# Supplementary material for: Transcriptome-based analysis of resistance mechanism to black point caused by Bipolaris sorokiniana in wheat
Source: Sci Rep. 2021 Mar 25;11:6911. doi: 10.1038/s41598-021-86303-1 (PMC7994838; doi:10.1038/s41598-021-86303-1)
Supplement: Supplementary file 1 — Supplementary Information 1. [file 41598_2021_86303_MOESM1_ESM.xlsx]

## Sheet: Table S1
Li QY, Gao C, Xu KG, Jiang YM, Niu JS, Yin GH & Wang CY. Transcriptome-based analysis of resistance mechanism to black point caused by Bipolaris sorokiniana in wheat
Supplementary Table S1 Statistics of the transcriptome sequencing data
Sample ID	Clean reads	Clean bases	GC Content	% ≥ Q30	Genes
T01	40251856	12009515444	0.5464	0.9217	95257
T02	44129269	13130027774	0.5386	0.9171	64306
T03	31202524	9295779736	0.5426	0.9177	92744
T04	46334791	13845799648	0.577	0.9348	86524
T05	32088565	9585330284	0.5839	0.9397	87378
T06	37793173	11280542880	0.5805	0.9394	88004
T07	31261264	9335163268	0.5786	0.9391	85339
T08	31380065	9355497310	0.58	0.9364	84754
T09	35102793	10477638834	0.582	0.9375	85572
T10	32123791	9570530398	0.5389	0.9212	92328
T11	28126657	8372393430	0.5344	0.9169	90949
T12	35178182	10456956814	0.5378	0.9151	92639
T13	34711126	10300219552	0.5486	0.921	95672
T14	33893951	10086222686	0.5366	0.9135	90425
T15	32292123	9607855896	0.5397	0.9146	93908
T16	37547354	11188970276	0.5418	0.915	92553
T17	37751898	11219047130	0.541	0.9149	92396
T18	35066036	10423845844	0.5402	0.9201	92361
T19	29662510	8828157986	0.535	0.9092	91968
T20	29834634	8879577552	0.5329	0.9117	90083
T21	30290745	9028774878	0.5339	0.9097	91254
T22	44124677	13113304012	0.5424	0.9349	91902
T23	38852578	11576492304	0.5369	0.9293	91714
T24	36392301	10842984240	0.5398	0.932	91104
Note: T1-T3 = R0d, T13-T15 = R1d; T19-T21 = R3d; TT4-T6 = R12d; T10-T12 = S0d, T16-T18 = S1d; T22-T24 = S3d; T7-T9 = S12d. Eight super bulk samples of 0 d, 1 d, 3 d and 12 d from resistant (R) and susceptible (S) wheat lines were three biological replicates.

## Sheet: Table S2
Li QY, Gao C, Xu KG, Jiang YM, Niu JS, Yin GH & Wang CY. Transcriptome-based analysis of resistance mechanism to black point caused by Bipolaris sorokiniana in wheat
Supplementary Table S2 The alignment of the transcriptome sequencing data with the reference genome
Sample ID	Total reads	Mapped reads	Uniq mapped reads	Multiple map reads	Reads map to '+'	Reads map to '-'
T01	80503712	69,014,076 (85.73%)	63,895,095 (79.37%)	5,118,981 (6.36%)	33,805,082 (41.99%)	34,015,088 (42.25%)
T02	88258538	74,778,511 (84.73%)	67,845,317 (76.87%)	6,933,194 (7.86%)	36,655,157 (41.53%)	36,834,309 (41.73%)
T03	62405048	53,189,083 (85.23%)	48,835,752 (78.26%)	4,353,331 (6.98%)	26,068,440 (41.77%)	26,211,385 (42.00%)
T04	92669582	86,528,339 (93.37%)	80,826,647 (87.22%)	5,701,692 (6.15%)	41,852,615 (45.16%)	42,104,181 (45.43%)
T05	64177130	60,213,368 (93.82%)	56,104,402 (87.42%)	4,108,966 (6.40%)	29,007,765 (45.20%)	29,184,410 (45.47%)
T06	75586346	71,224,207 (94.23%)	66,471,522 (87.94%)	4,752,685 (6.29%)	34,412,469 (45.53%)	34,624,415 (45.81%)
T07	62522528	58,168,287 (93.04%)	54,668,510 (87.44%)	3,499,777 (5.60%)	28,281,151 (45.23%)	28,510,454 (45.60%)
T08	62760130	58,374,213 (93.01%)	53,962,823 (85.98%)	4,411,390 (7.03%)	27,885,271 (44.43%)	28,225,669 (44.97%)
T09	70205586	65,279,430 (92.98%)	60,863,706 (86.69%)	4,415,724 (6.29%)	31,488,440 (44.85%)	31,800,792 (45.30%)
T10	64247582	51,957,931 (80.87%)	48,430,052 (75.38%)	3,527,879 (5.49%)	25,469,580 (39.64%)	25,641,872 (39.91%)
T11	56253314	44,004,563 (78.23%)	40,909,598 (72.72%)	3,094,965 (5.50%)	21,559,999 (38.33%)	21,699,361 (38.57%)
T12	70356364	56,140,209 (79.79%)	52,168,266 (74.15%)	3,971,943 (5.65%)	27,481,806 (39.06%)	27,680,339 (39.34%)
T13	69422252	59,573,425 (85.81%)	54,974,528 (79.19%)	4,598,897 (6.62%)	29,126,267 (41.96%)	29,349,613 (42.28%)
T14	67787902	56,560,526 (83.44%)	51,271,147 (75.63%)	5,289,379 (7.80%)	27,688,330 (40.85%)	27,843,706 (41.07%)
T15	64584246	54,330,323 (84.12%)	49,617,166 (76.83%)	4,713,157 (7.30%)	26,610,010 (41.20%)	26,766,472 (41.44%)
T16	75094708	60,791,108 (80.95%)	56,705,741 (75.51%)	4,085,367 (5.44%)	29,785,834 (39.66%)	29,966,736 (39.91%)
T17	75503796	59,407,273 (78.68%)	54,938,583 (72.76%)	4,468,690 (5.92%)	29,091,857 (38.53%)	29,272,105 (38.77%)
T18	70132072	56,328,749 (80.32%)	52,232,161 (74.48%)	4,096,588 (5.84%)	27,560,437 (39.30%)	27,722,020 (39.53%)
T19	59325020	48,919,705 (82.46%)	44,425,141 (74.88%)	4,494,564 (7.58%)	23,942,657 (40.36%)	24,103,476 (40.63%)
T20	59669268	49,640,712 (83.19%)	44,774,195 (75.04%)	4,866,517 (8.16%)	24,314,844 (40.75%)	24,479,191 (41.02%)
T21	60581490	47,878,518 (79.03%)	43,311,277 (71.49%)	4,567,241 (7.54%)	23,456,473 (38.72%)	23,609,183 (38.97%)
T22	88249354	69,996,144 (79.32%)	64,753,937 (73.38%)	5,242,207 (5.94%)	34,276,435 (38.84%)	34,398,598 (38.98%)
T23	77705156	60,336,203 (77.65%)	55,760,287 (71.76%)	4,575,916 (5.89%)	29,612,496 (38.11%)	29,712,720 (38.24%)
T24	72784602	56,945,312 (78.24%)	52,623,890 (72.30%)	4,321,422 (5.94%)	27,927,164 (38.37%)	28,031,545 (38.51%)
Note: Sample ID, the sample number used for sequencing; Total reads, unannotated number of reads for comparison with the reference genome; Mapped reads, the clean reads mapped to the reference genome; Mapped reads '+', the number of clean reads mapped on the positive strand; Mapped reads '-', the number of clean reads mapped on the negative chain.

## Sheet: Table S3
Li QY, Gao C, Xu KG, Jiang YM, Niu JS, Yin GH & Wang CY. Transcriptome-based analysis of resistance mechanism to black point caused by Bipolaris sorokiniana in wheat
Supplementary Table S3 Statistics of the function annotation of the new genes
Database	New gene number
COG	1733
GO	9689
KEGG	3956
KOG	5522
Pfam	5977
Swiss-Prot	7067
eggNOG	12222
NR	21383
All	21569
Note: Database, gene function annotation referred database

## Sheet: Tbale S4
Li QY, Gao C, Xu KG, Jiang YM, Niu JS, Yin GH & Wang CY. Transcriptome-based analysis of resistance mechanism to black point caused by Bipolaris sorokiniana in wheat
Supplementary Table S4 The differentially expressed genes (DEGs) in kernels of slightly and highly susceptible at 0 d after inoculation with Bipolaris sorokiniana
#ID	T01_FPKM	T01_count	T02_FPKM	T02_count	T03_FPKM	T03_count	T10_FPKM	T10_count	T11_FPKM	T11_count	T12_FPKM	T12_count	FDR	log2FC	regulated	COG_class	COG_class_annotation	GO_annotation	KEGG_annotation	KEGG_pathway_annotation	KOG_class	KOG_class_annotation	Pfam_annotation	Swiss_Prot_annotation	eggNOG_class	eggNOG_class_annotation	NR_annotation	GO_second_level_annotation
Triticum_aestivum_newGene_96117	3.10415	186	2.29646	144	4.87273	220	0	0	0	0	0	0	7.81146e-28	-5.4358	down	--	--	--	--	--	--	--	Cyclin;; Cyclin, N-terminal domain	Cyclin-P4-1 OS=Oryza sativa subsp. japonica (Rice) PE=2 SV=1	R	Cell cycle control, cell division, chromosome partitioning	unnamed protein product [Triticum aestivum]	molecular function: binding (GO:0005488);; cellular component: cell (GO:0005623);; cellular component: organelle (GO:0043226);; cellular component: cell part (GO:0044464)
Triticum_aestivum_newGene_96097	6.73076	519	14.6019	820	13.0357	571	0	0	0	0	0	0	7.99389e-56	-7.05701	down	--	--	--	--	--	--	--	Ras family;; Miro-like protein;; ADP-ribosylation factor family;; 50S ribosome-binding GTPase;; Elongation factor Tu GTP binding domain	Ras-related protein RABA1f GN=RABA1F OS=Arabidopsis thaliana (Mouse-ear cress) PE=2 SV=1	U	Function unknown	mitogen-activated protein kinase kinase kinase NPK1-like [Aegilops tauschii subsp. tauschii]	molecular function: catalytic activity (GO:0003824);; molecular function: signal transducer activity (GO:0004871);; biological process: metabolic process (GO:0008152);; biological process: cellular process (GO:0009987);; biological process: signaling (GO:0023052);; biological process: single-organism process (GO:0044699);; biological process: response to stimulus (GO:0050896);; biological process…
Triticum_aestivum_newGene_96086	0	0	0	0	0	0	1.72268	106	1.30691	70	1.81624	116	5.23386e-28	5.41355	up	--	--	Biological Process: maturation of LSU-rRNA from tricistronic rRNA transcript (SSU-rRNA, 5.8S rRNA, LSU-rRNA) (GO:0000463);; Biological Process: cytoplasmic translation (GO:0002181);; Molecular Function: structural constituent of ribosome (GO:0003735);; Cellular Component: integral component of membrane (GO:0016021);; Cellular Component: cytosolic large ribosomal subunit (GO:0022625);; Molecular F…	K02937|2.53638e-39|bdi:100845883|K02937 large subunit ribosomal protein L7e | (RefSeq) 60S ribosomal protein L7-2	Ribosome (ko03010)	[J]	Translation, ribosomal structure and biogenesis	--	--	--	Function unknown	predicted protein [Hordeum vulgare subsp. vulgare]	molecular function: catalytic activity (GO:0003824);; biological process: metabolic process (GO:0008152);; biological process: single-organism process (GO:0044699);; cellular component: cell (GO:0005623);; cellular component: cell part (GO:0044464);; biological process: cellular process (GO:0009987);; biological process: response to stimulus (GO:0050896);; cellular component: membrane (GO:0016020…
Triticum_aestivum_newGene_96065	2.73232	251	2.46342	259	2.77998	184	0.616639	27	0.917248	36	0.204645	13	2.61839e-10	-2.40173	down	--	--	--	--	--	--	--	--	--	--	Function unknown	--	--
Triticum_aestivum_newGene_96035	2.95511	107	4.65035	177	4.18699	115	0	0	0	0	0	0	2.20636e-23	-5.05778	down	--	--	--	--	--	--	--	--	--	--	Function unknown	Beta-galactosidase 3 [Aegilops tauschii]	molecular function: catalytic activity (GO:0003824);; biological process: metabolic process (GO:0008152);; cellular component: cell (GO:0005623);; cellular component: cell part (GO:0044464);; molecular function: binding (GO:0005488);; cellular component: extracellular region (GO:0005576);; biological process: response to stimulus (GO:0050896)
Triticum_aestivum_newGene_95973	0	0	0	0	0	0	6.33729	178	2.11995	51	5.25129	159	3.87474e-26	5.37386	up	--	--	--	--	--	--	--	Protein tyrosine kinase;; Protein kinase domain	Proline-rich receptor-like protein kinase PERK1 GN=PERK1 OS=Arabidopsis thaliana (Mouse-ear cress) PE=2 SV=1	T	--	vacuole membrane protein KMS2-like isoform X2 [Aegilops tauschii subsp. tauschii]	biological process: cellular process (GO:0009987);; biological process: cellular component organization or biogenesis (GO:0071840);; cellular component: membrane (GO:0016020);; cellular component: cell (GO:0005623);; cellular component: cell part (GO:0044464)
Triticum_aestivum_newGene_95932	1.97173	210	2.73009	245	3.53155	266	0	0	0	0	0	0	5.69038e-34	-5.84661	down	--	--	--	--	--	--	--	Cyclin, N-terminal domain;; Cyclin, C-terminal domain	Putative cyclin-F3-2 GN=OsJ_009490 OS=Oryza sativa subsp. japonica (Rice) PE=3 SV=1	D	General function prediction only	hypothetical protein TRIUR3_04066 [Triticum urartu]	--
Triticum_aestivum_newGene_95913	2.30702	192	1.26235	103	2.47515	150	0	0	0	0	0	0	1.19993e-24	-5.17162	down	--	--	--	--	--	--	--	PPR repeat family;; PPR repeat;; PPR repeat;; Pentatricopeptide repeat domain;; Tetratricopeptide repeat;; Tetratricopeptide repeat	Pentatricopeptide repeat-containing protein At3g13160, mitochondrial (Precursor) GN=At3g13160 OS=Arabidopsis thaliana (Mouse-ear cress) PE=2 SV=1	R	Posttranslational modification, protein turnover, chaperones	EF-hand Ca2+-binding protein CCD1 [Triticum aestivum]	molecular function: binding (GO:0005488)
Triticum_aestivum_newGene_95866	0.440485	89	0.2486	39	0.179156	41	1.92272	260	1.92254	217	2.16323	350	6.19434e-18	2.52649	up	--	--	--	--	--	--	--	Mitochondrial carrier protein	--	--	Secondary metabolites biosynthesis, transport and catabolism	unnamed protein product [Triticum aestivum]	molecular function: catalytic activity (GO:0003824)
Triticum_aestivum_newGene_95861	0.410554	84	0.899203	173	0.752716	111	1.55252	220	1.49943	180	1.46502	243	0.00108139	1.09943	up	--	--	--	--	--	--	--	Core histone H2A/H2B/H3/H4	Histone H3.2 OS=Triticum aestivum (Wheat) PE=1 SV=2	B	Defense mechanisms	PREDICTED: uncharacterized protein LOC104581408 [Brachypodium distachyon]	--
Triticum_aestivum_newGene_9582	2.0734	174	2.43613	208	2.16401	133	0.063609	5	0.226334	13	1.08884	71	0.00559271	-1.62095	down	--	--	--	--	--	--	--	--	--	S	General function prediction only	hypothetical protein TRIUR3_00410 [Triticum urartu]	cellular component: cell (GO:0005623);; cellular component: organelle (GO:0043226);; cellular component: cell part (GO:0044464);; cellular component: membrane (GO:0016020);; molecular function: catalytic activity (GO:0003824);; biological process: metabolic process (GO:0008152);; biological process: cellular process (GO:0009987);; biological process: single-organism process (GO:0044699);; molecul…
Triticum_aestivum_newGene_95731	1.64392	207	1.35833	184	1.28182	129	0	0	0	0	0	0	2.78456e-30	-5.53728	down	--	--	--	--	--	--	--	--	Protein FAR1-RELATED SEQUENCE 5 OS=Arabidopsis thaliana OX=3702 GN=FRS5 PE=1 SV=1	S	Nucleotide transport and metabolism	unnamed protein product [Triticum aestivum]	cellular component: cell (GO:0005623);; cellular component: membrane (GO:0016020);; cellular component: cell part (GO:0044464);; biological process: response to stimulus (GO:0050896);; cellular component: organelle (GO:0043226);; cellular component: organelle part (GO:0044422);; biological process: cellular process (GO:0009987);; biological process: single-organism process (GO:0044699);; biologic…
Triticum_aestivum_newGene_95660	0.529788	111	1.26818	128	1.26519	142	1.373	217	1.57604	215	1.66335	226	0.000253427	1.10186	up	--	--	--	--	--	--	--	Tetraspanin family	Tetraspanin-2 GN=TET2 OS=Arabidopsis thaliana (Mouse-ear cress) PE=2 SV=1	R	Energy production and conversion	hypothetical protein F775_30362 [Aegilops tauschii]	--
Triticum_aestivum_newGene_95627	0.188021	16	1.25892	104	0.716795	44	3.65333	156	4.78419	175	3.92948	192	0.000883621	1.68074	up	--	--	--	--	--	--	--	Glutathione S-transferase, N-terminal domain;; Glutathione S-transferase, N-terminal domain;; Glutathione S-transferase, N-terminal domain;; Glutathione S-transferase, C-terminal domain;; Glutathione S-transferase, C-terminal domain	Probable glutathione S-transferase GSTU6 GN=OSJNBb0038A07.2 OS=Oryza sativa subsp. japonica (Rice) PE=2 SV=2	O	Function unknown	uncharacterized protein LOC109766442 [Aegilops tauschii subsp. tauschii]	--
Triticum_aestivum_newGene_95613	4.00045	592	3.72741	509	2.85257	178	0	0	0	0	0	0	1.37052e-39	-6.27939	down	--	--	Cellular Component: plastid (GO:0009536);;	--	--	--	--	Subtilase family;; Peptidase inhibitor I9;; PA domain	Subtilisin-like protease (Precursor) GN=At5g67360 OS=Arabidopsis thaliana (Mouse-ear cress) PE=1 SV=1	O	General function prediction only	uncharacterized protein LOC109771696 [Aegilops tauschii subsp. tauschii]	--
Triticum_aestivum_newGene_956	2.15278	547	2.29769	597	2.55545	484	0.009168	3	0	0	0	0	2.6068e-58	-6.62029	down	--	--	--	--	--	--	--	SNARE domain;; Syntaxin	Syntaxin-121 GN=F26K24.11 OS=Arabidopsis thaliana (Mouse-ear cress) PE=1 SV=1	U	General function prediction only	uncharacterized protein LOC109740658 [Aegilops tauschii subsp. tauschii]	--
Triticum_aestivum_newGene_95576	1.61394	182	1.31438	149	1.32245	106	0	0	0.021111	2	0.097917	10	1.95368e-16	-3.77143	down	--	--	--	--	--	--	--	Peroxidase	Peroxidase 1 (Precursor) GN=PER1 OS=Zea mays (Maize) PE=1 SV=1	R	General function prediction only	putative phosphoglycerate mutase gpmB [Triticum urartu]	molecular function: catalytic activity (GO:0003824);; molecular function: binding (GO:0005488);; biological process: metabolic process (GO:0008152)
Triticum_aestivum_newGene_9551	2.24632	225	2.55019	266	2.63673	199	0	0	0	0	0	0	1.5807e-35	-5.89421	down	--	--	--	--	--	--	--	--	--	--	Coenzyme transport and metabolism	gamma-gliadin [Aegilops sharonensis]	molecular function: nutrient reservoir activity (GO:0045735)
Triticum_aestivum_newGene_95500	1.67341	205	1.54458	278	1.13306	191	0	0	0	0	0	0	4.6009e-34	-5.81887	down	--	--	--	--	--	--	--	--	--	--	General function prediction only	predicted protein [Hordeum vulgare subsp. vulgare]	molecular function: binding (GO:0005488);; biological process: cellular process (GO:0009987);; biological process: cellular component organization or biogenesis (GO:0071840);; biological process: metabolic process (GO:0008152);; cellular component: cell (GO:0005623);; cellular component: organelle (GO:0043226);; cellular component: cell part (GO:0044464);; cellular component: macromolecular compl…
Triticum_aestivum_newGene_95407	2.42855	267	1.77157	232	2.60721	228	0.371895	35	0.414484	40	0.337576	41	1.03883e-14	-2.11141	down	--	--	--	--	--	--	--	2OG-Fe(II) oxygenase superfamily;; non-haem dioxygenase in morphine synthesis N-terminal	DIBOA-glucoside dioxygenase BX6 GN=BX6 OS=Zea mays (Maize) PE=1 SV=1	Q	Amino acid transport and metabolism	hypothetical protein F775_03076 [Aegilops tauschii]	cellular component: cell (GO:0005623);; cellular component: organelle (GO:0043226);; cellular component: cell part (GO:0044464)
Triticum_aestivum_newGene_95380	0.502412	32	0.683139	39	0.392102	19	1.39437	64	0.934752	38	1.85813	92	0.0017664	1.31847	up	[DZ]	Cell cycle control, cell division, chromosome partitioning;; Cytoskeleton	Cellular Component: mitochondrion (GO:0005739);;	--	--	[S]	Function unknown	--	--	S	Function unknown	hypothetical protein CARUB_v10021660mg, partial [Capsella rubella]	cellular component: cell (GO:0005623);; cellular component: macromolecular complex (GO:0032991);; cellular component: organelle (GO:0043226);; cellular component: organelle part (GO:0044422);; cellular component: cell part (GO:0044464);; molecular function: binding (GO:0005488);; biological process: cellular process (GO:0009987);; biological process: cellular component organization or biogenesis …
Triticum_aestivum_newGene_95073	1.7329	473	1.64101	433	1.67873	312	0.510859	65	1.35787	78	0.913331	98	1.37826e-15	-1.83627	down	[R]	General function prediction only	Cellular Component: integral component of membrane (GO:0016021);; Molecular Function: oxidoreductase activity (GO:0016491);; Biological Process: oxidation-reduction process (GO:0055114);;	--	--	[C]	Energy production and conversion	NB-ARC domain;; Leucine rich repeat	Disease resistance protein RPP13 GN=RPP13 OS=Arabidopsis thaliana (Mouse-ear cress) PE=2 SV=2	T	Secondary metabolites biosynthesis, transport and catabolism	predicted protein [Hordeum vulgare subsp. vulgare]	molecular function: binding (GO:0005488);; cellular component: cell (GO:0005623);; cellular component: cell part (GO:0044464);; biological process: response to stimulus (GO:0050896)
Triticum_aestivum_newGene_95067	2.00338	129	1.49901	107	1.87499	99	0.123801	7	0.083187	4	0.154764	10	2.61634e-15	-3.11399	down	--	--	--	--	--	--	--	K+ potassium transporter	Putative potassium transporter 12 GN=OsJ_26409 OS=Oryza sativa subsp. japonica (Rice) PE=2 SV=1	P	Function unknown	RecName: Full=HMG1/2-like protein [Triticum aestivum]	cellular component: cell (GO:0005623);; cellular component: organelle (GO:0043226);; cellular component: organelle part (GO:0044422);; cellular component: cell part (GO:0044464);; molecular function: binding (GO:0005488);; molecular function: nucleic acid binding transcription factor activity (GO:0001071);; biological process: biological regulation (GO:0065007);; biological process: metabolic pro…
Triticum_aestivum_newGene_94998	0	0	0	0	0	0	1.61226	83	3.2887	131	2.22329	113	5.03609e-27	5.40297	up	--	--	--	--	--	--	--	--	--	--	--	hypothetical protein TRIUR3_32693 [Triticum urartu]	--
Triticum_aestivum_newGene_94978	1.38119	377	0.974318	345	1.7084	354	0	0	0	0	0	0	3.73407e-45	-6.45629	down	--	--	Cellular Component: membrane (GO:0016020);;	--	--	[R]	General function prediction only	--	--	--	Transcription	predicted protein [Hordeum vulgare subsp. vulgare]	--
Triticum_aestivum_newGene_94943	1.8786	308	1.65656	287	2.0349	252	0.056646	7	0.03772	4	0	0	6.24394e-38	-4.96154	down	--	--	Molecular Function: RNA polymerase II transcription factor activity, sequence-specific DNA binding (GO:0000981);; Molecular Function: DNA binding (GO:0003677);; Cellular Component: nucleoplasm (GO:0005654);; Cellular Component: cytoplasm (GO:0005737);; Biological Process: regulation of transcription from RNA polymerase II promoter (GO:0006357);; Cellular Component: integral component of membrane …	--	--	--	--	--	--	--	Function unknown	UDP-D-glucose epimerase 3 [Hordeum vulgare]	molecular function: catalytic activity (GO:0003824);; cellular component: cell (GO:0005623);; cellular component: cell part (GO:0044464);; cellular component: membrane (GO:0016020);; biological process: response to stimulus (GO:0050896);; biological process: multicellular organismal process (GO:0032501);; biological process: developmental process (GO:0032502);; biological process: single-organism…
Triticum_aestivum_newGene_94922	1.54103	196	1.77053	220	1.4879	163	0	0	0	0	0	0	2.69139e-32	-5.67937	down	--	--	--	--	--	--	--	Thaumatin family	Zeamatin (Precursor) GN=Zlp OS=Zea mays (Maize) PE=1 SV=2	R	Function unknown	--	--
Triticum_aestivum_newGene_94887	2.30586	286	3.04375	402	2.39347	246	0	0	0	0	0	0	2.01662e-40	-6.21445	down	--	--	Biological Process: ion transport (GO:0006811);;	--	--	[P]	Inorganic ion transport and metabolism	Cellulose synthase;; Zinc-binding RING-finger;; Glycosyl transferase family group 2;; Glycosyltransferase like family 2	Probable cellulose synthase A catalytic subunit 1 [UDP-forming] OS=Oryza sativa subsp. japonica (Rice) PE=2 SV=1	O	Posttranslational modification, protein turnover, chaperones	Protein FAR-RED ELONGATED HYPOCOTYL 3 [Aegilops tauschii]	molecular function: binding (GO:0005488)
Triticum_aestivum_newGene_94808	0.510133	58	0.638689	77	0.430199	37	1.32369	113	1.31092	94	1.6762	154	1.72231e-05	1.37466	up	--	--	--	--	--	--	--	mTERF	--	K	General function prediction only	unnamed protein product [Triticum aestivum]	molecular function: catalytic activity (GO:0003824);; biological process: metabolic process (GO:0008152);; biological process: cellular process (GO:0009987);; molecular function: binding (GO:0005488);; biological process: reproduction (GO:0000003);; biological process: reproductive process (GO:0022414);; biological process: single-organism process (GO:0044699)
Triticum_aestivum_newGene_94797	3.15663	150	3.67011	184	4.22467	153	0	0	0	0	0	0	2.94809e-28	-5.41514	down	--	--	--	--	--	--	--	MULE transposase domain	Protein FAR1-RELATED SEQUENCE 5 OS=Arabidopsis thaliana OX=3702 GN=FRS5 PE=1 SV=1	S	General function prediction only	unnamed protein product [Triticum aestivum]	biological process: metabolic process (GO:0008152);; biological process: cellular process (GO:0009987);; molecular function: catalytic activity (GO:0003824);; cellular component: cell (GO:0005623);; cellular component: cell part (GO:0044464)
Triticum_aestivum_newGene_94791	1.79734	102	1.63829	101	1.47101	66	0	0	0	0	0	0	3.29901e-19	-4.64654	down	--	--	--	--	--	--	--	MutS domain V;; MutS domain III;; MutS domain I;; MutS domain II	DNA mismatch repair protein MSH7 GN=MOB24.2 OS=Arabidopsis thaliana (Mouse-ear cress) PE=1 SV=1	L	Posttranslational modification, protein turnover, chaperones	--	--
Triticum_aestivum_newGene_94774	2.12554	370	1.93621	354	1.87789	259	0.011085	3	0	0	0	0	6.5095e-45	-5.97129	down	--	--	Cellular Component: integral component of membrane (GO:0016021);;	--	--	[L]	Replication, recombination and repair	--	F-box/FBD/LRR-repeat protein At1g13570 GN=At1g13570 OS=Arabidopsis thaliana (Mouse-ear cress) PE=2 SV=1	R	--	unnamed protein product [Triticum aestivum]	--
Triticum_aestivum_newGene_94704	1.57207	212	1.20866	246	1.42481	229	0	0	0	0	0	0	1.63397e-34	-5.85118	down	--	--	--	--	--	--	--	Thioredoxin	Thioredoxin-like 2, chloroplastic (Precursor) GN=OSJNBa0017O06.11 OS=Oryza sativa subsp. japonica (Rice) PE=2 SV=1	O	Function unknown	predicted protein [Hordeum vulgare subsp. vulgare]	cellular component: membrane (GO:0016020);; cellular component: membrane part (GO:0044425)
Triticum_aestivum_newGene_94635	0.069653	7	0	0	0	0	1.15782	83	1.22873	79	1.58705	111	4.9218e-19	4.26437	up	--	--	--	--	--	--	--	NAD dependent epimerase/dehydratase family;; UDP-glucose 4-epimerase C-term subunit;; 3-beta hydroxysteroid dehydrogenase/isomerase family;; Polysaccharide biosynthesis protein;; Male sterility protein;; RmlD substrate binding domain;; NADH(P)-binding;; short chain dehydrogenase;; KR domain	UDP-glucose 4-epimerase 3 OS=Oryza sativa subsp. japonica (Rice) PE=2 SV=1	M	General function prediction only	unnamed protein product [Triticum aestivum]	biological process: metabolic process (GO:0008152);; biological process: cellular process (GO:0009987);; biological process: single-organism process (GO:0044699);; cellular component: cell (GO:0005623);; cellular component: membrane (GO:0016020);; cellular component: macromolecular complex (GO:0032991);; cellular component: organelle (GO:0043226);; cellular component: organelle part (GO:0044422);…
Triticum_aestivum_newGene_94585	2.30842	417	4.83215	928	4.2	580	10.1743	1389	9.97139	1149	9.24476	1353	1.19262e-05	1.31335	up	--	--	--	--	--	--	--	AAA domain;; AAA domain;; UvrD-like helicase C-terminal domain;; UvrD-like helicase C-terminal domain;; AAA domain;; UvrD/REP helicase N-terminal domain;; Part of AAA domain	Probable helicase MAGATAMA 3 GN=MAA3 OS=Arabidopsis thaliana (Mouse-ear cress) PE=2 SV=1	A	Posttranslational modification, protein turnover, chaperones	E3 ubiquitin-protein ligase EL5-like [Aegilops tauschii subsp. tauschii]	molecular function: binding (GO:0005488);; biological process: metabolic process (GO:0008152);; biological process: cellular process (GO:0009987);; biological process: single-organism process (GO:0044699);; cellular component: membrane (GO:0016020);; cellular component: membrane part (GO:0044425);; cellular component: macromolecular complex (GO:0032991)
Triticum_aestivum_newGene_94576	5.72887	1132	7.66498	1623	10.302	1332	0	0	0	0	0	0	1.47999e-78	-8.01844	down	--	--	--	--	--	--	--	Protein of unknown function (DUF1668);; Protein of unknown function (DUF1668)	--	S	Cytoskeleton	Alpha-L-arabinofuranosidase 1 [Triticum urartu]	cellular component: cell (GO:0005623);; cellular component: organelle (GO:0043226);; cellular component: cell part (GO:0044464);; molecular function: catalytic activity (GO:0003824);; biological process: metabolic process (GO:0008152);; biological process: cellular process (GO:0009987);; biological process: single-organism process (GO:0044699);; cellular component: extracellular region (GO:000557…
Triticum_aestivum_newGene_94516	1.45337	205	1.48938	207	1.48819	164	1.83713	204	4.22308	383	3.73052	417	0.000728533	1.14603	up	--	--	--	--	--	--	--	Chlorophyll A-B binding protein	Photosystem II 22 kDa protein, chloroplastic (Precursor) GN=PSBS OS=Spinacia oleracea (Spinach) PE=1 SV=1	R	Function unknown	hypothetical protein F775_07554 [Aegilops tauschii]	--
Triticum_aestivum_newGene_94462	0	0	0	0	0	0	1.45737	111	1.64718	129	2.03275	152	6.2398e-33	5.77692	up	--	--	--	K20241|1.27075e-56|bdi:100841789|K20241 WD repeat-containing protein 44 | (RefSeq) WD repeat-containing protein 44-like	--	[S]	Function unknown	Serpin (serine protease inhibitor)	Putative serpin-Z12 OS=Oryza sativa subsp. japonica (Rice) PE=3 SV=1	V	Translation, ribosomal structure and biogenesis	uncharacterized protein LOC109749173 isoform X1 [Aegilops tauschii subsp. tauschii]	--
Triticum_aestivum_newGene_94452	3.49394	573	3.44369	628	3.33555	424	0	0	0	0	0	0	9.55841e-57	-7.00381	down	--	--	--	--	--	--	--	Cyclin, N-terminal domain;; Cyclin, C-terminal domain	Cyclin-B2-2 OS=Oryza sativa subsp. japonica (Rice) PE=1 SV=1	D	--	uncharacterized protein LOC109754533 isoform X1 [Aegilops tauschii subsp. tauschii]	--
Triticum_aestivum_newGene_94422	1.39881	242	1.90886	279	2.3285	208	0.02809	6	0	0	0	0	1.08677e-33	-5.15645	down	--	--	Biological Process: cellular aromatic compound metabolic process (GO:0006725);; Molecular Function: hydrolase activity (GO:0016787);;	--	--	--	--	Cysteine-rich TM module stress tolerance	--	--	--	expansin EXPA2 [Triticum aestivum]	cellular component: extracellular region (GO:0005576);; biological process: cellular process (GO:0009987);; biological process: cellular component organization or biogenesis (GO:0071840);; cellular component: membrane (GO:0016020)
Triticum_aestivum_newGene_94394	0.009452	3	0.079114	17	0.021328	5	3.90232	403	3.54821	357	3.70541	415	1.36993e-54	5.3168	up	--	--	--	--	--	--	--	Protein kinase domain;; Protein tyrosine kinase;; Leucine rich repeat;; Leucine Rich repeats (2 copies);; Leucine Rich Repeat	Probable LRR receptor-like serine/threonine-protein kinase At3g47570 OS=Arabidopsis thaliana OX=3702 GN=At3g47570 PE=2 SV=1	S	General function prediction only	--	--
Triticum_aestivum_newGene_94391	1.94831	88	1.47752	71	1.71339	59	0	0	0	0	0	0	1.77237e-16	-4.3695	down	--	--	--	--	--	--	--	--	--	S	Posttranslational modification, protein turnover, chaperones	tyrosine-sulfated glycopeptide receptor 1-like [Aegilops tauschii subsp. tauschii]	molecular function: catalytic activity (GO:0003824);; biological process: metabolic process (GO:0008152);; biological process: cellular process (GO:0009987);; molecular function: binding (GO:0005488);; cellular component: cell (GO:0005623);; cellular component: organelle (GO:0043226);; cellular component: cell part (GO:0044464);; cellular component: membrane (GO:0016020);; cellular component: mem…
Triticum_aestivum_newGene_94326	3.56343	253	2.34408	176	3.52545	190	0	0	0	0	0	0	8.65667e-33	-5.72743	down	--	--	Biological Process: DNA repair (GO:0006281);;	--	--	--	--	Ribulose bisphosphate carboxylase, small chain;; Ribulose-1,5-bisphosphate carboxylase small subunit	Ribulose bisphosphate carboxylase small chain, chloroplastic (Precursor) OS=Hordeum vulgare (Barley) PE=2 SV=1	C	--	--	--
Triticum_aestivum_newGene_94317	2.72325	502	1.22293	283	1.97748	288	0	0	0	0	0.01964	4	1.30794e-41	-5.82341	down	[L]	Replication, recombination and repair	Molecular Function: catalytic activity (GO:0003824);; Biological Process: base-excision repair (GO:0006284);;	K10801|3.14502e-100|obr:102713209|K10801 methyl-CpG-binding domain protein 4 [EC:3.2.2.-] | (RefSeq) uncharacterized LOC102713209	Base excision repair (ko03410)	--	--	--	--	S	--	--	--
Triticum_aestivum_newGene_94260	317.469	17752	22.6259	1337	156.917	6679	1.94772	83	0.861864	31	0.764165	35	1.71131e-08	-3.36214	down	--	--	--	--	--	--	--	Skp1 family, dimerisation domain;; Skp1 family, tetramerisation domain	SKP1-like protein 1B GN=MJC20.30 OS=Arabidopsis thaliana (Mouse-ear cress) PE=1 SV=1	O	RNA processing and modification	predicted protein [Hordeum vulgare subsp. vulgare]	molecular function: binding (GO:0005488);; molecular function: catalytic activity (GO:0003824);; biological process: biological regulation (GO:0065007);; biological process: metabolic process (GO:0008152);; biological process: cellular process (GO:0009987);; biological process: single-organism process (GO:0044699);; biological process: response to stimulus (GO:0050896)
Triticum_aestivum_newGene_94233	1.54794	229	1.53139	227	1.89461	173	0	0	0	0	0	0	2.12723e-34	-5.80647	down	--	--	--	--	--	--	--	Phosphoglycerate kinase	Phosphoglycerate kinase, cytosolic OS=Triticum aestivum OX=4565 PE=2 SV=1	G	Carbohydrate transport and metabolism	rRNA biogenesis protein rrp5 [Triticum urartu]	biological process: metabolic process (GO:0008152);; biological process: cellular process (GO:0009987);; molecular function: binding (GO:0005488);; cellular component: cell (GO:0005623);; cellular component: organelle (GO:0043226);; cellular component: organelle part (GO:0044422);; cellular component: cell part (GO:0044464);; cellular component: membrane (GO:0016020);; biological process: single-…
Triticum_aestivum_newGene_94200	3.11943	200	3.1266	189	3.47463	158	0.036508	2	0	0	0	0	5.85024e-31	-5.31668	down	--	--	Molecular Function: phosphatidylinositol phospholipase C activity (GO:0004435);; Molecular Function: signal transducer activity (GO:0004871);; Cellular Component: intracellular (GO:0005622);; Biological Process: lipid catabolic process (GO:0016042);; Biological Process: intracellular signal transduction (GO:0035556);;	K05857|3.48369e-29|sita:101782785|K05857 phosphatidylinositol phospholipase C, delta [EC:3.1.4.11] | (RefSeq) phosphoinositide phospholipase C 2-like	Inositol phosphate metabolism (ko00562);; Phosphatidylinositol signaling system (ko04070);; AGE-RAGE signaling pathway in diabetic complications (ko04933)	--	--	ATP-dependent protease La (LON) domain	--	O	General function prediction only	predicted protein [Hordeum vulgare subsp. vulgare]	cellular component: membrane (GO:0016020);; cellular component: membrane part (GO:0044425)
Triticum_aestivum_newGene_94181	1.45553	215	1.02226	160	1.33764	153	2.1557	307	2.46408	225	2.68865	371	6.28533e-08	1.12961	up	--	--	Cellular Component: membrane (GO:0016020);; Molecular Function: transferase activity (GO:0016740);;	K20855|7.60112e-36|bdi:100826583|K20855 beta-1,3-galactosyltransferase 1/2/3/4/5/7/8 [EC:2.4.1.-] | (RefSeq) probable beta-1,3-galactosyltransferase 5	--	[G]	Carbohydrate transport and metabolism	--	--	S	--	Methionine S-methyltransferase [Triticum urartu]	biological process: metabolic process (GO:0008152);; biological process: cellular process (GO:0009987);; cellular component: cell (GO:0005623);; cellular component: cell part (GO:0044464);; molecular function: catalytic activity (GO:0003824);; molecular function: binding (GO:0005488)
Triticum_aestivum_newGene_94135	1.228	116	1.95192	196	1.79037	123	0	0	0	0	0	0	1.43673e-24	-5.15974	down	--	--	--	--	--	--	--	--	--	--	General function prediction only	Unknown protein [Oryza sativa Japonica Group]	cellular component: cell (GO:0005623);; cellular component: organelle (GO:0043226);; cellular component: cell part (GO:0044464)
Triticum_aestivum_newGene_94112	0	0	0	0	0	0	1.76963	277	2.06958	274	2.05037	289	5.56193e-52	6.82307	up	--	--	--	--	--	--	--	Glycosyl hydrolases family 16;; Xyloglucan endo-transglycosylase (XET) C-terminus	Xyloglucan endotransglycosylase/hydrolase protein 8 (Precursor) OS=Oryza sativa subsp. japonica (Rice) PE=1 SV=1	G	Intracellular trafficking, secretion, and vesicular transport	hypothetical protein F775_31491 [Aegilops tauschii]	--
Triticum_aestivum_newGene_94091	2.54881	311	1.49291	236	1.39481	159	3.74952	501	2.73081	285	3.02216	434	1.94815e-07	1.16075	up	--	--	Molecular Function: RNA binding (GO:0003723);; Cellular Component: mitochondrion (GO:0005739);; Cellular Component: integral component of membrane (GO:0016021);;	K18666|1.72109e-27|bdi:100837554|K18666 activating signal cointegrator complex subunit 1 | (RefSeq) activating signal cointegrator 1 complex subunit 1	--	[K]	Transcription	Peroxidase	Cationic peroxidase SPC4 (Precursor) GN=Sb03g046810 OS=Sorghum bicolor (Sorghum) PE=1 SV=2	R	Function unknown	hypothetical protein F775_21271 [Aegilops tauschii]	--
Triticum_aestivum_newGene_94064	1.32731	144	1.54305	184	1.30538	109	0	0	0	0	0	0	3.52002e-26	-5.25645	down	--	--	--	--	--	--	--	Protein of unknown function (DUF3615)	--	S	Translation, ribosomal structure and biogenesis	hypothetical protein TRIUR3_29158 [Triticum urartu]	--
Triticum_aestivum_newGene_94030	0.076755	13	0.153136	28	0.036457	7	0.4375	62	1.77967	177	0.854575	119	3.75202e-08	2.69281	up	--	--	--	--	--	--	--	RING-variant domain	--	A	Function unknown	heavy metal-associated isoprenylated plant protein 3-like [Aegilops tauschii subsp. tauschii]	cellular component: cell (GO:0005623);; cellular component: cell part (GO:0044464);; biological process: localization (GO:0051179);; molecular function: binding (GO:0005488);; biological process: cellular process (GO:0009987);; biological process: single-organism process (GO:0044699);; biological process: biological regulation (GO:0065007)
Triticum_aestivum_newGene_94013	1.22368	192	0.986844	179	1.43368	168	2.36806	333	3.72454	385	2.56435	436	2.49745e-10	1.45156	up	--	--	--	--	--	--	--	Aldo/keto reductase family	Probable aldo-keto reductase 2 OS=Oryza sativa subsp. japonica (Rice) PE=2 SV=2	C	Function unknown	PREDICTED: disease resistance protein RPP13-like [Brachypodium distachyon]	biological process: response to stimulus (GO:0050896);; molecular function: binding (GO:0005488)
Triticum_aestivum_newGene_93965	0.538023	123	0.45816	104	0.488403	85	2.0048	342	0.883979	128	1.34083	248	1.83791e-06	1.46795	up	--	--	Cellular Component: membrane (GO:0016020);;	K14611|1.71027e-26|zma:100282103|K14611 solute carrier family 23 (nucleobase transporter), member 1/2 | (RefSeq) pco115429b, GRMZM5G812555; uncharacterized LOC100282103	--	[F]	Nucleotide transport and metabolism	--	Vacuolar-sorting receptor 2 OS=Arabidopsis thaliana OX=3702 GN=VSR2 PE=2 SV=1	--	General function prediction only	predicted protein [Hordeum vulgare subsp. vulgare]	biological process: response to stimulus (GO:0050896);; biological process: immune system process (GO:0002376);; biological process: multi-organism process (GO:0051704)
Triticum_aestivum_newGene_93878	4.7897	499	4.53115	492	3.8958	356	0	0	0.012701	2	0	0	1.71817e-53	-6.5078	down	--	--	--	--	--	--	--	Protein tyrosine kinase;; Protein kinase domain	Probable receptor-like protein kinase At5g47070 GN=At5g47070 OS=Arabidopsis thaliana (Mouse-ear cress) PE=1 SV=1	T	Function unknown	predicted protein [Hordeum vulgare subsp. vulgare]	cellular component: cell (GO:0005623);; cellular component: organelle (GO:0043226);; cellular component: cell part (GO:0044464);; biological process: metabolic process (GO:0008152);; biological process: cellular process (GO:0009987);; cellular component: membrane (GO:0016020);; molecular function: binding (GO:0005488)
Triticum_aestivum_newGene_93820	3.5182	189	3.70578	210	3.36679	138	0	0	0	0	0	0	1.05656e-30	-5.57169	down	--	--	--	--	--	--	--	--	--	--	Function unknown	predicted protein [Hordeum vulgare subsp. vulgare]	biological process: cellular process (GO:0009987);; biological process: cellular component organization or biogenesis (GO:0071840);; cellular component: membrane (GO:0016020)
Triticum_aestivum_newGene_93735	1.80699	265	2.62668	361	2.1457	208	0	0	0	0	0	0	5.04389e-38	-6.07024	down	--	--	--	--	--	--	--	Tetraspanin family	Tobamovirus multiplication protein 2A GN=TOM2A OS=Arabidopsis thaliana (Mouse-ear cress) PE=1 SV=1	S	General function prediction only	--	--
Triticum_aestivum_newGene_93669	1.05935	116	0.753217	82	0.779126	80	1.59088	128	1.75414	97	2.80127	274	0.00387573	1.09689	up	--	--	--	--	--	--	--	Ribosome associated membrane protein RAMP4	--	U	Function unknown	predicted protein [Hordeum vulgare subsp. vulgare]	--
Triticum_aestivum_newGene_9331	4.86909	901	4.69381	896	4.30848	600	0.011732	3	0	0	0	0	7.49465e-72	-7.13237	down	--	--	Molecular Function: nucleic acid binding (GO:0003676);; Biological Process: regulation of transcription, DNA-templated (GO:0006355);; Molecular Function: zinc ion binding (GO:0008270);;	--	--	--	--	GRAS domain family	Chitin-inducible gibberellin-responsive protein 2 GN=OJ1127_E01.113 OS=Oryza sativa subsp. japonica (Rice) PE=2 SV=1	K	Function unknown	PREDICTED: monodehydroascorbate reductase 5, mitochondrial isoform X1 [Brachypodium distachyon]	molecular function: binding (GO:0005488);; cellular component: cell (GO:0005623);; cellular component: organelle (GO:0043226);; cellular component: cell part (GO:0044464);; cellular component: organelle part (GO:0044422);; cellular component: membrane (GO:0016020);; cellular component: membrane part (GO:0044425);; molecular function: catalytic activity (GO:0003824);; biological process: metabolic…
Triticum_aestivum_newGene_9321	0	0	0	0	0	0	3.13046	213	3.6311	221	3.52774	259	6.81053e-47	6.56924	up	--	--	Cellular Component: plastid (GO:0009536);; Molecular Function: organic cyclic compound binding (GO:0097159);; Molecular Function: heterocyclic compound binding (GO:1901363);;	--	--	--	--	Protein kinase domain;; Protein tyrosine kinase;; WD domain, G-beta repeat	Putative coatomer subunit beta&apos;-3 GN=OJ1006_A02.22 OS=Oryza sativa subsp. japonica (Rice) PE=3 SV=2	T	--	unnamed protein product [Triticum aestivum]	--
Triticum_aestivum_newGene_93185	1.28036	231	1.62236	307	1.46801	190	0.129994	18	0.060139	8	0.239571	28	1.53967e-19	-3.06002	down	--	--	--	--	--	--	--	--	F-box protein At1g55000 GN=At1g55000 OS=Arabidopsis thaliana (Mouse-ear cress) PE=1 SV=1	R	Function unknown	beta-expansin 1a precursor, putative, expressed [Triticum aestivum]	cellular component: extracellular region (GO:0005576);; cellular component: cell (GO:0005623);; cellular component: cell part (GO:0044464);; cellular component: membrane (GO:0016020);; biological process: reproduction (GO:0000003);; biological process: reproductive process (GO:0022414);; biological process: multi-organism process (GO:0051704)
Triticum_aestivum_newGene_93007	0	0	0	0	0	0	1.51063	181	0.793761	73	1.10583	143	1.93743e-30	5.64091	up	--	--	--	K01886|7.14838e-07|gra:105766149|K01886 glutaminyl-tRNA synthetase [EC:6.1.1.18] | (RefSeq) glutamine--tRNA ligase	Aminoacyl-tRNA biosynthesis (ko00970)	--	--	Amidase	Amidase 1 GN=F7G19.15 OS=Arabidopsis thaliana (Mouse-ear cress) PE=1 SV=1	J	Function unknown	--	--
Triticum_aestivum_newGene_92995	1.02026	92	1.20349	116	1.52262	104	0	0	0	0	0	0	1.15994e-20	-4.80245	down	--	--	--	--	--	--	--	GDSL-like Lipase/Acylhydrolase	GDSL esterase/lipase At3g26430 (Precursor) GN=At3g26430 OS=Arabidopsis thaliana (Mouse-ear cress) PE=2 SV=1	R	Amino acid transport and metabolism	protein FAR1-RELATED SEQUENCE 5-like isoform X2 [Aegilops tauschii subsp. tauschii]	--
Triticum_aestivum_newGene_92957	0	0	0	0	0	0	1.38326	62	1.02154	36	1.99259	97	1.26412e-18	4.65593	up	--	--	--	--	--	--	--	NUDIX domain	Nudix hydrolase 8 GN=MQL5.10 OS=Arabidopsis thaliana (Mouse-ear cress) PE=2 SV=2	L	--	CER5-like protein [Triticum aestivum]	molecular function: binding (GO:0005488);; biological process: metabolic process (GO:0008152);; biological process: single-organism process (GO:0044699);; molecular function: catalytic activity (GO:0003824);; molecular function: transporter activity (GO:0005215);; biological process: localization (GO:0051179);; cellular component: membrane (GO:0016020);; cellular component: membrane part (GO:0044…
Triticum_aestivum_newGene_92913	0	0	0	0	0.0208	5	3.51472	332	2.34862	247	2.13029	296	0.000414781	2.25424	up	--	--	Molecular Function: catalytic activity (GO:0003824);; Biological Process: metabolic process (GO:0008152);;	--	--	--	--	--	--	--	--	uncharacterized protein LOC109776337 isoform X2 [Aegilops tauschii subsp. tauschii]	--
Triticum_aestivum_newGene_92803	0	0	0	0	0	0	2.18429	80	1.74237	54	1.30628	51	2.4869e-19	4.71071	up	--	--	--	--	--	--	--	Inosine-uridine preferring nucleoside hydrolase	Uridine nucleosidase 1 GN=URH1 OS=Arabidopsis thaliana (Mouse-ear cress) PE=1 SV=2	F	Carbohydrate transport and metabolism	uncharacterized protein LOC109745888 [Aegilops tauschii subsp. tauschii]	molecular function: binding (GO:0005488);; cellular component: cell (GO:0005623);; cellular component: organelle (GO:0043226);; cellular component: cell part (GO:0044464);; biological process: metabolic process (GO:0008152);; biological process: cellular process (GO:0009987);; cellular component: membrane (GO:0016020);; cellular component: membrane part (GO:0044425)
Triticum_aestivum_newGene_92771	0.004908	3	0.012026	8	0.033696	15	4.38115	632	3.46384	521	4.56699	735	5.13475e-80	5.9411	up	[G]	Carbohydrate transport and metabolism	Molecular Function: glyceraldehyde-3-phosphate dehydrogenase (NAD+) (phosphorylating) activity (GO:0004365);; Cellular Component: cytoplasm (GO:0005737);; Biological Process: glucose metabolic process (GO:0006006);; Biological Process: glycolytic process (GO:0006096);; Molecular Function: NADP binding (GO:0050661);; Molecular Function: NAD binding (GO:0051287);; Biological Process: oxidation-redu…	K00134|3.22654e-89|sita:101785151|K00134 glyceraldehyde 3-phosphate dehydrogenase [EC:1.2.1.12] | (RefSeq) glyceraldehyde-3-phosphate dehydrogenase 3, cytosolic	Glycolysis / Gluconeogenesis (ko00010);; Carbon fixation in photosynthetic organisms (ko00710);; Carbon metabolism (ko01200);; Biosynthesis of amino acids (ko01230)	[G]	Carbohydrate transport and metabolism	Gamma interferon inducible lysosomal thiol reductase (GILT)	--	S	Function unknown	hypothetical protein TRIUR3_13237 [Triticum urartu]	--
Triticum_aestivum_newGene_92682	1.7556	39	2.53116	59	2.94606	49	104.219	1708	68.7256	950	92.4804	1630	2.01891e-102	4.99288	up	--	--	Molecular Function: UTP:glucose-1-phosphate uridylyltransferase activity (GO:0003983);; Cellular Component: cytoplasm (GO:0005737);; Biological Process: UDP-glucose metabolic process (GO:0006011);;	K00963|1.40356e-29|zma:100191463|K00963 UTP--glucose-1-phosphate uridylyltransferase [EC:2.7.7.9] | (RefSeq) uncharacterized LOC100191463	Pentose and glucuronate interconversions (ko00040);; Galactose metabolism (ko00052);; Starch and sucrose metabolism (ko00500);; Amino sugar and nucleotide sugar metabolism (ko00520)	[G]	Carbohydrate transport and metabolism	--	--	--	--	hypothetical protein F775_01025 [Aegilops tauschii]	cellular component: cell (GO:0005623);; cellular component: organelle (GO:0043226);; cellular component: cell part (GO:0044464)
Triticum_aestivum_newGene_92543	1.69599	176	0.81146	89	1.54239	122	0	0	0.030631	3	0	0	1.44249e-19	-4.45548	down	--	--	--	--	--	--	--	--	--	S	General function prediction only	telomere length regulation protein TEL2 homolog [Aegilops tauschii subsp. tauschii]	--
Triticum_aestivum_newGene_92482	3.3967	219	3.11457	235	2.10952	145	0	0	0	0	0	0	1.26251e-32	-5.70312	down	--	--	--	--	--	--	--	MatE	MATE efflux family protein 5 GN=F3L12.12 OS=Arabidopsis thaliana (Mouse-ear cress) PE=3 SV=1	S	Function unknown	hypothetical protein TRIUR3_09642 [Triticum urartu]	--
Triticum_aestivum_newGene_92463	1.47273	148	1.75145	140	1.69652	105	0	0	0	0	0	0	1.81694e-25	-5.18136	down	[L]	Replication, recombination and repair	Molecular Function: DNA binding (GO:0003677);; Molecular Function: DNA-directed DNA polymerase activity (GO:0003887);; Molecular Function: ATP binding (GO:0005524);; Biological Process: DNA-dependent DNA replication (GO:0006261);; Cellular Component: plastid (GO:0009536);; Biological Process: DNA biosynthetic process (GO:0071897);;	K02349|1.16878e-34|bdi:100823290|K02349 DNA polymerase theta [EC:2.7.7.7] | (RefSeq) helicase and polymerase-containing protein TEBICHI	--	[R]	General function prediction only	Protein tyrosine kinase;; Protein kinase domain;; Wall-associated receptor kinase galacturonan-binding;; Complement Clr-like EGF-like;; Calcium-binding EGF domain;; EGF-like domain	Wall-associated receptor kinase 3 (Precursor) GN=WAK3 OS=Arabidopsis thaliana (Mouse-ear cress) PE=2 SV=2	T	General function prediction only	unnamed protein product [Triticum aestivum]	--
Triticum_aestivum_newGene_92404	0.147453	18	0.073591	12	0.204535	21	1.59099	142	3.0031	135	1.62618	144	6.35708e-20	3.10444	up	--	--	Molecular Function: 6-phosphofructokinase activity (GO:0003872);; Molecular Function: ATP binding (GO:0005524);; Cellular Component: cytoplasm (GO:0005737);; Biological Process: fructose 6-phosphate metabolic process (GO:0006002);; Molecular Function: metal ion binding (GO:0046872);; Biological Process: glycolytic process through fructose-6-phosphate (GO:0061615);;	K00850|3.06902e-18|atr:18447499|K00850 6-phosphofructokinase 1 [EC:2.7.1.11] | (RefSeq) ATP-dependent 6-phosphofructokinase 2	Glycolysis / Gluconeogenesis (ko00010);; Pentose phosphate pathway (ko00030);; Fructose and mannose metabolism (ko00051);; Galactose metabolism (ko00052);; Carbon metabolism (ko01200);; Biosynthesis of amino acids (ko01230);; RNA degradation (ko03018)	[G]	Carbohydrate transport and metabolism	--	--	S	General function prediction only	unnamed protein product [Triticum aestivum]	--
Triticum_aestivum_newGene_92402	0.844219	35	1.91779	84	1.36775	43	3.6757	114	4.52689	119	3.2406	108	0.00129618	1.32554	up	--	--	--	--	--	--	--	NB-ARC domain;; NACHT domain	Disease resistance protein RGA2 GN=RGA2 OS=Solanum bulbocastanum (Wild potato) PE=1 SV=1	T	Defense mechanisms	predicted protein [Hordeum vulgare subsp. vulgare]	cellular component: cell (GO:0005623);; cellular component: organelle (GO:0043226);; cellular component: cell part (GO:0044464)
Triticum_aestivum_newGene_92371	0	0	0	0	0	0	1.45594	123	3.08401	217	1.92777	166	1.99842e-33	5.89552	up	--	--	Cellular Component: plasma membrane (GO:0005886);; Molecular Function: zinc ion binding (GO:0008270);; Cellular Component: integral component of membrane (GO:0016021);; Molecular Function: cellulose synthase (UDP-forming) activity (GO:0016760);; Biological Process: cellulose biosynthetic process (GO:0030244);; Biological Process: cell wall organization (GO:0071555);;	K10999|1.04353e-10|obr:102699676|K10999 cellulose synthase A [EC:2.4.1.12] | (RefSeq) probable cellulose synthase A catalytic subunit 5 [UDP-forming]	--	--	--	--	--	--	--	--	--
Triticum_aestivum_newGene_9233	2.50057	147	2.3928	146	1.69628	76	0.844203	34	0.906444	34	0.985462	47	0.00100638	-1.14921	down	--	--	--	--	--	--	--	Ribose 5-phosphate isomerase A (phosphoriboisomerase A)	Probable ribose-5-phosphate isomerase 3, chloroplastic (Precursor) OS=Arabidopsis thaliana (Mouse-ear cress) PE=1 SV=1	G	--	Putative E3 ubiquitin-protein ligase [Aegilops tauschii]	molecular function: binding (GO:0005488)
Triticum_aestivum_newGene_92300	0	0	0	0	0	0	1.30861	90	2.81264	171	1.57838	108	1.5684e-26	5.41038	up	--	--	--	--	--	--	--	Copper binding proteins, plastocyanin/azurin family;; Cupredoxin-like domain	Plastocyanin, chloroplastic (Precursor) GN=PETE OS=Hordeum vulgare (Barley) PE=2 SV=1	C	Function unknown	RecName: Full=Trypsin/alpha-amylase inhibitor CMX1/CMX3; AltName: Full=ITRL-1/ITRL-3; Flags: Precursor [Triticum aestivum]	molecular function: molecular function regulator (GO:0098772);; biological process: biological regulation (GO:0065007);; cellular component: extracellular region (GO:0005576);; cellular component: cell (GO:0005623);; cellular component: cell part (GO:0044464);; biological process: response to stimulus (GO:0050896)
Triticum_aestivum_newGene_92165	0.735102	123	1.09746	164	0.894003	99	1.95146	223	2.79457	267	2.3479	267	1.57833e-06	1.33041	up	--	--	Cellular Component: membrane (GO:0016020);;	--	--	--	--	--	--	R	Coenzyme transport and metabolism	Disease resistance protein RPM1 [Triticum urartu]	--
Triticum_aestivum_newGene_92097	0.047698	11	0	0	0.018423	2	6.12636	782	3.87782	445	4.45554	646	4.28519e-11	3.82444	up	--	--	Molecular Function: protein kinase activity (GO:0004672);; Molecular Function: ATP binding (GO:0005524);; Biological Process: protein phosphorylation (GO:0006468);; Cellular Component: integral component of membrane (GO:0016021);;	--	--	--	--	NADP oxidoreductase coenzyme F420-dependent;; NAD binding domain of 6-phosphogluconate dehydrogenase	--	E	--	unnamed protein product [Triticum aestivum]	--
Triticum_aestivum_newGene_91992	5.16631	631	4.32265	565	4.67875	409	0	0	0	0	0	0	4.89458e-57	-7.00425	down	--	--	--	--	--	--	--	Putative glycosyl hydrolase of unknown function (DUF1680)	--	S	Nucleotide transport and metabolism	--	--
Triticum_aestivum_newGene_91982	8.30921	368	5.12151	237	7.48083	252	0	0	0	0	0	0	4.07342e-39	-6.12732	down	--	--	--	--	--	--	--	Kinetochore component CENP-S	--	S	Function unknown	PREDICTED: cyclin-dependent kinase B1-1-like [Oryza brachyantha]	molecular function: catalytic activity (GO:0003824);; biological process: metabolic process (GO:0008152);; biological process: cellular process (GO:0009987);; biological process: biological regulation (GO:0065007);; molecular function: binding (GO:0005488);; cellular component: cell (GO:0005623);; cellular component: organelle (GO:0043226);; cellular component: cell part (GO:0044464);; biological…
Triticum_aestivum_newGene_91934	0.833753	153	0.828464	138	0.589852	86	1.66211	211	1.83683	173	1.76822	248	6.01265e-07	1.12392	up	--	--	Molecular Function: nucleic acid binding (GO:0003676);; Biological Process: gene silencing by RNA (GO:0031047);;	K11593|0|sbi:SORBI_01g011870|K11593 eukaryotic translation initiation factor 2C | (RefSeq) SORBIDRAFT_01g011870, Sb01g011870; hypothetical protein	--	[J]	Translation, ribosomal structure and biogenesis	Cystatin domain	Cysteine proteinase inhibitor 12 (Precursor) OS=Oryza sativa subsp. japonica (Rice) PE=2 SV=1	R	Transcription	unnamed protein product [Triticum aestivum]	--
Triticum_aestivum_newGene_91846	0.008675	3	0	0	0.045129	8	1.66321	255	1.37835	172	1.16478	161	1.46641e-30	4.91106	up	--	--	Molecular Function: DNA binding (GO:0003677);;	--	--	--	--	--	--	--	--	hypothetical protein F775_29518 [Aegilops tauschii]	--
Triticum_aestivum_newGene_91834	0.096812	8	0.388757	27	0.157224	11	2.78622	248	3.57813	263	2.6846	230	2.2755e-26	3.90962	up	--	--	--	--	--	--	--	Salt stress response/antifungal	--	--	General function prediction only	protein FAR1-RELATED SEQUENCE 9-like [Aegilops tauschii subsp. tauschii]	biological process: biological regulation (GO:0065007);; molecular function: binding (GO:0005488)
Triticum_aestivum_newGene_91833	1.89977	107	1.1286	67	1.69193	73	0	0	0	0	0	0	1.8167e-17	-4.48545	down	--	--	--	--	--	--	--	Xylanase inhibitor N-terminal;; Eukaryotic aspartyl protease;; Xylanase inhibitor C-terminal	Aspartic proteinase-like protein 1 (Precursor) GN=At5g10080 OS=Arabidopsis thaliana (Mouse-ear cress) PE=1 SV=1	O	Posttranslational modification, protein turnover, chaperones	Xyloglucan 6-xylosyltransferase [Aegilops tauschii]	cellular component: cell (GO:0005623);; cellular component: organelle (GO:0043226);; cellular component: cell part (GO:0044464);; biological process: metabolic process (GO:0008152);; biological process: cellular process (GO:0009987);; biological process: single-organism process (GO:0044699);; cellular component: membrane (GO:0016020);; cellular component: membrane part (GO:0044425);; molecular fu…
Triticum_aestivum_newGene_91802	4.71603	152	4.91922	168	4.48783	110	0.041468	2	0.049185	2	0	0	7.69264e-25	-4.69098	down	--	--	Molecular Function: RNA binding (GO:0003723);; Molecular Function: protein dimerization activity (GO:0046983);;	--	--	--	--	--	--	--	General function prediction only	--	--
Triticum_aestivum_newGene_91777	3.20956	365	3.01316	349	3.89937	348	0.022473	3	0.051376	5	0	0	5.56509e-44	-5.49315	down	[E]	Amino acid transport and metabolism	Biological Process: telomere maintenance (GO:0000723);; Molecular Function: DNA helicase activity (GO:0003678);; Biological Process: DNA repair (GO:0006281);; Biological Process: DNA duplex unwinding (GO:0032508);;	K15255|1.58568e-33|zma:103645726|K15255 ATP-dependent DNA helicase PIF1 [EC:3.6.4.12] | (RefSeq) ATP-dependent DNA helicase PIF1-like	--	[D]	Cell cycle control, cell division, chromosome partitioning	--	--	--	Transcription	Dof transcription factor 4 [Triticum aestivum]	molecular function: binding (GO:0005488);; biological process: biological regulation (GO:0065007);; cellular component: cell (GO:0005623);; cellular component: organelle (GO:0043226);; cellular component: cell part (GO:0044464)
Triticum_aestivum_newGene_91710	17.5392	501	5.31801	161	10.5799	230	6.03152	130	3.51142	64	3.74384	87	0.00784067	-1.11214	down	--	--	--	--	--	--	--	Domain of unknown function (DUF4535)	--	S	General function prediction only	predicted protein [Hordeum vulgare subsp. vulgare]	--
Triticum_aestivum_newGene_91686	0	0	0	0	0	0	1.76058	302	1.37654	199	1.76955	327	4.59139e-52	6.80874	up	--	--	--	--	--	--	--	--	--	--	Carbohydrate transport and metabolism	WAS/WASL-interacting protein family member 3-like isoform X1 [Aegilops tauschii subsp. tauschii]	--
Triticum_aestivum_newGene_91670	1.58858	292	0.69706	136	1.59362	223	0.014527	3	0.008615	2	0.006482	1	8.28735e-27	-4.8436	down	--	--	Cellular Component: endosome (GO:0005768);; Cellular Component: vacuolar membrane (GO:0005774);; Cellular Component: trans-Golgi network (GO:0005802);; Molecular Function: S-adenosylmethionine-dependent methyltransferase activity (GO:0008757);; Cellular Component: integral component of membrane (GO:0016021);; Biological Process: methylation (GO:0032259);;	--	--	--	--	Rhodanese-like domain	--	R	Carbohydrate transport and metabolism	predicted protein [Hordeum vulgare subsp. vulgare]	molecular function: catalytic activity (GO:0003824);; biological process: metabolic process (GO:0008152);; biological process: cellular process (GO:0009987);; molecular function: binding (GO:0005488)
Triticum_aestivum_newGene_91627	0	0	0	0	0	0	1.50517	83	0.515315	35	1.24907	103	9.10212e-20	4.7771	up	--	--	--	--	--	--	--	Protein kinase domain;; Protein tyrosine kinase	Mitogen-activated protein kinase 14 OS=Oryza sativa subsp. japonica (Rice) PE=2 SV=1	T	Energy production and conversion	predicted protein [Hordeum vulgare subsp. vulgare]	molecular function: binding (GO:0005488);; molecular function: catalytic activity (GO:0003824);; biological process: metabolic process (GO:0008152)
Triticum_aestivum_newGene_91624	2.80028	168	1.8289	116	2.83145	129	0	0	0	0	0	0	2.42063e-25	-5.1919	down	--	--	--	--	--	--	--	Gamma-thionin family	--	--	Function unknown	unnamed protein product [Triticum aestivum]	biological process: metabolic process (GO:0008152);; molecular function: catalytic activity (GO:0003824)
Triticum_aestivum_newGene_91619	1.38637	162	1.86129	267	1.82973	197	0.072109	11	0.034156	5	0.075862	11	8.88667e-22	-3.63632	down	--	--	Biological Process: RNA metabolic process (GO:0016070);;	K01164|3.35097e-08|bdi:100822676|K01164 ribonuclease P/MRP protein subunit POP1 [EC:3.1.26.5] | (RefSeq) ribonucleases P/MRP protein subunit POP1	Ribosome biogenesis in eukaryotes (ko03008);; RNA transport (ko03013)	--	--	--	--	S	Function unknown	DNA (cytosine-5)-methyltransferase 1A [Aegilops tauschii]	molecular function: binding (GO:0005488);; molecular function: catalytic activity (GO:0003824);; biological process: metabolic process (GO:0008152);; biological process: cellular process (GO:0009987);; cellular component: cell (GO:0005623);; cellular component: organelle (GO:0043226);; cellular component: cell part (GO:0044464);; biological process: single-organism process (GO:0044699);; biologic…
Triticum_aestivum_newGene_91419	29.8562	799	2.57376	73	10.379	212	1.06153	22	0.353812	7	0.595712	13	0.000146778	-2.36829	down	--	--	--	--	--	--	--	Transposase family tnp2;; Transposase-associated domain;; Domain of unknown function (DUF4218)	--	--	Function unknown	AP2 domain CBF protein [Triticum aestivum]	molecular function: binding (GO:0005488);; molecular function: nucleic acid binding transcription factor activity (GO:0001071);; biological process: biological regulation (GO:0065007);; cellular component: cell (GO:0005623);; cellular component: organelle (GO:0043226);; cellular component: cell part (GO:0044464);; biological process: response to stimulus (GO:0050896)
Triticum_aestivum_newGene_91328	0.110051	9	0.481692	45	0.783597	49	2.4363	152	2.95069	232	2.50175	192	4.41452e-06	2.26608	up	--	--	--	--	--	--	--	BED zinc finger	--	J	Replication, recombination and repair	uncharacterized protein LOC109773720 isoform X1 [Aegilops tauschii subsp. tauschii]	--
Triticum_aestivum_newGene_91320	1.58746	171	1.0751	123	0.945776	77	0	0	0	0	0	0	1.14302e-22	-4.9796	down	--	--	--	--	--	--	--	Gibberellin regulated protein	Gibberellin-regulated protein 3 (Precursor) GN=GASA3 OS=Arabidopsis thaliana (Mouse-ear cress) PE=2 SV=1	S	Cell wall/membrane/envelope biogenesis;; Posttranslational modification, protein turnover, chaperones;; Intracellular trafficking, secretion, and vesicular transport	unnamed protein product [Triticum aestivum]	--
Triticum_aestivum_newGene_91317	1.5677	141	1.16553	131	1.49571	69	0	0	0	0	0	0	1.34806e-21	-4.88278	down	--	--	Biological Process: maturation of SSU-rRNA from tricistronic rRNA transcript (SSU-rRNA, 5.8S rRNA, LSU-rRNA) (GO:0000462);; Molecular Function: ATP binding (GO:0005524);; Cellular Component: nucleolus (GO:0005730);; Biological Process: protein folding (GO:0006457);; Biological Process: response to heat (GO:0009408);; Cellular Component: chloroplast (GO:0009507);; Cellular Component: integral comp…	K03686|4.31599e-11|bdi:106865376|K03686 molecular chaperone DnaJ | (RefSeq) chaperone protein DnaJ-like	--	[O]	Posttranslational modification, protein turnover, chaperones	Protein tyrosine kinase;; Protein kinase domain;; Carbohydrate-binding protein of the ER	Receptor-like protein kinase HERK 1 (Precursor) OS=Arabidopsis thaliana (Mouse-ear cress) PE=1 SV=1	T	Secondary metabolites biosynthesis, transport and catabolism	putative polyprotein [Oryza sativa Japonica Group]	molecular function: binding (GO:0005488);; cellular component: cell (GO:0005623);; cellular component: organelle (GO:0043226);; cellular component: cell part (GO:0044464);; biological process: metabolic process (GO:0008152);; biological process: cellular process (GO:0009987)
Triticum_aestivum_newGene_91209	0	0	0.012267	7	0	0	4.55504	1028	3.40755	697	4.24213	1062	0.000311901	2.29265	up	--	--	--	--	--	[O]	Posttranslational modification, protein turnover, chaperones	NPR1/NIM1 like defence protein C terminal;; Protein kinase domain;; Protein tyrosine kinase	G-type lectin S-receptor-like serine/threonine-protein kinase SD1-29 (Precursor) GN=SD129 OS=Arabidopsis thaliana (Mouse-ear cress) PE=1 SV=1	T	General function prediction only	--	--
Triticum_aestivum_newGene_91175	0.189935	10	0.215764	12	0.248502	10	2.0982	82	2.06154	68	2.66127	112	5.45383e-16	3.01313	up	--	--	Biological Process: intracellular protein transport (GO:0006886);; Biological Process: ER to Golgi vesicle-mediated transport (GO:0006888);; Biological Process: endoplasmic reticulum organization (GO:0007029);; Biological Process: Golgi organization (GO:0007030);; Molecular Function: zinc ion binding (GO:0008270);; Biological Process: regulation of cell size (GO:0008361);; Biological Process: cel…	K14007|5.26107e-66|bdi:100839661|K14007 protein transport protein SEC24 | (RefSeq) protein transport protein Sec24-like At3g07100	Protein processing in endoplasmic reticulum (ko04141)	[U]	Intracellular trafficking, secretion, and vesicular transport	Reverse transcriptase (RNA-dependent DNA polymerase);; Zinc knuckle;; Reverse transcriptase-like	Uncharacterized mitochondrial protein AtMg00310 OS=Arabidopsis thaliana OX=3702 GN=AtMg00310 PE=4 SV=1	S	Function unknown	hypothetical protein TRIUR3_06390 [Triticum urartu]	--
Triticum_aestivum_newGene_91072	2.91797	433	3.73643	566	4.00493	390	0	0	0	0	0	0	8.91897e-51	-6.75327	down	--	--	Molecular Function: ATP binding (GO:0005524);; Biological Process: protein folding (GO:0006457);; Biological Process: response to stress (GO:0006950);; Molecular Function: unfolded protein binding (GO:0051082);;	--	--	[O]	Posttranslational modification, protein turnover, chaperones	galactosyl transferase GMA12/MNN10 family	Xyloglucan 6-xylosyltransferase 1 GN=F26K9_150 OS=Arabidopsis thaliana (Mouse-ear cress) PE=1 SV=1	GM	Function unknown	expansin EXPB9 [Triticum aestivum]	cellular component: extracellular region (GO:0005576);; biological process: reproduction (GO:0000003);; biological process: reproductive process (GO:0022414);; biological process: multi-organism process (GO:0051704)
Triticum_aestivum_newGene_91048	1.43517	185	1.80865	232	2.16018	197	0.116075	14	0.230995	22	0.16083	18	2.66685e-16	-2.79793	down	[N]	Cell motility	Cellular Component: Golgi membrane (GO:0000139);; Cellular Component: integral component of membrane (GO:0016021);; Molecular Function: transferase activity, transferring glycosyl groups (GO:0016757);; Biological Process: cell wall organization (GO:0071555);;	--	--	--	--	Domain of unknown function (DUF3411)	--	S	--	predicted protein [Hordeum vulgare subsp. vulgare]	molecular function: binding (GO:0005488);; molecular function: catalytic activity (GO:0003824);; cellular component: cell (GO:0005623);; cellular component: organelle (GO:0043226);; cellular component: cell part (GO:0044464);; cellular component: membrane (GO:0016020);; cellular component: organelle part (GO:0044422);; biological process: metabolic process (GO:0008152);; biological process: cellu…
Triticum_aestivum_newGene_90899	0.283768	40	0.241601	35	0.541881	53	1.2566	137	0.805907	77	1.78236	199	2.93593e-06	1.78703	up	--	--	--	K07390|1.16129e-06|csv:101210806|K07390 monothiol glutaredoxin | (RefSeq) monothiol glutaredoxin-S7, chloroplastic	--	--	--	zinc-binding in reverse transcriptase;; Reverse transcriptase-like	Putative ribonuclease H protein At1g65750 OS=Arabidopsis thaliana OX=3702 GN=At1g65750 PE=3 SV=1	S	Function unknown	tetratricopeptide repeat-containing protein kinase 1 [Triticum aestivum]	molecular function: catalytic activity (GO:0003824);; biological process: metabolic process (GO:0008152);; biological process: cellular process (GO:0009987);; molecular function: binding (GO:0005488);; cellular component: cell (GO:0005623);; cellular component: membrane (GO:0016020);; cellular component: cell part (GO:0044464);; biological process: signaling (GO:0023052);; biological process: sin…
Triticum_aestivum_newGene_9086	0.283371	66	0.274157	67	0.405798	70	2.2024	358	1.54187	206	2.37838	379	1.06177e-22	2.4466	up	--	--	Cellular Component: integral component of membrane (GO:0016021);;	--	--	--	--	F-box-like;; F-box domain	F-box protein SKIP5 GN=SKIP5 OS=Arabidopsis thaliana (Mouse-ear cress) PE=1 SV=1	R	Intracellular trafficking, secretion, and vesicular transport	hypothetical protein F775_31310 [Aegilops tauschii]	cellular component: cell (GO:0005623);; cellular component: organelle (GO:0043226);; cellular component: cell part (GO:0044464)
Triticum_aestivum_newGene_90818	3.85168	182	4.57864	235	2.71979	101	0	0	0	0	0	0	4.24411e-27	-5.35811	down	--	--	--	--	--	--	--	F-box domain	Putative F-box protein At2g16220 OS=Arabidopsis thaliana OX=3702 GN=At2g16220 PE=4 SV=1	S	Transcription	--	--
Triticum_aestivum_newGene_90761	0	0	0	0	0	0	1.27981	69	1.72273	92	0.968984	62	5.92801e-21	4.88949	up	--	--	--	--	--	--	--	hAT family C-terminal dimerisation region;; Domain of unknown function (DUF4413)	Zinc finger BED domain-containing protein RICESLEEPER 2 OS=Oryza sativa subsp. japonica OX=39947 GN=Os03g0733400 PE=2 SV=1	S	Defense mechanisms	hypothetical protein TRIUR3_16864 [Triticum urartu]	molecular function: binding (GO:0005488);; molecular function: catalytic activity (GO:0003824)
Triticum_aestivum_newGene_90676	3.34166	94	3.57011	107	2.29254	50	9.084	193	8.05952	145	5.05017	116	0.000581968	1.20271	up	--	--	--	--	--	--	--	Methyltransferase domain;; TPR repeat	--	S	Translation, ribosomal structure and biogenesis	hypothetical protein F775_04113 [Aegilops tauschii]	--
Triticum_aestivum_newGene_90657	1.41621	91	1.53865	107	1.76562	88	0.416784	23	0.32985	14	0.9207	49	0.00725532	-1.21114	down	--	--	--	--	--	--	--	Leucine rich repeat;; Leucine Rich repeats (2 copies);; NB-ARC domain	Putative disease resistance protein RGA4 OS=Solanum bulbocastanum OX=147425 GN=RGA4 PE=2 SV=1	S	--	hypothetical protein F775_11039 [Aegilops tauschii]	--
Triticum_aestivum_newGene_90632	1.70378	283	2.00628	352	2.03561	257	0.307594	38	0.299723	32	0.383989	49	5.6573e-20	-2.3823	down	--	--	--	--	--	--	--	Protein of unknown function (DUF1084)	Tobamovirus multiplication protein 3 GN=TOM3 OS=Nicotiana tabacum (Common tobacco) PE=1 SV=1	S	Signal transduction mechanisms	Ribonuclease H2 subunit A [Aegilops tauschii]	molecular function: binding (GO:0005488);; molecular function: catalytic activity (GO:0003824);; biological process: metabolic process (GO:0008152);; biological process: cellular process (GO:0009987)
Triticum_aestivum_newGene_90580	2.71428	308	1.9664	247	2.22541	206	0.038026	4	0	0	0.055877	6	8.38599e-37	-4.93426	down	--	--	--	--	--	--	--	--	--	--	Carbohydrate transport and metabolism	calmodulin-binding protein [Triticum aestivum]	--
Triticum_aestivum_newGene_90544	0.211583	39	0.215558	42	0.178254	25	1.26437	176	1.71772	201	1.23001	184	1.82982e-19	2.65247	up	--	--	--	--	--	--	--	--	--	--	Function unknown	predicted protein [Hordeum vulgare subsp. vulgare]	cellular component: cell (GO:0005623);; cellular component: organelle (GO:0043226);; cellular component: cell part (GO:0044464)
Triticum_aestivum_newGene_90412	1.32362	94	1.98129	148	1.7039	89	0	0	0	0	0	0	7.01081e-21	-4.83006	down	--	--	Cellular Component: nucleus (GO:0005634);; Molecular Function: zinc ion binding (GO:0008270);;	--	--	--	--	tRNA synthetases class I (R);; DALR anticodon binding domain;; Arginyl tRNA synthetase N terminal domain	--	J	--	hypothetical protein SORBIDRAFT_07g021530 [Sorghum bicolor]	molecular function: binding (GO:0005488)
Triticum_aestivum_newGene_90409	2.17351	953	1.37061	623	1.26857	430	7.78796	2191	5.95566	1457	6.82972	2027	1.50997e-21	1.87491	up	--	--	Cellular Component: nucleus (GO:0005634);; Molecular Function: zinc ion binding (GO:0008270);; Biological Process: histone acetylation (GO:0016573);; Biological Process: system development (GO:0048731);;	--	--	--	--	Cytochrome P450	Cytochrome P450 78A6 GN=T3A4.4 OS=Arabidopsis thaliana (Mouse-ear cress) PE=2 SV=1	Q	--	hypothetical protein F775_08409 [Aegilops tauschii]	biological process: metabolic process (GO:0008152);; biological process: cellular process (GO:0009987);; cellular component: cell (GO:0005623);; cellular component: membrane-enclosed lumen (GO:0031974);; cellular component: macromolecular complex (GO:0032991);; cellular component: organelle (GO:0043226);; cellular component: organelle part (GO:0044422);; cellular component: cell part (GO:0044464)
Triticum_aestivum_newGene_90320	1.20633	56	3.413	165	3.0537	107	0	0	0	0	0	0	5.98479e-17	-4.50318	down	--	--	--	--	--	--	--	--	--	O	Carbohydrate transport and metabolism	predicted protein [Hordeum vulgare subsp. vulgare]	cellular component: cell (GO:0005623);; cellular component: organelle (GO:0043226);; cellular component: cell part (GO:0044464);; cellular component: macromolecular complex (GO:0032991)
Triticum_aestivum_newGene_90263	2.55683	160	2.91407	193	3.0553	146	0	0	0	0	0	0	4.62626e-29	-5.46501	down	--	--	--	--	--	--	--	TPR repeat;; Tetratricopeptide repeat;; Tetratricopeptide repeat;; Tetratricopeptide repeat;; Tetratricopeptide repeat;; Tetratricopeptide repeat;; Anaphase-promoting complex, cyclosome, subunit 3;; Tetratricopeptide repeat	--	T	Function unknown	Aspartic proteinase nepenthesin-1 [Triticum urartu]	molecular function: catalytic activity (GO:0003824)
Triticum_aestivum_newGene_90226	1.49964	220	1.88648	327	1.59427	184	0	0	0	0	0	0	1.53795e-34	-5.86761	down	--	--	Molecular Function: nucleic acid binding (GO:0003676);; Molecular Function: aspartate-tRNA ligase activity (GO:0004815);; Molecular Function: ATP binding (GO:0005524);; Cellular Component: cytoplasm (GO:0005737);; Biological Process: aspartyl-tRNA aminoacylation (GO:0006422);;	K01876|7.96553e-23|bdi:100832171|K01876 aspartyl-tRNA synthetase [EC:6.1.1.12] | (RefSeq) aspartate--tRNA ligase 2, cytoplasmic-like	Aminoacyl-tRNA biosynthesis (ko00970)	[J]	Translation, ribosomal structure and biogenesis	Amidohydrolase;; Amidohydrolase family;; Amidohydrolase;; Amidohydrolase family	Probable allantoinase GN=OsJ_16648 OS=Oryza sativa subsp. japonica (Rice) PE=2 SV=1	F	Function unknown	hypothetical protein TRIUR3_22171 [Triticum urartu]	--
Triticum_aestivum_newGene_90222	0	0	0.092103	8	0.091799	6	1.25889	69	1.5521	72	0.951216	56	2.41933e-09	3.07799	up	--	--	--	--	--	--	--	--	--	S	Function unknown	WRKY79 transcription factor [Triticum aestivum]	molecular function: nucleic acid binding transcription factor activity (GO:0001071);; biological process: biological regulation (GO:0065007);; molecular function: binding (GO:0005488)
Triticum_aestivum_newGene_90148	0	0	0	0	0	0	4.55795	406	4.7612	358	4.34666	417	6.8727e-63	7.29501	up	--	--	--	--	--	--	--	--	--	--	Posttranslational modification, protein turnover, chaperones	hypothetical protein TRIUR3_01951 [Triticum urartu]	--
Triticum_aestivum_newGene_90131	37.374	1927	36.3673	1981	35.7658	1404	8.10371	316	11.5796	380	9.55582	400	1.46982e-20	-1.79179	down	--	--	Molecular Function: actin binding (GO:0003779);; Cellular Component: actin cytoskeleton (GO:0015629);; Biological Process: actin filament depolymerization (GO:0030042);;	K05765|5.25694e-85|bdi:100846407|K05765 cofilin | (RefSeq) actin-depolymerizing factor 7	--	[Z]	Cytoskeleton	--	--	--	Function unknown	NRC1-like protein [Triticum aestivum]	molecular function: binding (GO:0005488)
Triticum_aestivum_newGene_90046	7.36226	2994	5.28197	2227	6.44369	2018	0	0	0	0	0	0	2.57201e-107	-8.86863	down	--	--	Molecular Function: peptidase activity (GO:0008233);;	--	--	--	--	--	--	S	Inorganic ion transport and metabolism	--	--
Triticum_aestivum_newGene_90034	0.544216	42	0.325004	28	0.24966	15	1.26994	74	1.97413	96	1.72403	106	5.12479e-07	1.92606	up	--	--	--	--	--	--	--	Core histone H2A/H2B/H3/H4	Histone H3.2 OS=Triticum aestivum (Wheat) PE=1 SV=2	B	RNA processing and modification	Protein H2A.6 [Triticum urartu]	cellular component: cell (GO:0005623);; cellular component: macromolecular complex (GO:0032991);; cellular component: organelle (GO:0043226);; cellular component: organelle part (GO:0044422);; cellular component: cell part (GO:0044464);; molecular function: binding (GO:0005488);; biological process: cellular process (GO:0009987);; biological process: cellular component organization or biogenesis …
Triticum_aestivum_newGene_90022	1.76633	240	1.543	212	1.45206	178	0	0	0	0	0	0	1.85046e-34	-5.81001	down	--	--	Molecular Function: DNA binding (GO:0003677);; Cellular Component: mitochondrion (GO:0005739);; Biological Process: DNA recombination (GO:0006310);; Cellular Component: plastid (GO:0009536);; Biological Process: DNA integration (GO:0015074);; Cellular Component: integral component of membrane (GO:0016021);;	--	--	[R]	General function prediction only	--	--	S	General function prediction only	hypothetical protein TRIUR3_00698 [Triticum urartu]	--
Triticum_aestivum_newGene_89906	0.687921	129	0.511583	152	0.76069	101	0.846148	217	1.21126	166	1.50238	286	1.64279e-06	1.15159	up	--	--	Molecular Function: DNA binding (GO:0003677);; Cellular Component: mitochondrion (GO:0005739);; Biological Process: DNA recombination (GO:0006310);; Molecular Function: electron carrier activity (GO:0009055);; Cellular Component: plastid (GO:0009536);; Biological Process: DNA integration (GO:0015074);; Biological Process: electron transport chain (GO:0022900);;	--	--	[R]	General function prediction only	--	ERAD-associated E3 ubiquitin-protein ligase HRD1A OS=Arabidopsis thaliana OX=3702 GN=HRD1A PE=2 SV=1	O	Lipid transport and metabolism	uncharacterized protein LOC109759548 isoform X3 [Aegilops tauschii subsp. tauschii]	--
Triticum_aestivum_newGene_8988	0	0	0	0	0	0	2.81917	112	4.7586	160	3.66105	157	5.99483e-33	5.81244	up	--	--	--	--	--	--	--	GDSL-like Lipase/Acylhydrolase	GDSL esterase/lipase At1g28600 (Precursor) GN=At1g28600 OS=Arabidopsis thaliana (Mouse-ear cress) PE=2 SV=1	R	Function unknown	hypothetical protein F775_28228 [Aegilops tauschii]	--
Triticum_aestivum_newGene_8985	12.0496	365	1.74981	57	4.9687	115	0	0	0	0	0	0	1.24737e-17	-4.64069	down	--	--	--	--	--	--	--	Early nodulin 93 ENOD93 protein	Early nodulin-93 OS=Glycine max (Soybean) PE=2 SV=1	S	Function unknown	predicted protein [Hordeum vulgare subsp. vulgare]	cellular component: cell (GO:0005623);; cellular component: membrane (GO:0016020);; cellular component: organelle (GO:0043226);; cellular component: organelle part (GO:0044422);; cellular component: cell part (GO:0044464);; cellular component: membrane part (GO:0044425);; molecular function: catalytic activity (GO:0003824)
Triticum_aestivum_newGene_89714	0.841563	112	1.47109	213	1.68426	191	0	0	0	0	0	0	3.53045e-25	-5.2546	down	--	--	--	--	--	--	--	--	--	--	General function prediction only	uncharacterized protein LOC109780989 [Aegilops tauschii subsp. tauschii]	--
Triticum_aestivum_newGene_89687	0	0	0	0	0	0	4.32249	59	4.35461	50	4.16311	61	2.86383e-19	4.68531	up	--	--	--	--	--	--	--	--	--	--	General function prediction only	17.6kDa heat-shock protein [Triticum dicoccon]	biological process: response to stimulus (GO:0050896)
Triticum_aestivum_newGene_89658	3.50168	358	4.42177	461	5.19813	387	0	0	0	0	0	0	1.561e-46	-6.554	down	--	--	--	--	--	--	--	MuDR family transposase;; MULE transposase domain;; SWIM zinc finger	--	S	Energy production and conversion	predicted protein [Hordeum vulgare subsp. vulgare]	molecular function: binding (GO:0005488);; molecular function: electron carrier activity (GO:0009055);; molecular function: catalytic activity (GO:0003824);; biological process: metabolic process (GO:0008152);; biological process: single-organism process (GO:0044699)
Triticum_aestivum_newGene_8965	0	0	0	0	0	0	1.20187	80	1.57422	88	1.73786	121	5.00723e-27	5.35863	up	--	--	--	--	--	--	--	UDP-glucoronosyl and UDP-glucosyl transferase	UDP-glycosyltransferase 73C5 GN=F13K3.20 OS=Arabidopsis thaliana (Mouse-ear cress) PE=2 SV=1	CG	Amino acid transport and metabolism	DEAD-box ATP-dependent RNA helicase 52A [Dichanthelium oligosanthes]	molecular function: binding (GO:0005488);; molecular function: catalytic activity (GO:0003824);; cellular component: cell (GO:0005623);; cellular component: organelle (GO:0043226);; cellular component: cell part (GO:0044464);; biological process: metabolic process (GO:0008152);; biological process: cellular process (GO:0009987);; cellular component: membrane (GO:0016020);; cellular component: mem…
Triticum_aestivum_newGene_8964	2.60126	185	2.21094	152	3.3726	180	0	0	0	0	0	0	6.13767e-29	-5.47377	down	--	--	--	--	--	--	--	DNA mismatch repair protein, C-terminal domain;; Histidine kinase-, DNA gyrase B-, and HSP90-like ATPase;; Histidine kinase-, DNA gyrase B-, and HSP90-like ATPase	DNA mismatch repair protein MLH1 GN=MLH1 OS=Arabidopsis thaliana (Mouse-ear cress) PE=2 SV=1	L	Function unknown	predicted protein [Hordeum vulgare subsp. vulgare]	molecular function: binding (GO:0005488);; molecular function: catalytic activity (GO:0003824);; biological process: metabolic process (GO:0008152)
Triticum_aestivum_newGene_89526	2.57109	309	2.76329	363	3.39331	311	0.685862	62	0.397972	30	0.769551	84	2.28789e-11	-1.99327	down	--	--	--	--	--	--	--	--	--	S	Transcription	--	--
Triticum_aestivum_newGene_89472	3.36136	544	3.2142	714	3.29972	473	0	0	0	0	0	0	1.92213e-56	-7.02695	down	--	--	--	K10802|7.0886e-08|zma:100381276|K10802 high mobility group protein B1 | (RefSeq) HMG13, GRMZM5G834758, GRMZM5G834758_T02, MNB1b; high mobility group protein 1	Base excision repair (ko03410)	[R]	General function prediction only	Protein phosphatase 2A regulatory B subunit (B56 family)	Serine/threonine protein phosphatase 2A 59 kDa regulatory subunit B&apos; eta isoform GN=B&apos;ETA OS=Arabidopsis thaliana (Mouse-ear cress) PE=2 SV=1	T	Function unknown	hypothetical protein F775_00031 [Aegilops tauschii]	--
Triticum_aestivum_newGene_89470	3.8555	208	3.59422	221	3.94931	162	0.945818	34	0.025765	2	0.684712	27	6.38316e-07	-2.36461	down	--	--	Cellular Component: nuclear chromosome (GO:0000228);; Cellular Component: mitochondrion (GO:0005739);; Biological Process: chromatin organization (GO:0006325);; Biological Process: meiotic chromosome condensation (GO:0010032);; Biological Process: attachment of spindle microtubules to kinetochore involved in homologous chromosome segregation (GO:0051455);; Biological Process: meiotic sister chrom…	K06670|3.1307e-47|bdi:100824802|K06670 cohesin complex subunit SCC1 | (RefSeq) sister chromatid cohesion 1 protein 1-like	--	[D]	Cell cycle control, cell division, chromosome partitioning	Protein of unknown function (DUF1644)	--	S	--	PREDICTED: protein SHOOT GRAVITROPISM 6 isoform X2 [Brachypodium distachyon]	molecular function: binding (GO:0005488)
Triticum_aestivum_newGene_89441	1.00138	90	1.6632	150	1.03893	65	0	0	0	0	0	0	1.28299e-18	-4.62905	down	--	--	--	--	--	--	--	Mitochondrial carrier protein	--	C	Signal transduction mechanisms	hypothetical protein F775_04055 [Aegilops tauschii]	--
Triticum_aestivum_newGene_89395	6.46375	330	6.06419	327	7.36472	286	0	0	0	0	0	0	5.05558e-43	-6.32099	down	--	--	--	--	--	--	--	Cytochrome P450	Cytochrome P450 72A15 GN=CYP72A15 OS=Arabidopsis thaliana (Mouse-ear cress) PE=2 SV=1	Q	General function prediction only	PREDICTED: receptor-like protein kinase 5 [Brachypodium distachyon]	molecular function: catalytic activity (GO:0003824);; biological process: metabolic process (GO:0008152);; biological process: cellular process (GO:0009987);; molecular function: binding (GO:0005488);; cellular component: membrane (GO:0016020);; cellular component: membrane part (GO:0044425)
Triticum_aestivum_newGene_89356	18.9805	616	11.1453	382	14.0135	347	0	0	0	0	0	0	3.89227e-49	-6.67748	down	--	--	--	--	--	--	--	--	Protein EARLY RESPONSIVE TO DEHYDRATION 15 OS=Arabidopsis thaliana (Mouse-ear cress) PE=1 SV=1	S	Function unknown	unnamed protein product [Triticum aestivum]	molecular function: binding (GO:0005488)
Triticum_aestivum_newGene_89347	39.7747	1224	27.4753	855	40.2048	970	0	0	0	0	0	0	1.25229e-72	-7.72809	down	--	--	--	--	--	--	--	Cystatin domain	Cysteine proteinase inhibitor GN=ICY OS=Hordeum vulgare (Barley) PE=1 SV=1	R	General function prediction only	WRKY transcription factor [Triticum aestivum]	molecular function: nucleic acid binding transcription factor activity (GO:0001071);; biological process: biological regulation (GO:0065007);; molecular function: binding (GO:0005488)
Triticum_aestivum_newGene_89301	0.359632	121	0.533382	151	0.410035	95	1.98301	337	1.13383	216	0.9756	142	0.000855611	1.22933	up	--	--	Cellular Component: exocyst (GO:0000145);; Biological Process: exocytosis (GO:0006887);;	K07195|1.78911e-33|bdi:100830587|K07195 exocyst complex component 7 | (RefSeq) exocyst complex component EXO70A1-like	--	[U]	Intracellular trafficking, secretion, and vesicular transport	Transcriptional Coactivator p15 (PC4)	RNA polymerase II transcriptional coactivator KIWI GN=KIWI OS=Arabidopsis thaliana (Mouse-ear cress) PE=1 SV=1	K	Function unknown	--	--
Triticum_aestivum_newGene_89275	0.15341	41	0.160272	31	0.117134	16	1.608	259	2.23094	221	1.57769	247	4.17786e-33	3.27602	up	--	--	Molecular Function: helicase activity (GO:0004386);; Molecular Function: organic cyclic compound binding (GO:0097159);; Molecular Function: heterocyclic compound binding (GO:1901363);;	K12813|1.46096e-19|bdi:100834233|K12813 pre-mRNA-splicing factor ATP-dependent RNA helicase DHX16 [EC:3.6.4.13] | (RefSeq) putative pre-mRNA-splicing factor ATP-dependent RNA helicase DHX16	Spliceosome (ko03040)	[A]	RNA processing and modification	ERCC4 domain	Crossover junction endonuclease EME1 OS=Oryza sativa subsp. japonica (Rice) PE=2 SV=1	L	General function prediction only	uncharacterized protein LOC109759799 isoform X3 [Aegilops tauschii subsp. tauschii]	cellular component: cell (GO:0005623);; cellular component: organelle (GO:0043226);; cellular component: cell part (GO:0044464);; biological process: metabolic process (GO:0008152);; molecular function: catalytic activity (GO:0003824)
Triticum_aestivum_newGene_89169	2.31481	170	1.904	148	1.50525	84	0.194257	11	0.106063	5	0.260433	16	1.74539e-13	-2.83531	down	--	--	Cellular Component: chloroplast thylakoid membrane (GO:0009535);; Cellular Component: integral component of membrane (GO:0016021);; Molecular Function: heat shock protein binding (GO:0031072);; Molecular Function: unfolded protein binding (GO:0051082);;	--	--	--	--	Dof domain, zinc finger	Cyclic dof factor 4 GN=T14G11.26 OS=Arabidopsis thaliana (Mouse-ear cress) PE=2 SV=1	R	--	Disease resistance protein RPM1 [Triticum urartu]	biological process: response to stimulus (GO:0050896);; molecular function: binding (GO:0005488)
Triticum_aestivum_newGene_89077	2.24707	223	2.82726	326	1.91378	173	0	0	0	0	0	0	3.77556e-34	-5.84342	down	--	--	--	--	--	--	--	Serine-threonine protein kinase 19	--	R	General function prediction only	transposon protein, putative, CACTA, En/Spm sub-class [Oryza sativa Japonica Group]	--
Triticum_aestivum_newGene_89062	2.75374	150	6.16028	354	5.50279	228	0	0	0	0	0	0	7.47073e-30	-5.63483	down	--	--	Molecular Function: serine-type endopeptidase inhibitor activity (GO:0004867);; Cellular Component: extracellular region (GO:0005576);; Biological Process: response to wounding (GO:0009611);; Biological Process: negative regulation of endopeptidase activity (GO:0010951);;	--	--	--	--	G-box binding protein MFMR;; bZIP transcription factor;; Basic region leucine zipper	Transcription factor HBP-1a OS=Triticum aestivum (Wheat) PE=2 SV=1	K	Carbohydrate transport and metabolism	predicted protein [Hordeum vulgare subsp. vulgare]	biological process: metabolic process (GO:0008152);; molecular function: catalytic activity (GO:0003824)
Triticum_aestivum_newGene_88938	0.555638	85	0.563837	91	0.700391	81	1.65538	190	1.24657	121	2.02563	250	3.75634e-07	1.40676	up	--	--	Molecular Function: binding (GO:0005488);; Cellular Component: mitochondrion (GO:0005739);;	--	--	--	--	Cytidylyltransferase family	Phosphatidate cytidylyltransferase GN=CDS1 OS=Arabidopsis thaliana (Mouse-ear cress) PE=1 SV=1	I	--	hypothetical protein TRIUR3_21793 [Triticum urartu]	--
Triticum_aestivum_newGene_8875	0	0	0	0	0	0	2.11704	171	2.08309	143	2.33655	155	4.55531e-38	6.07387	up	--	--	Molecular Function: nucleotide binding (GO:0000166);; Molecular Function: calmodulin-dependent protein kinase activity (GO:0004683);; Molecular Function: calmodulin binding (GO:0005516);; Cellular Component: nucleus (GO:0005634);; Cellular Component: cytoplasm (GO:0005737);; Cellular Component: plasma membrane (GO:0005886);; Biological Process: abscisic acid-activated signaling pathway (GO:000973…	--	--	--	--	F-box-like;; F-box domain	Putative F-box/LRR-repeat protein 23 GN=FBL23 OS=Arabidopsis thaliana (Mouse-ear cress) PE=3 SV=1	R	Inorganic ion transport and metabolism	Cyclin-dependent kinase B1-1 [Triticum urartu]	molecular function: catalytic activity (GO:0003824);; biological process: metabolic process (GO:0008152);; biological process: cellular process (GO:0009987);; biological process: biological regulation (GO:0065007);; molecular function: binding (GO:0005488);; cellular component: cell (GO:0005623);; cellular component: organelle (GO:0043226);; cellular component: cell part (GO:0044464);; biological…
Triticum_aestivum_newGene_88566	1.92254	270	1.85113	288	2.85182	357	0.215956	31	0.018597	3	0.177447	29	6.46875e-12	-2.99302	down	--	--	--	--	--	--	--	--	F-box protein At1g55000 GN=At1g55000 OS=Arabidopsis thaliana (Mouse-ear cress) PE=1 SV=1	R	Posttranslational modification, protein turnover, chaperones	--	--
Triticum_aestivum_newGene_88534	9.05884	570	8.45923	562	6.20782	297	1.94916	93	1.43632	58	1.53552	79	9.85303e-19	-2.11134	down	--	--	Molecular Function: translation initiation factor activity (GO:0003743);; Cellular Component: transcription factor TFIIA complex (GO:0005672);; Biological Process: regulation of transcription, DNA-templated (GO:0006355);; Biological Process: transcription initiation from RNA polymerase II promoter (GO:0006367);; Biological Process: translational initiation (GO:0006413);; Biological Process: defen…	K03123|9.35544e-66|bdi:100828994|K03123 transcription initiation factor TFIIA small subunit | (RefSeq) transcription initiation factor IIA subunit 2	Basal transcription factors (ko03022)	[K]	Transcription	AP2 domain	Ethylene-responsive transcription factor 7 GN=MQC12.5 OS=Arabidopsis thaliana (Mouse-ear cress) PE=1 SV=1	K	--	hypothetical protein F775_04099 [Aegilops tauschii]	--
Triticum_aestivum_newGene_88502	0	0	0	0	0	0	1.45328	51	1.09126	33	1.77449	60	2.32768e-16	4.39384	up	--	--	--	--	--	--	--	--	--	--	Posttranslational modification, protein turnover, chaperones	Tsn1 [Aegilops speltoides]	molecular function: catalytic activity (GO:0003824);; biological process: metabolic process (GO:0008152);; biological process: cellular process (GO:0009987);; molecular function: binding (GO:0005488)
Triticum_aestivum_newGene_8843	1.75396	97	1.16849	60	1.60105	62	0	0	0	0	0	0	6.35476e-16	-4.31977	down	--	--	--	--	--	--	--	--	--	S	Translation, ribosomal structure and biogenesis	putative reverse transcriptase [Oryza sativa Japonica Group]	--
Triticum_aestivum_newGene_88317	2.65791	302	2.48512	264	2.56527	235	0	0	0	0	0	0	1.61074e-39	-6.11849	down	--	--	Molecular Function: RNA binding (GO:0003723);; Molecular Function: structural constituent of ribosome (GO:0003735);; Biological Process: translation (GO:0006412);; Cellular Component: cytosolic large ribosomal subunit (GO:0022625);;	K02908|2.18193e-11|obr:102708719|K02908 large subunit ribosomal protein L30e | (RefSeq) 60S ribosomal protein L30-like	Ribosome (ko03010)	[J]	Translation, ribosomal structure and biogenesis	HCO3- transporter family	Boron transporter 4 GN=BOR4 OS=Arabidopsis thaliana (Mouse-ear cress) PE=2 SV=1	P	Function unknown	Disease resistance protein RPM1 [Aegilops tauschii]	biological process: response to stimulus (GO:0050896);; molecular function: binding (GO:0005488)
Triticum_aestivum_newGene_87996	6.63682	1007	6.56853	1149	6.94998	851	0	0	0	0	0	0	6.04571e-75	-7.77283	down	--	--	Molecular Function: isomerase activity (GO:0016853);;	--	--	--	--	mTERF	--	K	Signal transduction mechanisms	cellulase [Hordeum vulgare subsp. vulgare]	cellular component: extracellular region (GO:0005576);; cellular component: cell (GO:0005623);; cellular component: organelle (GO:0043226);; cellular component: cell part (GO:0044464);; cellular component: membrane (GO:0016020);; molecular function: catalytic activity (GO:0003824);; cellular component: cell junction (GO:0030054);; biological process: metabolic process (GO:0008152);; biological pr…
Triticum_aestivum_newGene_8798	2.42912	190	2.64194	219	2.51331	150	0	0	0	0	0	0	1.90711e-31	-5.62416	down	--	--	Biological Process: DNA damage checkpoint (GO:0000077);; Biological Process: telomere maintenance (GO:0000723);; Molecular Function: RNA polymerase II transcription factor activity, sequence-specific DNA binding (GO:0000981);; Molecular Function: DNA binding (GO:0003677);; Molecular Function: protein serine/threonine kinase activity (GO:0004674);; Molecular Function: ATP binding (GO:0005524);; Ce…	--	--	--	--	Polyketide cyclase / dehydrase and lipid transport	Abscisic acid receptor PYL8 GN=MFH8.10 OS=Arabidopsis thaliana (Mouse-ear cress) PE=1 SV=1	R	Function unknown	--	--
Triticum_aestivum_newGene_87881	0	0	0	0	0	0	5.18905	270	3.84973	168	5.20417	295	3.99148e-48	6.62505	up	--	--	Cellular Component: endoplasmic reticulum membrane (GO:0005789);; Biological Process: fatty acid biosynthetic process (GO:0006633);; Biological Process: multicellular organism development (GO:0007275);; Cellular Component: integral component of membrane (GO:0016021);; Molecular Function: lyase activity (GO:0016829);;	K10703|3.2186e-38|bdi:100842646|K10703 very-long-chain (3R)-3-hydroxyacyl-CoA dehydratase [EC:4.2.1.134] | (RefSeq) very-long-chain (3R)-3-hydroxyacyl-CoA dehydratase PASTICCINO 2A	Fatty acid elongation (ko00062);; Biosynthesis of unsaturated fatty acids (ko01040);; Fatty acid metabolism (ko01212)	[R]	General function prediction only	--	Putative FBD-associated F-box protein At5g38570 GN=At5g38570 OS=Arabidopsis thaliana (Mouse-ear cress) PE=4 SV=2	R	--	predicted protein [Hordeum vulgare subsp. vulgare]	molecular function: catalytic activity (GO:0003824);; biological process: metabolic process (GO:0008152)
Triticum_aestivum_newGene_87879	0	0	0	0	0	0	2.47335	303	2.41075	249	3.19833	390	1.35571e-55	6.97776	up	--	--	Molecular Function: translation initiation factor activity (GO:0003743);; Cellular Component: cytoplasm (GO:0005737);; Biological Process: translational initiation (GO:0006413);; Biological Process: intracellular distribution of mitochondria (GO:0048312);;	K03255|3.8131e-22|bdi:100836869|K03255 protein TIF31 | (RefSeq) clustered mitochondria protein	--	[R]	General function prediction only	Protein of unknown function (DUF677)	Putative UPF0496 protein 2 GN=OsI_023618 OS=Oryza sativa subsp. indica (Rice) PE=3 SV=2	S	Function unknown	SAL1 [Hordeum vulgare subsp. vulgare]	biological process: multicellular organismal process (GO:0032501);; biological process: developmental process (GO:0032502);; biological process: single-organism process (GO:0044699);; biological process: reproduction (GO:0000003);; biological process: reproductive process (GO:0022414);; biological process: localization (GO:0051179);; biological process: growth (GO:0040007)
Triticum_aestivum_newGene_87787	0	0	0.010199	3	0	0	1.83606	158	3.06943	234	2.17124	186	4.45754e-36	5.73455	up	--	--	--	--	--	--	--	--	--	T	Posttranslational modification, protein turnover, chaperones	predicted protein [Hordeum vulgare subsp. vulgare]	cellular component: cell (GO:0005623);; cellular component: cell part (GO:0044464);; biological process: localization (GO:0051179)
Triticum_aestivum_newGene_8769	1.54426	137	0.968777	95	0.976017	70	0	0	0	0	0	0	3.61838e-20	-4.74745	down	--	--	Molecular Function: RNA binding (GO:0003723);; Molecular Function: ATP-dependent RNA helicase activity (GO:0004004);; Molecular Function: ATP binding (GO:0005524);; Cellular Component: mitochondrion (GO:0005739);; Biological Process: RNA secondary structure unwinding (GO:0010501);; Cellular Component: integral component of membrane (GO:0016021);;	K11594|2.15473e-08|dosa:Os06t0602400-01|K11594 ATP-dependent RNA helicase DDX3X [EC:3.6.4.13] | (RAP-DB) Os06g0602400; Similar to DEAD-box protein 3, X-chromosomal (DEAD-box RNA helicase DEAD3) (mDEAD3) (Embryonic RNA helicase) (D1PAS1 related sequence 2).	--	--	--	No apical meristem (NAM) protein	NAC domain-containing protein 78 GN=T32M21.10 OS=Arabidopsis thaliana (Mouse-ear cress) PE=2 SV=2	S	Signal transduction mechanisms	PREDICTED: putative protein FAR1-RELATED SEQUENCE 10 [Brachypodium distachyon]	--
Triticum_aestivum_newGene_87669	0	0	0	0	0	0	1.59666	279	1.46209	211	1.39136	229	5.03305e-48	6.6219	up	--	--	--	--	--	--	--	TAF RNA Polymerase I subunit A	--	S	Function unknown	predicted protein [Hordeum vulgare subsp. vulgare]	molecular function: transporter activity (GO:0005215);; biological process: localization (GO:0051179);; cellular component: cell (GO:0005623);; cellular component: membrane (GO:0016020);; cellular component: cell part (GO:0044464);; cellular component: organelle (GO:0043226);; cellular component: organelle part (GO:0044422);; cellular component: membrane part (GO:0044425);; biological process: bi…
Triticum_aestivum_newGene_87631	0	0	0	0	0	0	4.01936	1066	2.75006	567	3.52735	1043	2.73441e-85	8.21557	up	--	--	Molecular Function: nucleotide binding (GO:0000166);; Molecular Function: aminoacyl-tRNA ligase activity (GO:0004812);;	--	--	--	--	Plant antimicrobial peptide	--	--	Amino acid transport and metabolism	predicted protein [Hordeum vulgare subsp. vulgare]	--
Triticum_aestivum_newGene_87628	1.69655	128	1.97377	171	1.6389	97	0	0	0	0	0	0	3.12112e-24	-5.10687	down	--	--	--	--	--	--	--	--	--	R	Posttranslational modification, protein turnover, chaperones	predicted protein [Hordeum vulgare subsp. vulgare]	biological process: reproduction (GO:0000003);; biological process: reproductive process (GO:0022414);; biological process: multicellular organismal process (GO:0032501);; biological process: developmental process (GO:0032502);; biological process: single-organism process (GO:0044699);; cellular component: membrane (GO:0016020)
Triticum_aestivum_newGene_87615	0.012853	3	0.040216	10	0.011232	2	3.07674	435	2.16014	219	3.01828	357	2.53627e-52	5.58935	up	--	--	Cellular Component: membrane (GO:0016020);;	--	--	[E]	Amino acid transport and metabolism	--	--	--	Signal transduction mechanisms	Cytochrome P450 97B2 [Aegilops tauschii]	biological process: metabolic process (GO:0008152);; biological process: cellular process (GO:0009987);; biological process: single-organism process (GO:0044699);; molecular function: binding (GO:0005488);; molecular function: electron carrier activity (GO:0009055);; cellular component: cell (GO:0005623);; cellular component: organelle (GO:0043226);; cellular component: organelle part (GO:0044422…
Triticum_aestivum_newGene_87353	0.158163	11	0.069879	6	0.092303	5	1.52177	75	0.959653	39	1.4493	75	1.45702e-11	2.91783	up	--	--	--	--	--	--	--	--	--	S	--	hypothetical protein TRIUR3_20741 [Triticum urartu]	cellular component: membrane (GO:0016020)
Triticum_aestivum_newGene_87346	21.8089	1298	17.4181	1095	19.7829	896	0	0	0	0	0	0	1.2472e-79	-7.91786	down	--	--	Cellular Component: integral component of membrane (GO:0016021);;	--	--	--	--	RNA polymerase Rpb3/Rpb11 dimerisation domain;; RNA polymerase Rpb3/Rpb11 dimerisation domain	DNA-directed RNA polymerases II, IV and V subunit 11 GN=At3g52090 OS=Arabidopsis thaliana (Mouse-ear cress) PE=1 SV=1	K	Signal transduction mechanisms	hypothetical protein ZEAMMB73_313798 [Zea mays]	cellular component: cell (GO:0005623);; cellular component: macromolecular complex (GO:0032991);; cellular component: organelle (GO:0043226);; cellular component: organelle part (GO:0044422);; cellular component: cell part (GO:0044464);; molecular function: binding (GO:0005488);; biological process: cellular process (GO:0009987);; biological process: cellular component organization or biogenesis …
Triticum_aestivum_newGene_87329	1.16888	106	1.41847	122	1.78617	111	0.619716	38	0.492361	26	0.523811	35	0.000186286	-1.28708	down	--	--	--	--	--	--	--	--	--	O	Posttranslational modification, protein turnover, chaperones	unnamed protein product [Triticum aestivum]	molecular function: catalytic activity (GO:0003824);; biological process: metabolic process (GO:0008152);; biological process: cellular process (GO:0009987);; biological process: single-organism process (GO:0044699);; molecular function: binding (GO:0005488);; biological process: response to stimulus (GO:0050896);; cellular component: cell (GO:0005623);; cellular component: organelle (GO:0043226)…
Triticum_aestivum_newGene_87294	0	0	0	0	0	0	1.44843	43	2.23826	57	1.37988	45	8.64536e-16	4.34904	up	--	--	--	--	--	--	--	Protein of unknown function (DUF751);; AhpC/TSA family;; Redoxin	Peroxiredoxin Q, chloroplastic (Precursor) GN=PRX1 OS=Triticum aestivum (Wheat) PE=1 SV=1	S	Function unknown	PREDICTED: sodium-coupled neutral amino acid transporter 1 [Brachypodium distachyon]	molecular function: transporter activity (GO:0005215);; biological process: localization (GO:0051179);; biological process: single-organism process (GO:0044699);; cellular component: membrane (GO:0016020);; cellular component: membrane part (GO:0044425)
Triticum_aestivum_newGene_87219	17.1993	561	28.4011	763	9.746	253	0	0	0	0	0	0	2.73767e-45	-6.59616	down	--	--	--	--	--	--	--	AUX/IAA family	Auxin response factor 5 OS=Oryza sativa subsp. japonica (Rice) PE=2 SV=2	K	--	hypothetical protein F775_52276 [Aegilops tauschii]	--
Triticum_aestivum_newGene_87211	31.2381	791	48.7551	1318	66.5686	1287	0	0	0	0	0	0	6.83163e-66	-7.61974	down	--	--	--	--	--	--	--	galactosyl transferase GMA12/MNN10 family	Xyloglucan 6-xylosyltransferase 1 GN=F26K9_150 OS=Arabidopsis thaliana (Mouse-ear cress) PE=1 SV=1	GM	Function unknown	hypothetical protein F775_09898 [Aegilops tauschii]	cellular component: membrane (GO:0016020)
Triticum_aestivum_newGene_87194	815.229	33833	669.648	31221	720.595	23746	0.085185	4	0	0	0.323282	13	5.02041e-17	-4.73873	down	--	--	--	--	--	--	--	SWIB/MDM2 domain	--	K	--	protein FAR1-RELATED SEQUENCE 5-like [Aegilops tauschii subsp. tauschii]	--
Triticum_aestivum_newGene_87058	3.56362	398	2.69362	336	2.36941	203	0	0	0	0	0	0	4.31465e-41	-6.23367	down	--	--	--	--	--	--	--	--	--	S	Function unknown	predicted protein [Hordeum vulgare subsp. vulgare]	cellular component: cell (GO:0005623);; cellular component: organelle (GO:0043226);; cellular component: cell part (GO:0044464);; cellular component: membrane (GO:0016020);; cellular component: organelle part (GO:0044422);; biological process: metabolic process (GO:0008152);; biological process: cellular process (GO:0009987)
Triticum_aestivum_newGene_8702	0	0	0	0	0	0	1.89878	157	2.24257	141	1.99137	145	1.58235e-36	5.98724	up	--	--	Molecular Function: RNA binding (GO:0003723);; Molecular Function: structural constituent of ribosome (GO:0003735);; Biological Process: translation (GO:0006412);; Cellular Component: cytosolic large ribosomal subunit (GO:0022625);;	K02873|5.11525e-18|bdi:100830340|K02873 large subunit ribosomal protein L13e | (RefSeq) 60S ribosomal protein L13-1	Ribosome (ko03010)	[J]	Translation, ribosomal structure and biogenesis	--	--	--	Function unknown	predicted protein [Hordeum vulgare subsp. vulgare]	--
Triticum_aestivum_newGene_86962	2.55353	618	2.40205	670	2.0897	480	0	0	0	0	0	0	2.19318e-59	-7.1197	down	--	--	--	--	--	--	--	--	Mitogen-activated protein kinase kinase kinase NPK1 OS=Nicotiana tabacum OX=4097 GN=NPK1 PE=1 SV=1	T	Function unknown	--	--
Triticum_aestivum_newGene_8687	0.008366	1	0	0	0	0	3.29399	98	4.76765	119	3.42621	109	2.46726e-28	5.35356	up	--	--	--	--	--	--	--	Rab5-interacting protein (Rab5ip)	--	U	Function unknown	predicted protein [Hordeum vulgare subsp. vulgare]	biological process: metabolic process (GO:0008152);; biological process: cellular process (GO:0009987);; molecular function: catalytic activity (GO:0003824);; cellular component: cell (GO:0005623);; cellular component: organelle (GO:0043226);; cellular component: cell part (GO:0044464);; biological process: signaling (GO:0023052);; biological process: single-organism process (GO:0044699);; biolog…
Triticum_aestivum_newGene_86856	0.714192	56	0.410158	42	0.729968	59	3.1732	191	3.86592	179	3.81378	250	7.27e-15	2.21048	up	--	--	Molecular Function: helicase activity (GO:0004386);; Biological Process: DNA metabolic process (GO:0006259);; Biological Process: chromosome organization (GO:0051276);;	--	--	[D]	Cell cycle control, cell division, chromosome partitioning	Cotton fibre expressed protein	--	S	--	hypothetical protein TRIUR3_30692 [Triticum urartu]	--
Triticum_aestivum_newGene_86833	1.84603	199	1.95112	222	1.50494	123	0	0	0	0	0	0	4.55989e-30	-5.54053	down	--	--	--	--	--	--	--	Exonuclease	Uncharacterized exonuclease domain-containing protein At3g15140 GN=At3g15140 OS=Arabidopsis thaliana (Mouse-ear cress) PE=2 SV=1	L	Transcription	uncharacterized protein LOC109755861 [Aegilops tauschii subsp. tauschii]	molecular function: binding (GO:0005488)
Triticum_aestivum_newGene_866	2.07018	210	1.67034	179	1.65831	128	0	0	0	0	0	0	4.16526e-30	-5.52593	down	--	--	--	--	--	--	--	FAE1/Type III polyketide synthase-like protein;; 3-Oxoacyl-[acyl-carrier-protein (ACP)] synthase III C terminal;; Chalcone and stilbene synthases, C-terminal domain;; Chalcone and stilbene synthases, N-terminal domain;; 3-Oxoacyl-[acyl-carrier-protein (ACP)] synthase III	3-ketoacyl-CoA synthase 12 (Precursor) GN=KCS12 OS=Arabidopsis thaliana (Mouse-ear cress) PE=2 SV=1	R	Function unknown	histone H2A.6 [Eutrema salsugineum]	cellular component: cell (GO:0005623);; cellular component: macromolecular complex (GO:0032991);; cellular component: organelle (GO:0043226);; cellular component: organelle part (GO:0044422);; cellular component: cell part (GO:0044464);; cellular component: membrane-enclosed lumen (GO:0031974);; molecular function: binding (GO:0005488);; biological process: cellular process (GO:0009987);; biologi…
Triticum_aestivum_newGene_8642	0.439004	27	1.05967	40	0.669752	35	1.36812	200	1.53025	194	1.3271	224	3.19066e-22	2.79238	up	--	--	Molecular Function: RNA binding (GO:0003723);; Molecular Function: structural constituent of ribosome (GO:0003735);; Biological Process: translation (GO:0006412);; Cellular Component: integral component of membrane (GO:0016021);; Cellular Component: cytosolic small ribosomal subunit (GO:0022627);;	K02981|7.69465e-32|bdi:100833918|K02981 small subunit ribosomal protein S2e | (RefSeq) 40S ribosomal protein S2-4-like	Ribosome (ko03010)	[J]	Translation, ribosomal structure and biogenesis	Uncharacterized conserved protein (DUF2042)	E3 UFM1-protein ligase 1 homolog OS=Oryza sativa subsp. japonica (Rice) PE=3 SV=1	S	Posttranslational modification, protein turnover, chaperones	predicted protein [Hordeum vulgare subsp. vulgare]	molecular function: binding (GO:0005488);; molecular function: nucleic acid binding transcription factor activity (GO:0001071);; biological process: biological regulation (GO:0065007);; cellular component: cell (GO:0005623);; cellular component: organelle (GO:0043226);; cellular component: cell part (GO:0044464)
Triticum_aestivum_newGene_86313	1.75424	125	2.2023	204	1.27279	95	0	0	0	0	0	0	1.23701e-23	-5.08644	down	--	--	--	--	--	--	--	Core histone H2A/H2B/H3/H4;; Histone-like transcription factor (CBF/NF-Y) and archaeal histone	Protein H2A.5 GN=H2A-2 OS=Triticum aestivum (Wheat) PE=2 SV=3	B	Function unknown	predicted protein [Hordeum vulgare subsp. vulgare]	biological process: metabolic process (GO:0008152);; cellular component: extracellular region (GO:0005576);; cellular component: cell (GO:0005623);; cellular component: organelle (GO:0043226);; cellular component: cell part (GO:0044464);; cellular component: membrane (GO:0016020);; molecular function: binding (GO:0005488);; molecular function: catalytic activity (GO:0003824);; biological process:…
Triticum_aestivum_newGene_86067	2.09128	227	2.59752	295	2.53665	213	6.95351	525	7.41995	508	6.77488	563	2.47058e-12	1.47768	up	--	--	--	--	--	--	--	NB-ARC domain;; AAA domain	Disease resistance protein RPM1 GN=F17A9.20 OS=Arabidopsis thaliana (Mouse-ear cress) PE=1 SV=1	T	Inorganic ion transport and metabolism	hypothetical protein TRIUR3_33120 [Triticum urartu]	cellular component: membrane (GO:0016020);; cellular component: membrane part (GO:0044425)
Triticum_aestivum_newGene_85930	0	0	0	0	0	0	3.54722	454	4.50682	462	3.51324	489	1.79818e-66	7.47564	up	--	--	Cellular Component: plasma membrane (GO:0005886);; Molecular Function: zinc ion binding (GO:0008270);; Cellular Component: integral component of membrane (GO:0016021);; Molecular Function: cellulose synthase (UDP-forming) activity (GO:0016760);; Biological Process: cellulose biosynthetic process (GO:0030244);; Biological Process: cell wall organization (GO:0071555);;	K10999|9.23609e-12|obr:102699676|K10999 cellulose synthase A [EC:2.4.1.12] | (RefSeq) probable cellulose synthase A catalytic subunit 5 [UDP-forming]	--	--	--	--	--	--	--	Histone H2B.2 [Triticum urartu]	cellular component: cell (GO:0005623);; cellular component: macromolecular complex (GO:0032991);; cellular component: organelle (GO:0043226);; cellular component: organelle part (GO:0044422);; cellular component: cell part (GO:0044464);; molecular function: binding (GO:0005488);; biological process: cellular process (GO:0009987);; biological process: cellular component organization or biogenesis …
Triticum_aestivum_newGene_85921	0.733433	54	0.588068	69	0.588384	42	1.18071	98	1.41781	102	1.89132	154	1.22976e-05	1.40012	up	--	--	Molecular Function: ATP-dependent RNA helicase activity (GO:0004004);; Biological Process: RNA processing (GO:0006396);; Cellular Component: plastid (GO:0009536);; Molecular Function: RNA binding (GO:0044822);;	--	--	[A]	RNA processing and modification	Glutamine cyclotransferase	Glutaminyl-peptide cyclotransferase GN=L73G19.100 OS=Arabidopsis thaliana (Mouse-ear cress) PE=1 SV=1	S	--	Putative serine/threonine-protein kinase [Aegilops tauschii]	molecular function: catalytic activity (GO:0003824);; biological process: metabolic process (GO:0008152);; biological process: cellular process (GO:0009987);; molecular function: binding (GO:0005488);; cellular component: cell (GO:0005623);; cellular component: membrane (GO:0016020);; cellular component: cell part (GO:0044464);; cellular component: organelle (GO:0043226)
Triticum_aestivum_newGene_8592	0	0	0	0	0	0	2.15492	150	2.98538	185	1.90739	135	2.23177e-34	5.91635	up	--	--	Molecular Function: SNARE binding (GO:0000149);; Molecular Function: SNAP receptor activity (GO:0005484);; Biological Process: intracellular protein transport (GO:0006886);; Biological Process: vesicle fusion (GO:0006906);; Biological Process: vacuolar transport (GO:0007034);; Cellular Component: endomembrane system (GO:0012505);; Cellular Component: integral component of membrane (GO:0016021);; …	K08506|1.72067e-14|obr:102712258|K08506 syntaxin of plants SYP7 | (RefSeq) syntaxin-71	SNARE interactions in vesicular transport (ko04130)	[U]	Intracellular trafficking, secretion, and vesicular transport	Cys-rich Gliadin N-terminal;; Protease inhibitor/seed storage/LTP family	Gamma-gliadin (Precursor) OS=Triticum aestivum (Wheat) PE=3 SV=1	R	Transcription	Separin [Triticum urartu]	molecular function: catalytic activity (GO:0003824);; biological process: metabolic process (GO:0008152)
Triticum_aestivum_newGene_85890	0.983462	130	1.19654	167	0.589868	48	2.29934	193	3.66687	236	3.16443	238	0.000629497	1.29823	up	[R]	General function prediction only	Cellular Component: nucleus (GO:0005634);; Cellular Component: cytosol (GO:0005829);; Cellular Component: plastid (GO:0009536);; Biological Process: cytokinin biosynthetic process (GO:0009691);; Biological Process: maintenance of floral meristem identity (GO:0010076);; Biological Process: maintenance of inflorescence meristem identity (GO:0010077);; Biological Process: regulation of vegetative me…	--	--	--	--	GDSL-like Lipase/Acylhydrolase	GDSL esterase/lipase At1g09390 (Precursor) GN=At1g09390 OS=Arabidopsis thaliana (Mouse-ear cress) PE=2 SV=1	I	General function prediction only	predicted protein [Hordeum vulgare subsp. vulgare]	biological process: cellular process (GO:0009987);; biological process: single-organism process (GO:0044699);; cellular component: cell (GO:0005623);; cellular component: membrane-enclosed lumen (GO:0031974);; cellular component: macromolecular complex (GO:0032991);; cellular component: organelle (GO:0043226);; cellular component: organelle part (GO:0044422);; cellular component: cell part (GO:00…
Triticum_aestivum_newGene_85812	0	0	0	0	0	0	1.89132	109	2.01385	98	2.10854	130	3.497e-31	5.63468	up	--	--	Cellular Component: mitochondrial matrix (GO:0005759);; Cellular Component: plastid (GO:0009536);;	K15414|2.23295e-88|bdi:100836936|K15414 complement component 1 Q subcomponent-binding protein, mitochondrial | (RefSeq) uncharacterized protein At2g39795, mitochondrial-like	--	[C]	Energy production and conversion	--	Probable serine/threonine-protein kinase BSK3 OS=Oryza sativa subsp. japonica OX=39947 GN=BSK3 PE=1 SV=1	T	Cell cycle control, cell division, chromosome partitioning;; Cytoskeleton	LON peptidase N-terminal domain and RING finger protein 1 [Aegilops tauschii]	molecular function: catalytic activity (GO:0003824);; biological process: metabolic process (GO:0008152)
Triticum_aestivum_newGene_85808	2.94148	336	3.34784	374	4.13638	354	0	0	0	0	0	0	3.44253e-44	-6.41821	down	--	--	--	--	--	--	--	Ribosomal protein L33	--	J	Coenzyme transport and metabolism	Allantoinase [Triticum urartu]	biological process: metabolic process (GO:0008152);; biological process: cellular process (GO:0009987);; molecular function: catalytic activity (GO:0003824);; cellular component: cell (GO:0005623);; cellular component: organelle (GO:0043226);; cellular component: cell part (GO:0044464);; biological process: response to stimulus (GO:0050896);; molecular function: binding (GO:0005488)
Triticum_aestivum_newGene_85617	1.95976	162	1.9066	164	1.54117	95	0.474543	29	0.211241	11	0.303361	21	1.17588e-09	-2.15225	down	--	--	--	--	--	--	--	RNA dependent RNA polymerase;; RNA recognition motif (a.k.a. RRM, RBD, or RNP domain)	Probable RNA-dependent RNA polymerase 1 GN=RDR1 OS=Oryza sativa subsp. japonica (Rice) PE=2 SV=2	A	Translation, ribosomal structure and biogenesis	predicted protein [Hordeum vulgare subsp. vulgare]	biological process: biological regulation (GO:0065007);; molecular function: binding (GO:0005488)
Triticum_aestivum_newGene_8559	0.266397	14	0.199565	11	0.153803	6	1.68966	65	1.59211	52	1.94238	80	1.79734e-11	2.67453	up	[J]	Translation, ribosomal structure and biogenesis	Molecular Function: tRNA binding (GO:0000049);; Molecular Function: alanine-tRNA ligase activity (GO:0004813);; Molecular Function: ATP binding (GO:0005524);; Cellular Component: mitochondrion (GO:0005739);; Cellular Component: cytosol (GO:0005829);; Biological Process: tRNA modification (GO:0006400);; Molecular Function: zinc ion binding (GO:0008270);; Cellular Component: chloroplast (GO:0009507…	K01872|1.56856e-158|bdi:100837273|K01872 alanyl-tRNA synthetase [EC:6.1.1.7] | (RefSeq) alanine--tRNA ligase	Aminoacyl-tRNA biosynthesis (ko00970)	[J]	Translation, ribosomal structure and biogenesis	Core histone H2A/H2B/H3/H4	Histone H2B.4 GN=TH153 OS=Triticum aestivum (Wheat) PE=1 SV=3	B	Coenzyme transport and metabolism	predicted protein [Hordeum vulgare subsp. vulgare]	molecular function: catalytic activity (GO:0003824);; biological process: metabolic process (GO:0008152);; biological process: cellular process (GO:0009987);; molecular function: binding (GO:0005488);; biological process: developmental process (GO:0032502);; biological process: single-organism process (GO:0044699)
Triticum_aestivum_newGene_85533	0.655083	76	0.326736	40	0.70138	62	1.36898	119	1.65136	120	1.58926	148	4.27153e-05	1.39662	up	--	--	Biological Process: regulation of transcription, DNA-templated (GO:0006355);; Molecular Function: zinc ion binding (GO:0008270);;	--	--	--	--	FAR1 DNA-binding domain	Putative protein FAR1-RELATED SEQUENCE 10 GN=FRS10 OS=Arabidopsis thaliana (Mouse-ear cress) PE=2 SV=2	S	--	uncharacterized protein LOC109748881 [Aegilops tauschii subsp. tauschii]	--
Triticum_aestivum_newGene_8552	2.05342	265	2.6516	361	2.17236	168	6.02118	584	6.19967	508	6.2584	637	1.00735e-10	1.49153	up	[H]	Coenzyme transport and metabolism	Molecular Function: tetrahydrofolylpolyglutamate synthase activity (GO:0004326);; Molecular Function: ATP binding (GO:0005524);; Cellular Component: mitochondrion (GO:0005739);; Biological Process: one-carbon metabolic process (GO:0006730);; Biological Process: tetrahydrofolylpolyglutamate biosynthetic process (GO:0046901);;	K01930|0|bdi:100831282|K01930 folylpolyglutamate synthase [EC:6.3.2.17] | (RefSeq) folylpolyglutamate synthase-like	Folate biosynthesis (ko00790)	[H]	Coenzyme transport and metabolism	--	--	S	Function unknown	Putative cellulose synthase A catalytic subunit 1 (UDP-forming) [Aegilops tauschii]	cellular component: cell (GO:0005623);; cellular component: organelle (GO:0043226);; cellular component: cell part (GO:0044464);; cellular component: membrane (GO:0016020);; molecular function: binding (GO:0005488);; biological process: cellular process (GO:0009987);; biological process: single-organism process (GO:0044699);; biological process: cellular component organization or biogenesis (GO:0…
Triticum_aestivum_newGene_85411	0	0	0	0	0	0	1.62656	163	1.19573	106	1.20846	139	8.41142e-35	5.87427	up	--	--	Molecular Function: nucleotide binding (GO:0000166);; Molecular Function: RNA binding (GO:0003723);; Cellular Component: nucleus (GO:0005634);; Biological Process: RNA processing (GO:0006396);; Cellular Component: membrane (GO:0016020);; Cellular Component: intracellular ribonucleoprotein complex (GO:0030529);;	K11090|1.03885e-50|bdi:100820966|K11090 lupus La protein | (RefSeq) la protein 1	--	[R]	General function prediction only	--	--	S	Translation, ribosomal structure and biogenesis	hypothetical protein SORBIDRAFT_07g002760 [Sorghum bicolor]	--
Triticum_aestivum_newGene_85290	0	0	0	0	0	0	1.65163	101	1.07271	55	1.09492	65	8.98883e-22	4.93857	up	--	--	--	--	--	--	--	--	--	--	Function unknown	ultraviolet-B receptor UVR8 [Aegilops tauschii subsp. tauschii]	cellular component: cell (GO:0005623);; cellular component: organelle (GO:0043226);; cellular component: cell part (GO:0044464)
Triticum_aestivum_newGene_85283	1.73834	329	1.84725	407	1.81767	284	0.024377	5	0.203957	30	0.046656	9	1.52657e-12	-3.23786	down	--	--	Molecular Function: protein serine/threonine phosphatase activity (GO:0004722);; Biological Process: protein dephosphorylation (GO:0006470);; Molecular Function: metal ion binding (GO:0046872);;	K01102|8.27053e-27|bdi:100846189|K01102 pyruvate dehydrogenase phosphatase [EC:3.1.3.43] | (RefSeq) probable protein phosphatase 2C 60	--	[T]	Signal transduction mechanisms	DHHC palmitoyltransferase	Probable protein S-acyltransferase 16 GN=PAT16 OS=Arabidopsis thaliana (Mouse-ear cress) PE=2 SV=1	R	Translation, ribosomal structure and biogenesis	hypothetical protein CARUB_v10021660mg, partial [Capsella rubella]	cellular component: cell (GO:0005623);; cellular component: macromolecular complex (GO:0032991);; cellular component: organelle (GO:0043226);; cellular component: organelle part (GO:0044422);; cellular component: cell part (GO:0044464);; molecular function: binding (GO:0005488);; biological process: cellular process (GO:0009987);; biological process: cellular component organization or biogenesis …
Triticum_aestivum_newGene_85282	229.693	9424	316.065	13944	415.759	12332	17.5896	565	24.7824	669	21.5668	756	1.07939e-49	-3.59916	down	--	--	Cellular Component: membrane (GO:0016020);;	--	--	--	--	Protein kinase domain;; Protein tyrosine kinase;; Phosphotransferase enzyme family	Mitogen-activated protein kinase kinase 5 GN=MXL8.8 OS=Arabidopsis thaliana (Mouse-ear cress) PE=1 SV=2	T	Signal transduction mechanisms	unnamed protein product [Triticum aestivum]	molecular function: catalytic activity (GO:0003824);; biological process: metabolic process (GO:0008152);; biological process: cellular process (GO:0009987)
Triticum_aestivum_newGene_8517	0	0	0	0	0	0	1.68376	191	2.53587	200	1.39956	120	3.1287e-34	5.93756	up	--	--	--	--	--	--	--	hAT family C-terminal dimerisation region	--	S	Function unknown	shikimate kinase family protein [Triticum monococcum]	molecular function: catalytic activity (GO:0003824);; biological process: metabolic process (GO:0008152);; biological process: cellular process (GO:0009987);; molecular function: binding (GO:0005488);; biological process: single-organism process (GO:0044699);; cellular component: cell (GO:0005623);; cellular component: organelle (GO:0043226);; cellular component: organelle part (GO:0044422);; cel…
Triticum_aestivum_newGene_85161	0.025131	5	0.024748	6	0.016053	3	2.20286	272	2.35353	239	3.24382	428	1.27381e-54	5.6147	up	--	--	Molecular Function: hydrolase activity, acting on ester bonds (GO:0016788);;	--	--	--	--	--	--	--	Coenzyme transport and metabolism	zinc finger BED domain-containing protein RICESLEEPER 2-like [Aegilops tauschii subsp. tauschii]	molecular function: binding (GO:0005488);; molecular function: nucleic acid binding transcription factor activity (GO:0001071);; biological process: biological regulation (GO:0065007);; cellular component: cell (GO:0005623);; cellular component: organelle (GO:0043226);; cellular component: cell part (GO:0044464)
Triticum_aestivum_newGene_85159	0.185398	18	0.228461	26	0.086093	9	2.33878	188	1.61163	109	2.61092	211	5.59604e-23	3.31131	up	--	--	Cellular Component: Golgi apparatus (GO:0005794);; Biological Process: protein glycosylation (GO:0006486);; Molecular Function: galactosyltransferase activity (GO:0008378);; Cellular Component: integral component of membrane (GO:0016021);; Molecular Function: carbohydrate binding (GO:0030246);;	K14413|4.94678e-16|bdi:100833777|K14413 beta-1,3-galactosyltransferase [EC:2.4.1.-] | (RefSeq) beta-1,3-galactosyltransferase 15	--	[G]	Carbohydrate transport and metabolism	--	--	--	--	Putative disease resistance protein RGA4 [Triticum urartu]	cellular component: membrane (GO:0016020);; molecular function: binding (GO:0005488)
Triticum_aestivum_newGene_85133	0	0	0	0	0	0	1.90921	381	1.94548	296	2.31745	485	1.77939e-61	7.24203	up	--	--	Molecular Function: transporter activity (GO:0005215);; Cellular Component: integral component of membrane (GO:0016021);; Biological Process: transmembrane transport (GO:0055085);;	--	--	[F]	Nucleotide transport and metabolism	--	--	--	Function unknown	Signal recognition particle 54 kDa protein 2 [Triticum urartu]	cellular component: cell (GO:0005623);; cellular component: cell part (GO:0044464);; cellular component: macromolecular complex (GO:0032991);; molecular function: binding (GO:0005488)
Triticum_aestivum_newGene_85131	2.38594	320	2.89391	392	2.43222	258	1.18351	95	1.16664	96	0.736697	79	7.97882e-07	-1.34023	down	--	--	Molecular Function: nucleotide binding (GO:0000166);; Biological Process: gene expression (GO:0010467);; Biological Process: RNA metabolic process (GO:0016070);; Molecular Function: kinase activity (GO:0016301);; Biological Process: phosphorylation (GO:0016310);; Molecular Function: ion binding (GO:0043167);; Biological Process: cellular protein metabolic process (GO:0044267);;	--	--	--	--	ZPR1 zinc-finger domain	--	R	--	predicted protein [Hordeum vulgare subsp. vulgare]	biological process: metabolic process (GO:0008152);; biological process: cellular process (GO:0009987);; biological process: single-organism process (GO:0044699);; cellular component: cell (GO:0005623);; cellular component: organelle (GO:0043226);; cellular component: organelle part (GO:0044422);; cellular component: cell part (GO:0044464);; cellular component: membrane (GO:0016020)
Triticum_aestivum_newGene_8510	3.73423	264	2.94359	220	2.96213	159	0.508199	28	0.841229	38	0.464545	27	3.92246e-12	-2.15829	down	--	--	--	--	--	--	--	B3 DNA binding domain	B3 domain-containing protein Os03g0212300 OS=Oryza sativa subsp. japonica OX=39947 GN=Os03g0212300 PE=2 SV=1	K	Function unknown	predicted protein [Hordeum vulgare subsp. vulgare]	biological process: metabolic process (GO:0008152);; biological process: cellular process (GO:0009987)
Triticum_aestivum_newGene_8502	1.74507	119	1.86221	134	2.0904	109	0	0	0	0	0	0	1.02183e-23	-5.05141	down	--	--	--	--	--	--	--	--	--	--	General function prediction only	PREDICTED: putative lipase YDR444W isoform X2 [Brachypodium distachyon]	cellular component: cell (GO:0005623);; cellular component: organelle (GO:0043226);; cellular component: cell part (GO:0044464)
Triticum_aestivum_newGene_84924	1.77353	352	2.08571	435	1.75645	268	0.379692	58	0.351623	45	0.241147	40	1.99605e-18	-2.32545	down	--	--	--	--	--	--	--	Asparaginase	Isoaspartyl peptidase/L-asparaginase 2 subunit beta (Precursor) GN=At3g16150 OS=Arabidopsis thaliana (Mouse-ear cress) PE=2 SV=2	E	--	Homeobox-leucine zipper protein ROC8 [Aegilops tauschii]	biological process: cellular process (GO:0009987)
Triticum_aestivum_newGene_84896	2.24759	277	2.12635	274	1.84797	177	0	0	0	0	0	0	6.14075e-37	-5.96958	down	--	--	--	--	--	--	--	--	--	--	RNA processing and modification	--	--
Triticum_aestivum_newGene_84829	1.00078	73	1.18195	87	1.84823	96	0	0	0	0	0	0	2.2119e-17	-4.49302	down	--	--	--	--	--	--	--	Strictosidine synthase;; SMP-30/Gluconolaconase/LRE-like region	Protein STRICTOSIDINE SYNTHASE-LIKE 10 {ECO:0000303|PubMed:10777701} (Precursor) OS=Arabidopsis thaliana (Mouse-ear cress) PE=2 SV=1	R	Coenzyme transport and metabolism	40S ribosomal protein S12 [Triticum urartu]	molecular function: structural molecule activity (GO:0005198);; cellular component: cell (GO:0005623);; cellular component: organelle (GO:0043226);; cellular component: cell part (GO:0044464);; biological process: metabolic process (GO:0008152);; biological process: cellular process (GO:0009987);; biological process: response to stimulus (GO:0050896);; cellular component: macromolecular complex (…
Triticum_aestivum_newGene_8479	2.89584	514	2.22021	416	2.66376	360	0.682317	92	0.540437	61	0.563012	81	6.74384e-23	-1.99543	down	--	--	Cellular Component: integral component of membrane (GO:0016021);; Molecular Function: sphingomyelin phosphodiesterase D activity (GO:0050290);;	--	--	--	--	NB-ARC domain;; Leucine rich repeat;; Leucine Rich repeats (2 copies)	Putative disease resistance protein At3g14460 GN=At3g14460 OS=Arabidopsis thaliana (Mouse-ear cress) PE=3 SV=1	T	--	predicted protein [Hordeum vulgare subsp. vulgare]	molecular function: binding (GO:0005488);; cellular component: cell (GO:0005623);; cellular component: organelle (GO:0043226);; cellular component: cell part (GO:0044464);; cellular component: membrane (GO:0016020);; biological process: cellular process (GO:0009987);; biological process: signaling (GO:0023052);; biological process: single-organism process (GO:0044699);; biological process: respon…
Triticum_aestivum_newGene_8464	1.99245	371	1.91132	327	1.37869	212	0	0	0	0	0	0	1.60582e-41	-6.24071	down	--	--	--	--	--	--	--	--	--	S	General function prediction only	eukaryotic translation initiation factor 3 subunit A, putative, expressed [Triticum aestivum]	biological process: cellular process (GO:0009987);; biological process: cellular component organization or biogenesis (GO:0071840);; molecular function: binding (GO:0005488);; biological process: metabolic process (GO:0008152);; cellular component: cell (GO:0005623);; cellular component: cell part (GO:0044464);; cellular component: macromolecular complex (GO:0032991);; cellular component: membran…
Triticum_aestivum_newGene_84359	0	0	0.014119	3	0.094713	10	0.425769	44	1.72582	70	0.919862	59	5.50819e-06	2.62581	up	--	--	--	--	--	--	--	--	--	--	--	unnamed protein product [Triticum aestivum]	biological process: cellular process (GO:0009987);; biological process: localization (GO:0051179)
Triticum_aestivum_newGene_84342	0.775147	106	0.640935	112	0.666018	90	3.04879	366	1.35452	132	1.22847	116	0.00522859	1.21058	up	--	--	--	--	--	--	--	Pollen proteins Ole e I like	Pollen-specific protein-like At4g18596 (Precursor) GN=At4g18596 OS=Arabidopsis thaliana (Mouse-ear cress) PE=2 SV=1	R	Posttranslational modification, protein turnover, chaperones	hypothetical protein F775_31013 [Aegilops tauschii]	--
Triticum_aestivum_newGene_8408	0.351165	41	0.165816	21	0.249689	23	2.23701	192	1.08691	79	1.38942	130	1.26359e-10	2.34794	up	--	--	--	--	--	--	--	Protease inhibitor/seed storage/LTP family	Trypsin/alpha-amylase inhibitor CMX1/CMX3 (Precursor) OS=Triticum aestivum (Wheat) PE=2 SV=1	R	Coenzyme transport and metabolism	unnamed protein product [Triticum aestivum]	--
Triticum_aestivum_newGene_84072	2.75598	158	1.88079	133	1.8159	84	0.603902	31	0.468572	21	0.487269	27	3.62829e-07	-1.6767	down	[J]	Translation, ribosomal structure and biogenesis	Molecular Function: RNA binding (GO:0003723);; Molecular Function: GTP binding (GO:0005525);; Cellular Component: intracellular (GO:0005622);;	K03595|6.88771e-138|bdi:100839087|K03595 GTPase | (RefSeq) GTPase Era	--	[DT]	Cell cycle control, cell division, chromosome partitioning;; Signal transduction mechanisms	FAE1/Type III polyketide synthase-like protein;; 3-Oxoacyl-[acyl-carrier-protein (ACP)] synthase III C terminal;; Chalcone and stilbene synthases, C-terminal domain;; Chalcone and stilbene synthases, N-terminal domain	3-ketoacyl-CoA synthase 17 GN=KCS17 OS=Arabidopsis thaliana (Mouse-ear cress) PE=2 SV=2	I	Cell wall/membrane/envelope biogenesis	unnamed protein product [Triticum aestivum]	--
Triticum_aestivum_newGene_84013	3.93231	206	2.77752	154	3.30238	132	0.102268	5	0.242595	9	0.141649	7	4.33574e-22	-3.59946	down	--	--	--	--	--	--	--	tify domain;; Divergent CCT motif	Protein TIFY 3B GN=F22D1.70 OS=Arabidopsis thaliana (Mouse-ear cress) PE=1 SV=1	S	--	Cell division protease ftsH-like protein, mitochondrial [Aegilops tauschii]	molecular function: catalytic activity (GO:0003824);; biological process: metabolic process (GO:0008152);; molecular function: binding (GO:0005488);; cellular component: cell (GO:0005623);; cellular component: organelle (GO:0043226);; cellular component: cell part (GO:0044464);; cellular component: membrane (GO:0016020)
Triticum_aestivum_newGene_8385	1.13515	107	0.961438	95	1.73622	112	0.294429	20	0.50855	30	0.338638	28	0.00036437	-1.42863	down	--	--	--	--	--	--	--	Nop53 (60S ribosomal biogenesis)	Uncharacterized protein At2g40430 GN=At2g40430 OS=Arabidopsis thaliana (Mouse-ear cress) PE=1 SV=2	R	Nucleotide transport and metabolism	uncharacterized protein LOC109782065 [Aegilops tauschii subsp. tauschii]	--
Triticum_aestivum_newGene_83843	0.113123	28	0.037901	9	0.120077	17	2.541	252	2.04098	187	1.8203	223	8.73967e-30	3.66802	up	--	--	--	--	--	--	--	CBS domain	CBS domain-containing protein CBSX1, chloroplastic (Precursor) OS=Arabidopsis thaliana (Mouse-ear cress) PE=1 SV=2	S	Translation, ribosomal structure and biogenesis	predicted protein [Hordeum vulgare subsp. vulgare]	cellular component: cell (GO:0005623);; cellular component: organelle (GO:0043226);; cellular component: cell part (GO:0044464);; molecular function: catalytic activity (GO:0003824)
Triticum_aestivum_newGene_83596	1.97804	299	2.14838	332	1.78262	213	0.771039	86	0.5445	51	0.898481	101	4.03908e-08	-1.37307	down	--	--	Biological Process: transcription, DNA-templated (GO:0006351);; Biological Process: regulation of cellular process (GO:0050794);;	K14491|9.61694e-21|adu:107470480|K14491 two-component response regulator ARR-B family | (RefSeq) two-component response regulator ARR10-like	Plant hormone signal transduction (ko04075)	[K]	Transcription	Protein kinase domain;; Protein tyrosine kinase	Probable serine/threonine-protein kinase WNK5 OS=Oryza sativa subsp. japonica (Rice) PE=2 SV=1	T	Function unknown	--	--
Triticum_aestivum_newGene_83439	0	0	0	0	0	0	1.90418	134	1.09405	72	1.18006	107	2.09579e-28	5.45764	up	--	--	--	--	--	--	--	--	Ent-copalyl diphosphate synthase 1, chloroplastic OS=Oryza sativa subsp. japonica OX=39947 GN=CPS1 PE=2 SV=1	I	--	hypothetical protein F775_30220 [Aegilops tauschii]	cellular component: cell (GO:0005623);; cellular component: membrane (GO:0016020);; cellular component: cell part (GO:0044464);; cellular component: membrane part (GO:0044425)
Triticum_aestivum_newGene_83437	0.022947	4	0.021391	4	0.015251	3	0.829654	99	1.50646	138	1.49896	159	7.3206e-28	4.58237	up	--	--	--	--	--	--	--	Helitron helicase-like domain at N-terminus;; PIF1-like helicase;; PIF1-like helicase;; Helicase	--	S	--	Putative calcium-binding protein CML45 [Aegilops tauschii]	molecular function: binding (GO:0005488)
Triticum_aestivum_newGene_83271	0.140846	19	0.09615	14	0.049169	5	1.81196	180	1.72883	145	2.43579	260	2.46311e-31	3.93153	up	--	--	--	--	--	--	--	HAD superfamily, subfamily IIIB (Acid phosphatase)	Acid phosphatase 1 (Precursor) GN=APS1 OS=Solanum lycopersicum (Tomato) PE=2 SV=1	R	Translation, ribosomal structure and biogenesis	PREDICTED: anaphase-promoting complex subunit 7 [Brachypodium distachyon]	biological process: biological phase (GO:0044848);; biological process: metabolic process (GO:0008152);; biological process: cellular process (GO:0009987);; biological process: single-organism process (GO:0044699);; biological process: cellular component organization or biogenesis (GO:0071840);; biological process: reproduction (GO:0000003);; biological process: reproductive process (GO:0022414);…
Triticum_aestivum_newGene_83192	1.60921	94	3.09775	190	2.98349	132	0.731146	33	0.975774	37	1.18926	56	0.00439224	-1.19655	down	--	--	--	--	--	--	--	Ribosomal protein S17	30S ribosomal protein S17, chloroplastic GN=rps17 OS=Odontella sinensis (Marine centric diatom) PE=3 SV=1	J	Transcription	hypothetical protein F775_31504 [Aegilops tauschii]	--
Triticum_aestivum_newGene_83088	1.31404	86	1.576	109	2.72407	135	0.164233	9	0.048739	3	0	0	3.60345e-10	-3.22427	down	--	--	--	--	--	--	--	--	--	--	Signal transduction mechanisms;; Cytoskeleton	hypothetical protein F775_08313 [Aegilops tauschii]	--
Triticum_aestivum_newGene_83054	0	0	0	0	0	0	2.35984	74	2.27107	60	1.79774	61	5.37461e-21	4.85316	up	--	--	--	--	--	--	--	ABC transporter;; AAA domain	ABC transporter A family member 4 GN=T23J7.80 OS=Arabidopsis thaliana (Mouse-ear cress) PE=3 SV=2	Q	Translation, ribosomal structure and biogenesis	--	--
Triticum_aestivum_newGene_82694	10.0622	752	10.9195	861	11.261	646	0	0	0	0	0	0	7.32034e-66	-7.41237	down	--	--	--	--	--	--	--	--	--	--	General function prediction only	--	--
Triticum_aestivum_newGene_8267	0.027595	5	0.007065	3	0.070455	10	1.01361	102	1.11941	105	1.8379	214	1.90844e-20	3.99424	up	--	--	Cellular Component: mitochondrion (GO:0005739);;	--	--	[R]	General function prediction only	Pre-mRNA splicing factor PRP21 like protein;; Surp module;; Ubiquitin family	Probable splicing factor 3A subunit 1 GN=At1g14650 OS=Arabidopsis thaliana (Mouse-ear cress) PE=1 SV=2	A	Posttranslational modification, protein turnover, chaperones	predicted protein [Hordeum vulgare subsp. vulgare]	cellular component: cell (GO:0005623);; cellular component: organelle (GO:0043226);; cellular component: cell part (GO:0044464);; molecular function: catalytic activity (GO:0003824);; biological process: metabolic process (GO:0008152);; biological process: single-organism process (GO:0044699)
Triticum_aestivum_newGene_82647	1.31084	189	1.01075	174	1.57318	177	0.449242	34	0.656815	51	0.754711	81	0.00120189	-1.19865	down	--	--	--	--	--	--	--	PPR repeat family;; PPR repeat;; Pentatricopeptide repeat domain;; PPR repeat	Pentatricopeptide repeat-containing protein At5g25630 GN=At5g25630 OS=Arabidopsis thaliana (Mouse-ear cress) PE=2 SV=2	R	Inorganic ion transport and metabolism	dehydration-responsive element binding protein 2C [Psathyrostachys juncea]	molecular function: binding (GO:0005488);; molecular function: nucleic acid binding transcription factor activity (GO:0001071);; biological process: biological regulation (GO:0065007);; cellular component: cell (GO:0005623);; cellular component: organelle (GO:0043226);; cellular component: cell part (GO:0044464)
Triticum_aestivum_newGene_82623	1.2321	155	0.739781	142	0.79189	123	2.0488	281	2.13464	229	2.23087	299	1.03104e-11	1.3105	up	--	--	--	--	--	--	--	--	--	S	Transcription	hypothetical protein PSTG_18465, partial [Puccinia striiformis f. sp. tritici PST-78]	--
Triticum_aestivum_newGene_82600	1.6707	144	1.63649	150	1.52156	109	0.767545	48	0.526763	30	0.826671	58	0.000342693	-1.10737	down	--	--	--	--	--	--	--	Domain of unknown function (DUF4371)	--	--	Function unknown	unnamed protein product [Triticum aestivum]	--
Triticum_aestivum_newGene_82576	8.1677	766	5.66189	561	6.91592	494	2.17645	154	3.05094	182	2.97412	227	7.33291e-08	-1.22233	down	--	--	Cellular Component: mitochondrial matrix (GO:0005759);;	K15414|2.10783e-101|bdi:100822228|K15414 complement component 1 Q subcomponent-binding protein, mitochondrial | (RefSeq) uncharacterized protein At2g39795, mitochondrial	--	[C]	Energy production and conversion	Piwi domain	Protein argonaute 12 GN=OSJNBb0070O09.6 OS=Oryza sativa subsp. japonica (Rice) PE=2 SV=2	J	--	uncharacterized protein LOC109737566 [Aegilops tauschii subsp. tauschii]	cellular component: membrane (GO:0016020);; cellular component: membrane part (GO:0044425)
Triticum_aestivum_newGene_82295	0	0	0	0	0	0	2.90967	119	2.58199	89	2.96502	130	2.33362e-31	5.64224	up	[Q]	Secondary metabolites biosynthesis, transport and catabolism	Molecular Function: metal ion binding (GO:0046872);; Molecular Function: dioxygenase activity (GO:0051213);; Biological Process: oxidation-reduction process (GO:0055114);;	--	--	[QR]	Secondary metabolites biosynthesis, transport and catabolism;; General function prediction only	Protein kinase domain;; Protein tyrosine kinase;; Phosphotransferase enzyme family	Probable receptor-like protein kinase At1g33260 GN=At1g33260 OS=Arabidopsis thaliana (Mouse-ear cress) PE=2 SV=1	T	Transcription	hypothetical protein F775_07242 [Aegilops tauschii]	--
Triticum_aestivum_newGene_82285	4.8852	328	3.68799	262	4.12491	213	1.40912	75	1.10309	50	1.64756	95	4.73697e-09	-1.41147	down	--	--	Biological Process: regulation of transcription, DNA-templated (GO:0006355);; Cellular Component: integral component of membrane (GO:0016021);;	--	--	--	--	Myb/SANT-like DNA-binding domain	--	S	Replication, recombination and repair	predicted protein [Hordeum vulgare subsp. vulgare]	molecular function: binding (GO:0005488);; molecular function: nucleic acid binding transcription factor activity (GO:0001071);; biological process: biological regulation (GO:0065007);; cellular component: cell (GO:0005623);; cellular component: organelle (GO:0043226);; cellular component: cell part (GO:0044464)
Triticum_aestivum_newGene_82282	13.2044	1890	10.0356	1518	11.8177	1288	0	0	0	0	0	0	7.06304e-92	-8.35406	down	--	--	--	--	--	--	--	Ribosomal protein L14p/L23e	60S ribosomal protein L23 GN=T27C4.4 OS=Arabidopsis thaliana (Mouse-ear cress) PE=2 SV=3	J	General function prediction only	Kelch-like protein 7 [Aegilops tauschii]	--
Triticum_aestivum_newGene_82253	4.89836	365	5.98014	471	6.72689	354	0	0	0	0	0	0	6.82182e-47	-6.55835	down	--	--	--	--	--	--	--	Gamma-thionin family	--	--	--	predicted protein [Hordeum vulgare subsp. vulgare]	molecular function: catalytic activity (GO:0003824);; biological process: metabolic process (GO:0008152)
Triticum_aestivum_newGene_82166	0.541227	39	3.64417	149	0.695929	39	3.84233	175	3.40008	138	5.91306	287	0.00162636	1.50812	up	--	--	Biological Process: response to stimulus (GO:0050896);;	--	--	--	--	--	Serine carboxypeptidase-like 26 OS=Oryza sativa subsp. japonica OX=39947 GN=SCP26 PE=2 SV=1	K	Function unknown	predicted protein [Hordeum vulgare subsp. vulgare]	molecular function: molecular function regulator (GO:0098772);; biological process: biological regulation (GO:0065007);; cellular component: cell (GO:0005623);; cellular component: membrane (GO:0016020);; cellular component: cell part (GO:0044464);; biological process: response to stimulus (GO:0050896);; biological process: multi-organism process (GO:0051704);; molecular function: catalytic activ…
Triticum_aestivum_newGene_82130	0.377545	62	1.13019	175	0.804325	100	2.21554	238	3.06785	291	2.80217	326	5.44436e-05	1.55896	up	--	--	--	--	--	--	--	--	--	S	Function unknown	hypothetical protein F775_19683 [Aegilops tauschii]	cellular component: cell (GO:0005623);; cellular component: organelle (GO:0043226);; cellular component: cell part (GO:0044464)
Triticum_aestivum_newGene_82088	0.276718	48	0.174187	32	0.414248	55	4.70028	609	1.14554	125	2.64741	369	8.24522e-12	2.83848	up	[C]	Energy production and conversion	Molecular Function: sucrose alpha-glucosidase activity (GO:0004575);; Molecular Function: ATP binding (GO:0005524);; Cellular Component: mitochondrial inner membrane (GO:0005743);; Biological Process: carbohydrate metabolic process (GO:0005975);; Cellular Component: chloroplast thylakoid membrane (GO:0009535);; Biological Process: ATP synthesis coupled proton transport (GO:0015986);; Biological P…	K02111|0|bdi:100828258|K02111 F-type H+-transporting ATPase subunit alpha [EC:3.6.3.14] | (RefSeq) ATP synthase subunit alpha, chloroplastic	Oxidative phosphorylation (ko00190);; Photosynthesis (ko00195)	[C]	Energy production and conversion	linker histone H1 and H5 family	Histone H1 OS=Zea mays (Maize) PE=2 SV=2	B	Replication, recombination and repair	hypothetical protein TRIUR3_10605 [Triticum urartu]	--
Triticum_aestivum_newGene_81985	11.2151	2449	6.73856	1542	9.37688	1559	2.93032	478	2.59526	352	2.80269	498	2.31161e-19	-1.61748	down	--	--	Molecular Function: nucleic acid binding (GO:0003676);; Cellular Component: intracellular membrane-bounded organelle (GO:0043231);; Cellular Component: cytoplasmic part (GO:0044444);;	--	--	--	--	--	--	--	Replication, recombination and repair	50S ribosomal protein L17, chloroplastic [Aegilops tauschii]	molecular function: structural molecule activity (GO:0005198);; cellular component: cell (GO:0005623);; cellular component: macromolecular complex (GO:0032991);; cellular component: organelle (GO:0043226);; cellular component: cell part (GO:0044464);; biological process: metabolic process (GO:0008152);; biological process: cellular process (GO:0009987);; cellular component: organelle part (GO:004…
Triticum_aestivum_newGene_81953	3.31747	340	3.69613	440	3.89258	341	0.631031	82	0.512141	56	0.515777	53	7.99218e-14	-2.03516	down	--	--	--	--	--	--	--	Caleosin related protein	Peroxygenase 1 OS=Avena sativa (Oat) PE=1 SV=1	R	General function prediction only	predicted protein [Hordeum vulgare subsp. vulgare]	molecular function: catalytic activity (GO:0003824);; biological process: metabolic process (GO:0008152);; biological process: single-organism process (GO:0044699)
Triticum_aestivum_newGene_81927	2.09676	353	4.47199	672	2.14657	278	0	0	0	0	0.010372	3	1.6216e-40	-6.00536	down	[J]	Translation, ribosomal structure and biogenesis	Molecular Function: translation elongation factor activity (GO:0003746);; Molecular Function: GTPase activity (GO:0003924);; Molecular Function: GTP binding (GO:0005525);; Cellular Component: cytoplasm (GO:0005737);; Biological Process: translational elongation (GO:0006414);;	K03231|8.95069e-40|csv:101215193|K03231 elongation factor 1-alpha | (RefSeq) EF1; elongation factor 1-alpha	RNA transport (ko03013)	[J]	Translation, ribosomal structure and biogenesis	--	--	--	Secondary metabolites biosynthesis, transport and catabolism	hypothetical protein F775_43782 [Aegilops tauschii]	molecular function: binding (GO:0005488);; molecular function: transcription factor activity, protein binding (GO:0000988);; biological process: biological regulation (GO:0065007)
Triticum_aestivum_newGene_81899	4.32846	203	4.04655	200	4.23263	153	1.08475	39	1.72222	52	1.06023	41	9.61802e-07	-1.5227	down	--	--	--	--	--	--	--	--	--	S	Function unknown	Regulator of rDNA transcription protein 15 [Capsicum baccatum]	--
Triticum_aestivum_newGene_81887	5.20161	281	3.77705	216	5.01832	206	0	0	0	0	0	0	3.27648e-36	-5.9293	down	--	--	--	--	--	--	--	--	--	R	Function unknown	unnamed protein product [Triticum aestivum]	molecular function: binding (GO:0005488);; molecular function: nucleic acid binding transcription factor activity (GO:0001071);; biological process: biological regulation (GO:0065007);; cellular component: cell (GO:0005623);; cellular component: organelle (GO:0043226);; cellular component: cell part (GO:0044464)
Triticum_aestivum_newGene_8184	1.36169	188	1.4814	231	1.64429	175	0.411119	50	0.512156	49	0.724809	86	7.91987e-05	-1.21751	down	--	--	Molecular Function: protein kinase activity (GO:0004672);; Molecular Function: ATP binding (GO:0005524);; Biological Process: protein phosphorylation (GO:0006468);;	--	--	[T]	Signal transduction mechanisms	E1-E2 ATPase;; Cation transporting ATPase, C-terminus;; haloacid dehalogenase-like hydrolase;; haloacid dehalogenase-like hydrolase;; Putative hydrolase of sodium-potassium ATPase alpha subunit;; Cation transporter/ATPase, N-terminus;; haloacid dehalogenase-like hydrolase	Putative calcium-transporting ATPase 13, plasma membrane-type GN=ACA13 OS=Arabidopsis thaliana (Mouse-ear cress) PE=3 SV=1	P	General function prediction only	F-box protein At5g49610-like [Aegilops tauschii subsp. tauschii]	--
Triticum_aestivum_newGene_81631	0.022787	5	0	0	0.035751	6	2.19209	252	2.45305	207	2.31113	273	1.35135e-49	5.51311	up	--	--	Molecular Function: glutamate 5-kinase activity (GO:0004349);; Molecular Function: glutamate-5-semialdehyde dehydrogenase activity (GO:0004350);; Cellular Component: cytoplasm (GO:0005737);; Biological Process: proline biosynthetic process (GO:0006561);; Cellular Component: integral component of membrane (GO:0016021);; Biological Process: phosphorylation (GO:0016310);; Biological Process: oxidati…	K12657|5.90027e-26|bdi:100823447|K12657 delta-1-pyrroline-5-carboxylate synthetase [EC:2.7.2.11 1.2.1.41] | (RefSeq) delta-1-pyrroline-5-carboxylate synthase	Arginine and proline metabolism (ko00330);; Biosynthesis of amino acids (ko01230)	[E]	Amino acid transport and metabolism	Protein phosphatase 2C	Probable protein phosphatase 2C 34 OS=Oryza sativa subsp. japonica OX=39947 GN=BIPP2C2 PE=2 SV=1	T	Signal transduction mechanisms	Uncharacterized protein ycf23 [Triticum urartu]	molecular function: catalytic activity (GO:0003824);; biological process: metabolic process (GO:0008152);; cellular component: cell (GO:0005623);; cellular component: organelle (GO:0043226);; cellular component: cell part (GO:0044464)
Triticum_aestivum_newGene_81621	0	0	0	0	0	0	4.25872	282	9.74833	544	4.86723	347	1.55026e-48	6.85393	up	--	--	--	--	--	--	--	Glycosyl transferase family 90	--	R	Replication, recombination and repair	F-box/LRR-repeat protein 10 [Triticum urartu]	molecular function: catalytic activity (GO:0003824);; biological process: metabolic process (GO:0008152);; biological process: cellular process (GO:0009987);; biological process: single-organism process (GO:0044699);; cellular component: cell (GO:0005623);; cellular component: organelle (GO:0043226);; cellular component: cell part (GO:0044464)
Triticum_aestivum_newGene_81605	0	0	0	0	0	0	2.22173	380	1.70758	231	1.73595	346	1.08318e-55	6.98614	up	[P]	Inorganic ion transport and metabolism	Molecular Function: ATP binding (GO:0005524);; Cellular Component: endoplasmic reticulum (GO:0005783);; Cellular Component: integral component of plasma membrane (GO:0005887);; Molecular Function: ATPase activity, coupled to transmembrane movement of ions, phosphorylative mechanism (GO:0015662);; Molecular Function: cation-transporting ATPase activity (GO:0019829);; Molecular Function: metal ion …	K01537|3.47594e-118|bdi:100840411|K01537 Ca2+-transporting ATPase [EC:3.6.3.8] | (RefSeq) calcium-transporting ATPase 4, endoplasmic reticulum-type-like	--	[P]	Inorganic ion transport and metabolism	--	--	--	Energy production and conversion;; Carbohydrate transport and metabolism	predicted protein [Hordeum vulgare subsp. vulgare]	--
Triticum_aestivum_newGene_81563	0	0	0	0	0	0	1.68938	116	4.06122	234	3.11461	229	1.03715e-34	6.001	up	--	--	Cellular Component: integral component of membrane (GO:0016021);;	--	--	--	--	Gamma-thionin family	--	--	Signal transduction mechanisms	hypothetical protein F775_14574 [Aegilops tauschii]	--
Triticum_aestivum_newGene_81553	2.20726	251	2.51585	301	3.29009	277	7.30358	637	8.73871	634	8.03009	754	8.28212e-14	1.61929	up	--	--	Molecular Function: ADP binding (GO:0043531);;	--	--	--	--	Light regulated protein Lir1	Light-regulated protein (Precursor) OS=Oryza sativa subsp. japonica (Rice) PE=2 SV=1	S	General function prediction only	Disease resistance RPP13-like protein 4 [Aegilops tauschii]	molecular function: binding (GO:0005488);; molecular function: catalytic activity (GO:0003824);; biological process: metabolic process (GO:0008152);; biological process: cellular process (GO:0009987);; biological process: biological regulation (GO:0065007)
Triticum_aestivum_newGene_81535	1.81253	105	1.73134	106	1.61996	72	0	0	0	0	0	0	4.8357e-20	-4.72418	down	[J]	Translation, ribosomal structure and biogenesis	Biological Process: selenium compound metabolic process (GO:0001887);; Cellular Component: cytosol (GO:0005829);; Biological Process: biosynthetic process (GO:0009058);; Molecular Function: pyridoxal phosphate binding (GO:0030170);; Molecular Function: methionine S-methyltransferase activity (GO:0030732);; Biological Process: methylation (GO:0032259);; Biological Process: S-adenosylmethionine met…	K08247|6.06758e-115|dosa:Os05t0105000-01|K08247 methionine S-methyltransferase [EC:2.1.1.12] | (RAP-DB) Os05g0105000; Similar to Methionine S-methyltransferase (EC 2.1.1.12) (AdoMet:Met S- methyltransferase) (Hv-MMT1).	Selenocompound metabolism (ko00450)	--	--	Protein phosphatase 2C;; Protein phosphatase 2C;; Stage II sporulation protein E (SpoIIE)	Probable protein phosphatase 2C 32 OS=Oryza sativa subsp. japonica (Rice) PE=2 SV=1	T	Function unknown	Deoxyuridine 5&apos;-triphosphate nucleotidohydrolase [Triticum urartu]	biological process: metabolic process (GO:0008152);; biological process: cellular process (GO:0009987);; biological process: cellular component organization or biogenesis (GO:0071840);; molecular function: catalytic activity (GO:0003824);; biological process: single-organism process (GO:0044699)
Triticum_aestivum_newGene_81163	2.42714	418	3.25306	392	3.09706	336	0.386264	53	0.887164	54	0.735539	48	1.42141e-23	-2.36197	down	--	--	Biological Process: proteolysis (GO:0006508);; Molecular Function: cysteine-type peptidase activity (GO:0008234);;	--	--	--	--	--	--	S	Signal transduction mechanisms	PREDICTED: probable glutamate carboxypeptidase 2 [Brachypodium distachyon]	molecular function: catalytic activity (GO:0003824);; biological process: metabolic process (GO:0008152);; cellular component: cell (GO:0005623);; cellular component: organelle (GO:0043226);; cellular component: cell part (GO:0044464);; biological process: multicellular organismal process (GO:0032501);; biological process: developmental process (GO:0032502);; biological process: single-organism p…
Triticum_aestivum_newGene_81141	0.029832	3	0	0	0	0	1.04392	54	1.85248	74	1.16756	55	7.36451e-16	4.16636	up	--	--	Cellular Component: integral component of membrane (GO:0016021);;	--	--	--	--	--	--	--	Function unknown	hypothetical protein TRIUR3_06017 [Triticum urartu]	biological process: response to stimulus (GO:0050896)
Triticum_aestivum_newGene_81026	0.106373	31	0.089205	27	0.116099	26	3.39721	537	4.89328	646	3.00289	521	1.07469e-57	4.46918	up	--	--	Molecular Function: ribonucleoside-diphosphate reductase activity, thioredoxin disulfide as acceptor (GO:0004748);; Molecular Function: ATP binding (GO:0005524);; Biological Process: DNA replication (GO:0006260);; Cellular Component: integral component of membrane (GO:0016021);; Biological Process: oxidation-reduction process (GO:0055114);;	K10807|2.30085e-07|bdi:100844446|K10807 ribonucleoside-diphosphate reductase subunit M1 [EC:1.17.4.1] | (RefSeq) ribonucleoside-diphosphate reductase large subunit	Purine metabolism (ko00230);; Pyrimidine metabolism (ko00240);; Glutathione metabolism (ko00480)	[F]	Nucleotide transport and metabolism	--	--	--	Chromatin structure and dynamics	predicted protein, partial [Hordeum vulgare subsp. vulgare]	molecular function: catalytic activity (GO:0003824);; biological process: metabolic process (GO:0008152);; biological process: cellular process (GO:0009987);; molecular function: binding (GO:0005488);; cellular component: cell (GO:0005623);; cellular component: organelle (GO:0043226);; cellular component: cell part (GO:0044464);; cellular component: membrane (GO:0016020);; cellular component: org…
Triticum_aestivum_newGene_81001	1.50092	145	1.64921	204	2.00572	186	3.44247	294	4.94326	363	4.01248	361	3.8646e-05	1.24485	up	--	--	--	--	--	--	--	Core histone H2A/H2B/H3/H4;; TATA box binding protein associated factor (TAF)	Histone H4 OS=Glycine max (Soybean) PE=3 SV=1	R	Function unknown	uncharacterized protein LOC109774857 [Aegilops tauschii subsp. tauschii]	molecular function: catalytic activity (GO:0003824)
Triticum_aestivum_newGene_80750	0.03585	8	0.038993	9	0.042229	7	2.02889	322	1.82546	252	1.92084	333	5.67064e-63	5.1533	up	--	--	Biological Process: primary metabolic process (GO:0044238);; Biological Process: organic substance metabolic process (GO:0071704);;	--	--	--	--	tify domain;; Divergent CCT motif	--	S	Function unknown	uncharacterized protein LOC109758750 [Aegilops tauschii subsp. tauschii]	--
Triticum_aestivum_newGene_80680	1.6194	427	1.16281	325	1.21734	249	0.209001	43	0.197919	34	0.144991	32	1.11955e-24	-2.62437	down	--	--	Molecular Function: DNA binding (GO:0003677);; Cellular Component: nucleus (GO:0005634);;	--	--	--	--	N-terminal domain of argonaute;; PAZ domain;; Argonaute linker 1 domain;; Argonaute linker 2 domain;; Mid domain of argonaute;; Piwi domain	Protein argonaute 12 OS=Oryza sativa subsp. japonica OX=39947 GN=AGO12 PE=2 SV=2	J	Function unknown	predicted protein [Hordeum vulgare subsp. vulgare]	--
Triticum_aestivum_newGene_80619	2.29337	104	2.07405	111	2.69321	100	0	0	0	0	0	0	1.82077e-21	-4.86132	down	--	--	--	--	--	--	--	ABC transporter transmembrane region;; ABC transporter;; RecF/RecN/SMC N terminal domain;; AAA domain;; Miro-like protein;; 50S ribosome-binding GTPase	ABC transporter C family member 2 GN=T29F13.13 OS=Arabidopsis thaliana (Mouse-ear cress) PE=1 SV=2	Q	--	Aspartic proteinase oryzasin-1 [Triticum urartu]	molecular function: catalytic activity (GO:0003824);; biological process: metabolic process (GO:0008152);; cellular component: cell (GO:0005623);; cellular component: organelle (GO:0043226);; cellular component: cell part (GO:0044464);; biological process: single-organism process (GO:0044699)
Triticum_aestivum_newGene_80488	4.49237	1225	4.64467	1226	4.11332	807	2.36029	411	2.11794	286	2.88038	430	1.91376e-13	-1.10672	down	--	--	--	--	--	--	--	--	--	--	General function prediction only	hypothetical protein F775_30855 [Aegilops tauschii]	molecular function: transporter activity (GO:0005215);; biological process: localization (GO:0051179);; cellular component: cell (GO:0005623);; cellular component: membrane (GO:0016020);; cellular component: cell part (GO:0044464);; biological process: single-organism process (GO:0044699);; cellular component: membrane part (GO:0044425)
Triticum_aestivum_newGene_804	2.4367	213	1.91398	181	1.89971	130	0	0	0	0	0	0	2.28384e-30	-5.54407	down	--	--	--	--	--	--	--	--	--	--	Inorganic ion transport and metabolism	hypothetical protein F775_09224 [Aegilops tauschii]	--
Triticum_aestivum_newGene_80319	0.163541	15	0.627464	61	0.141353	10	1.52641	105	2.04852	119	1.4315	106	0.000220255	1.90748	up	[O]	Posttranslational modification, protein turnover, chaperones	Cellular Component: mitochondrion (GO:0005739);; Biological Process: vitamin E biosynthetic process (GO:0010189);; Cellular Component: integral component of membrane (GO:0016021);; Molecular Function: kinase activity (GO:0016301);; Biological Process: phosphorylation (GO:0016310);; Cellular Component: chloroplast membrane (GO:0031969);;	K15892|8.89351e-129|bdi:100826738|K15892 farnesol kinase [EC:2.7.1.-] | (RefSeq) probable phytol kinase 2, chloroplastic	Terpenoid backbone biosynthesis (ko00900)	[S]	Function unknown	--	--	S	Cell cycle control, cell division, chromosome partitioning	uncharacterized protein LOC109731835 [Aegilops tauschii subsp. tauschii]	--
Triticum_aestivum_newGene_80305	0.97063	140	1.36235	206	1.36416	151	3.12923	342	3.51629	305	4.2363	499	3.7802e-09	1.50681	up	--	--	--	--	--	--	--	Activator of Hsp90 ATPase, N-terminal	--	S	Signal transduction mechanisms	RecName: Full=Histone H2B.10 [Oryza sativa Indica Group]	cellular component: cell (GO:0005623);; cellular component: macromolecular complex (GO:0032991);; cellular component: organelle (GO:0043226);; cellular component: organelle part (GO:0044422);; cellular component: cell part (GO:0044464);; molecular function: binding (GO:0005488);; biological process: cellular process (GO:0009987);; biological process: cellular component organization or biogenesis …
Triticum_aestivum_newGene_80266	0	0	0	0	0	0	2.5527	113	1.1839	45	1.7342	83	6.12727e-22	4.96792	up	--	--	--	--	--	[C]	Energy production and conversion	F-box-like;; F-box domain	--	R	General function prediction only	uncharacterized protein LOC109761925 isoform X4 [Aegilops tauschii subsp. tauschii]	molecular function: catalytic activity (GO:0003824);; biological process: metabolic process (GO:0008152);; cellular component: membrane (GO:0016020);; cellular component: membrane part (GO:0044425)
Triticum_aestivum_newGene_80263	2.09794	138	4.31137	284	3.67317	175	0	0	0	0	0	0	5.6273e-28	-5.46321	down	--	--	--	--	--	--	--	--	--	--	--	1-(5-phosphoribosyl)-5-[(5-phosphoribosylamino)methylideneamino] imidazole-4-carboxamide isomerase, chloroplastic [Aegilops tauschii subsp. tauschii]	biological process: metabolic process (GO:0008152);; biological process: cellular process (GO:0009987);; biological process: single-organism process (GO:0044699);; molecular function: catalytic activity (GO:0003824);; cellular component: cell (GO:0005623);; cellular component: organelle (GO:0043226);; cellular component: cell part (GO:0044464)
Triticum_aestivum_newGene_80238	5.95845	528	5.46176	502	5.55682	376	1.3459	103	1.87438	122	1.85595	152	1.01558e-10	-1.42627	down	--	--	Molecular Function: oxidoreductase activity (GO:0016491);; Biological Process: oxidation-reduction process (GO:0055114);;	--	--	--	--	--	--	S	Energy production and conversion;; Carbohydrate transport and metabolism	hypothetical protein F775_19769 [Aegilops tauschii]	molecular function: molecular function regulator (GO:0098772);; biological process: biological regulation (GO:0065007);; molecular function: catalytic activity (GO:0003824)
Triticum_aestivum_newGene_80145	0.333728	70	0.39342	87	3.43897	544	0	0	0	0	0	0	0.00647009	-1.76985	down	--	--	--	--	--	--	--	Proteolipid membrane potential modulator	Low temperature-induced protein lt101.2 GN=LT101.2 OS=Hordeum vulgare (Barley) PE=2 SV=1	R	Carbohydrate transport and metabolism	hypothetical protein TRIUR3_14630 [Triticum urartu]	--
Triticum_aestivum_newGene_80144	1.47927	69	3.44965	169	1.89583	67	0	0	0	0	0	0	1.03056e-16	-4.46126	down	--	--	--	--	--	--	--	--	--	--	Function unknown	predicted protein [Hordeum vulgare subsp. vulgare]	molecular function: catalytic activity (GO:0003824);; biological process: metabolic process (GO:0008152);; cellular component: cell (GO:0005623);; cellular component: organelle (GO:0043226);; cellular component: cell part (GO:0044464)
Triticum_aestivum_newGene_80077	1.70015	89	1.39684	76	1.79215	71	0.084598	3	0.431385	14	0.381152	16	0.000107977	-1.93266	down	--	--	--	--	--	--	--	F-box-like;; F-box domain	Putative F-box protein At3g44060 GN=At3g44060 OS=Arabidopsis thaliana (Mouse-ear cress) PE=3 SV=1	R	--	zinc finger, C3HC4 type (RING finger) domain containing protein [Triticum aestivum]	molecular function: binding (GO:0005488)
Triticum_aestivum_newGene_80013	1.94826	227	1.94483	229	2.11535	202	0.241363	33	0.061103	8	0.26736	40	9.77238e-11	-2.39569	down	--	--	Molecular Function: DNA binding (GO:0003677);; Cellular Component: plastid (GO:0009536);;	--	--	--	--	Chitinase class I;; Chitin recognition protein	Basic endochitinase A (Precursor) OS=Secale cereale (Rye) PE=1 SV=1	G	Function unknown	CBL-interacting protein kinase 29 [Triticum aestivum]	molecular function: catalytic activity (GO:0003824);; biological process: metabolic process (GO:0008152);; biological process: cellular process (GO:0009987);; molecular function: binding (GO:0005488);; cellular component: cell (GO:0005623);; cellular component: organelle (GO:0043226);; cellular component: cell part (GO:0044464);; biological process: biological regulation (GO:0065007);; biological…
Triticum_aestivum_newGene_79923	2.14229	478	3.04877	656	2.63393	413	0.010162	2	0	0	0	0	2.09505e-53	-6.59687	down	--	--	--	--	--	--	--	Pentacotripeptide-repeat region of PRORP;; Protein-only RNase P	Proteinaceous RNase P 1, chloroplastic/mitochondrial OS=Arabidopsis thaliana OX=3702 GN=PRORP1 PE=1 SV=1	V	Carbohydrate transport and metabolism	hypothetical protein F775_28195 [Aegilops tauschii]	--
Triticum_aestivum_newGene_79836	5.9939	848	4.45904	561	5.26574	572	2.23555	133	0.896695	69	2.89134	144	2.50129e-18	-2.04913	down	--	--	Molecular Function: metal ion binding (GO:0046872);;	--	--	--	--	--	--	--	--	putative calcium-binding protein CML31 [Triticum urartu]	molecular function: binding (GO:0005488)
Triticum_aestivum_newGene_79783	0.969467	220	1.02338	221	1.14261	175	3.01685	472	2.10698	260	2.58255	420	1.69201e-09	1.24498	up	--	--	--	--	--	--	--	--	--	--	General function prediction only	hypothetical protein ZEAMMB73_313798 [Zea mays]	cellular component: cell (GO:0005623);; cellular component: macromolecular complex (GO:0032991);; cellular component: organelle (GO:0043226);; cellular component: organelle part (GO:0044422);; cellular component: cell part (GO:0044464);; molecular function: binding (GO:0005488);; biological process: cellular process (GO:0009987);; biological process: cellular component organization or biogenesis …
Triticum_aestivum_newGene_79778	1.19586	54	0.992842	47	1.0973	38	4.07305	128	5.41691	143	4.67286	157	1.20179e-11	1.92358	up	--	--	--	--	--	--	--	Protein kinase domain;; Protein tyrosine kinase;; WD domain, G-beta repeat;; MSP (Major sperm protein) domain	Putative coatomer subunit beta&apos;-3 GN=OJ1006_A02.22 OS=Oryza sativa subsp. japonica (Rice) PE=3 SV=2	T	--	predicted protein [Hordeum vulgare subsp. vulgare]	cellular component: cell (GO:0005623);; cellular component: organelle (GO:0043226);; cellular component: cell part (GO:0044464);; cellular component: membrane (GO:0016020);; biological process: response to stimulus (GO:0050896)
Triticum_aestivum_newGene_79763	0	0	0.01548	2	0	0	8.70027	700	11.9407	786	10.8815	925	3.74256e-85	7.88525	up	--	--	Cellular Component: plasma membrane (GO:0005886);; Cellular Component: integral component of membrane (GO:0016021);; Molecular Function: cellulose synthase (UDP-forming) activity (GO:0016760);; Molecular Function: hydrolase activity (GO:0016787);; Biological Process: cellulose biosynthetic process (GO:0030244);; Molecular Function: metal ion binding (GO:0046872);; Biological Process: cell wall or…	--	--	[U]	Intracellular trafficking, secretion, and vesicular transport	Ring finger domain;; RING-H2 zinc finger;; Zinc finger, C3HC4 type (RING finger)	RING-H2 finger protein ATL65 GN=ATL65 OS=Arabidopsis thaliana (Mouse-ear cress) PE=2 SV=2	O	General function prediction only	unnamed protein product [Triticum aestivum]	molecular function: transporter activity (GO:0005215);; biological process: single-organism process (GO:0044699);; biological process: localization (GO:0051179);; cellular component: cell (GO:0005623);; cellular component: membrane (GO:0016020);; cellular component: organelle (GO:0043226);; cellular component: organelle part (GO:0044422);; cellular component: cell part (GO:0044464);; cellular com…
Triticum_aestivum_newGene_79758	0	0	0	0	0	0	1.26176	156	1.45427	134	1.51385	201	5.06573e-39	6.12697	up	--	--	--	--	--	--	--	--	Respiratory burst oxidase homolog protein D OS=Arabidopsis thaliana OX=3702 GN=RBOHD PE=1 SV=1	U	Amino acid transport and metabolism	alpha-glucan phosphorylase, H isozyme,expressed [Triticum aestivum]	cellular component: cell (GO:0005623);; cellular component: cell part (GO:0044464);; molecular function: catalytic activity (GO:0003824);; biological process: response to stimulus (GO:0050896);; cellular component: organelle (GO:0043226);; biological process: metabolic process (GO:0008152);; biological process: cellular process (GO:0009987);; biological process: single-organism process (GO:004469…
Triticum_aestivum_newGene_79745	0	0	0	0	0	0	3.329	266	2.35265	154	3.40054	280	2.51903e-46	6.54207	up	--	--	--	--	--	--	--	Protease inhibitor/seed storage/LTP family;; Probable lipid transfer	Non-specific lipid-transfer protein 4 (Precursor) OS=Oryza sativa subsp. japonica (Rice) PE=3 SV=2	S	Lipid transport and metabolism	--	--
Triticum_aestivum_newGene_79744	0	0	0	0	0	0	1.63401	193	3.23046	303	2.20374	273	5.85416e-44	6.51005	up	--	--	--	--	--	--	--	--	--	--	Posttranslational modification, protein turnover, chaperones	conserved hypothetical protein, expressed [Triticum aestivum]	molecular function: catalytic activity (GO:0003824);; cellular component: cell (GO:0005623);; cellular component: organelle (GO:0043226);; cellular component: cell part (GO:0044464);; biological process: metabolic process (GO:0008152);; biological process: single-organism process (GO:0044699)
Triticum_aestivum_newGene_79731	0	0	0	0	0	0	1.49371	169	1.97775	189	2.08208	253	1.75763e-42	6.35357	up	--	--	--	--	--	--	--	2OG-Fe(II) oxygenase superfamily;; 2OG-Fe(II) oxygenase superfamily;; ShK domain-like	Probable prolyl 4-hydroxylase 7 (Precursor) GN=P4H7 OS=Arabidopsis thaliana (Mouse-ear cress) PE=2 SV=1	E	--	Trehalose-phosphate phosphatase [Triticum urartu]	molecular function: catalytic activity (GO:0003824);; biological process: metabolic process (GO:0008152);; biological process: cellular process (GO:0009987);; biological process: single-organism process (GO:0044699);; biological process: response to stimulus (GO:0050896)
Triticum_aestivum_newGene_7967	0	0	0	0	0	0	3.18347	112	2.0511	67	3.43721	112	1.14704e-27	5.39265	up	--	--	Molecular Function: nucleic acid binding (GO:0003676);; Cellular Component: mitochondrion (GO:0005739);; Biological Process: DNA metabolic process (GO:0006259);; Cellular Component: plastid (GO:0009536);;	--	--	[R]	General function prediction only	MATH domain	Ubiquitin carboxyl-terminal hydrolase 12 GN=UBP12 OS=Arabidopsis thaliana (Mouse-ear cress) PE=1 SV=2	D	--	predicted protein [Hordeum vulgare subsp. vulgare]	cellular component: cell (GO:0005623);; cellular component: organelle (GO:0043226);; cellular component: cell part (GO:0044464)
Triticum_aestivum_newGene_79663	0	0	0	0	0	0	3.78791	413	3.83352	353	3.80475	447	3.87892e-64	7.33897	up	--	--	--	--	--	[K]	Transcription	--	--	S	Cell cycle control, cell division, chromosome partitioning	pg1, putative, expressed [Triticum aestivum]	--
Triticum_aestivum_newGene_79661	1.61306	165	1.43375	146	0.805805	66	0.272433	22	0.395204	33	0.330272	35	0.000499015	-1.41268	down	--	--	--	--	--	--	--	Glutamine synthetase, catalytic domain;; Glutamine synthetase, beta-Grasp domain	Glutamine synthetase leaf isozyme, chloroplastic (Precursor) OS=Hordeum vulgare (Barley) PE=2 SV=2	E	Translation, ribosomal structure and biogenesis	hypothetical protein TRIUR3_29734 [Triticum urartu]	--
Triticum_aestivum_newGene_79626	0	0	0	0	0	0	4.04892	242	4.62945	234	2.84838	176	4.60382e-42	6.36966	up	--	--	--	--	--	--	--	--	--	--	--	hypothetical protein TRIUR3_06020 [Triticum urartu]	--
Triticum_aestivum_newGene_79561	1.81555	133	1.9875	152	1.47311	75	0	0	0	0	0	0	2.40054e-22	-4.95125	down	--	--	--	--	--	--	--	Protein of unknown function, DUF538	Uncharacterized protein At5g01610 GN=At5g01610 OS=Arabidopsis thaliana (Mouse-ear cress) PE=1 SV=1	S	Lipid transport and metabolism	conserved hypothetical protein, expressed [Triticum aestivum]	cellular component: membrane (GO:0016020)
Triticum_aestivum_newGene_79542	0	0	0	0	0	0	2.08917	127	1.45022	74	2.23566	146	2.99936e-30	5.58929	up	--	--	--	--	--	--	--	Protein of unknown function (DUF1645)	--	S	Posttranslational modification, protein turnover, chaperones	hypothetical protein TRIUR3_04961 [Triticum urartu]	--
Triticum_aestivum_newGene_79497	0.602895	77	0.46262	62	0.929041	49	2.09116	154	0.991088	63	1.37875	120	0.00131178	1.12678	up	--	--	--	--	--	--	--	Protein phosphatase 2C;; Protein phosphatase 2C	Probable protein phosphatase 2C 30 OS=Oryza sativa subsp. japonica (Rice) PE=2 SV=1	T	Function unknown	hypothetical protein TRIUR3_08087 [Triticum urartu]	molecular function: binding (GO:0005488);; molecular function: catalytic activity (GO:0003824);; biological process: metabolic process (GO:0008152);; biological process: cellular process (GO:0009987);; biological process: response to stimulus (GO:0050896)
Triticum_aestivum_newGene_79287	0.343903	94	0.953688	275	0.490622	102	1.20158	247	2.15955	375	1.58111	350	0.00219981	1.31315	up	--	--	--	--	--	--	--	--	--	--	Signal transduction mechanisms	predicted protein [Hordeum vulgare subsp. vulgare]	cellular component: cell (GO:0005623);; cellular component: organelle (GO:0043226);; cellular component: cell part (GO:0044464)
Triticum_aestivum_newGene_79188	1.54739	69	1.64671	77	1.91685	58	0	0	0	0	0	0	1.29734e-15	-4.27731	down	--	--	--	--	--	--	--	--	--	--	Function unknown	hypothetical protein TRIUR3_32956 [Triticum urartu]	--
Triticum_aestivum_newGene_79182	0	0	0	0	0	0	1.67258	69	2.13446	74	2.16753	96	4.52477e-24	5.12042	up	--	--	--	--	--	--	--	EF-1 guanine nucleotide exchange domain	Elongation factor 1-beta OS=Triticum aestivum (Wheat) PE=1 SV=2	K	Posttranslational modification, protein turnover, chaperones	PREDICTED: probable calcium-binding protein CML50 [Brachypodium distachyon]	molecular function: binding (GO:0005488)
Triticum_aestivum_newGene_79122	1.41133	89	2.70897	178	1.15322	57	0	0	0	0	0	0	2.1024e-17	-4.53427	down	--	--	--	--	--	--	--	Alpha amylase, catalytic domain;; Carbohydrate-binding module 48 (Isoamylase N-terminal domain)	Isoamylase 1, chloroplastic (Precursor) GN=ISA1 OS=Arabidopsis thaliana (Mouse-ear cress) PE=1 SV=1	G	--	--	--
Triticum_aestivum_newGene_78980	0	0	0	0	0	0	1.00633	95	1.29332	49	1.80971	163	1.63483e-23	5.13701	up	--	--	--	--	--	--	--	Cyclin, N-terminal domain;; Cyclin, N-terminal domain	Cyclin-B2-1 OS=Oryza sativa subsp. indica OX=39946 GN=CYCB2-1 PE=1 SV=1	D	Function unknown	Disease resistance protein RPM1 [Triticum urartu]	molecular function: binding (GO:0005488);; molecular function: catalytic activity (GO:0003824);; biological process: metabolic process (GO:0008152);; biological process: cellular process (GO:0009987)
Triticum_aestivum_newGene_78919	4.31227	298	3.6463	267	4.508	237	0	0	0	0	0	0	1.53231e-39	-6.12025	down	--	--	--	--	--	--	--	--	Diacylglycerol kinase 7 OS=Arabidopsis thaliana OX=3702 GN=DGK7 PE=1 SV=1	O	Replication, recombination and repair	--	--
Triticum_aestivum_newGene_78912	4.1119	603	2.78958	443	2.65923	328	0.849788	89	1.90268	187	1.09087	94	0.00211257	-1.23159	down	--	--	--	--	--	--	--	--	--	L	Inorganic ion transport and metabolism	hypothetical protein F775_32494 [Aegilops tauschii]	molecular function: binding (GO:0005488);; cellular component: cell (GO:0005623);; cellular component: organelle (GO:0043226);; cellular component: cell part (GO:0044464);; cellular component: membrane (GO:0016020);; cellular component: macromolecular complex (GO:0032991);; cellular component: membrane part (GO:0044425);; biological process: metabolic process (GO:0008152);; biological process: ce…
Triticum_aestivum_newGene_78898	0.192682	63	0.104625	30	0.081736	28	2.03163	606	1.70193	477	1.51918	543	5.4432e-56	3.96605	up	--	--	Cellular Component: mitochondrion (GO:0005739);; Biological Process: regulation of root meristem growth (GO:0010082);; Cellular Component: integral component of membrane (GO:0016021);; Biological Process: regulation of DNA endoreduplication (GO:0032875);; Biological Process: regulation of cell division (GO:0051302);;	--	--	[S]	Function unknown	RRM in Demeter	DEMETER-like protein 2 GN=DML2 OS=Arabidopsis thaliana (Mouse-ear cress) PE=3 SV=2	S	Nucleotide transport and metabolism;; Coenzyme transport and metabolism	unnamed protein product [Triticum aestivum]	cellular component: cell (GO:0005623);; cellular component: organelle (GO:0043226);; cellular component: cell part (GO:0044464);; biological process: localization (GO:0051179);; cellular component: membrane (GO:0016020);; cellular component: membrane part (GO:0044425)
Triticum_aestivum_newGene_78851	0.118242	29	0.462455	50	0.29993	39	2.37865	271	2.82984	296	2.4648	294	1.06861e-24	3.039	up	--	--	--	--	--	--	--	--	--	--	--	hypothetical protein TRIUR3_27305 [Triticum urartu]	--
Triticum_aestivum_newGene_78850	1.46799	336	2.37308	596	2.87435	474	0	0	0	0	0	0	1.5833e-45	-6.58291	down	--	--	Molecular Function: transferase activity (GO:0016740);;	K14413|7.61416e-10|bdi:100833777|K14413 beta-1,3-galactosyltransferase [EC:2.4.1.-] | (RefSeq) beta-1,3-galactosyltransferase 15	--	--	--	--	6-phosphofructo-2-kinase/fructose-2,6-bisphosphatase OS=Arabidopsis thaliana OX=3702 GN=FKFBP PE=1 SV=1	G	Signal transduction mechanisms	predicted protein [Hordeum vulgare subsp. vulgare]	biological process: metabolic process (GO:0008152);; biological process: cellular process (GO:0009987);; cellular component: cell (GO:0005623);; cellular component: organelle (GO:0043226);; cellular component: organelle part (GO:0044422);; cellular component: cell part (GO:0044464);; biological process: cellular component organization or biogenesis (GO:0071840);; biological process: single-organi…
Triticum_aestivum_newGene_78849	0	0	0	0	0	0	1.29327	40	3.29004	85	2.12489	70	1.49047e-17	4.57444	up	--	--	--	--	--	--	--	--	U-box domain-containing protein 62 GN=PUB62 OS=Arabidopsis thaliana (Mouse-ear cress) PE=2 SV=1	S	--	predicted protein [Hordeum vulgare subsp. vulgare]	cellular component: cell (GO:0005623);; cellular component: cell part (GO:0044464);; molecular function: catalytic activity (GO:0003824)
Triticum_aestivum_newGene_78846	0.561672	137	0.882543	138	0.648371	82	2.44281	439	4.14663	555	3.75345	617	1.21416e-25	2.50189	up	[O]	Posttranslational modification, protein turnover, chaperones	Cellular Component: membrane (GO:0016020);;	K01301|1.25819e-68|bdi:100823266|K01301 N-acetylated-alpha-linked acidic dipeptidase [EC:3.4.17.21] | (RefSeq) probable glutamate carboxypeptidase 2	--	[OPR]	Posttranslational modification, protein turnover, chaperones;; Inorganic ion transport and metabolism;; General function prediction only	--	Receptor-like serine/threonine-protein kinase SD1-8 OS=Arabidopsis thaliana OX=3702 GN=SD18 PE=1 SV=1	T	--	predicted protein [Hordeum vulgare subsp. vulgare]	--
Triticum_aestivum_newGene_78828	0.534832	27	0.470826	18	0.276715	11	2.04042	78	2.8031	92	3.93208	157	7.62675e-12	2.61655	up	--	--	--	--	--	--	--	--	--	--	Posttranslational modification, protein turnover, chaperones	--	--
Triticum_aestivum_newGene_78759	2.52688	497	3.30073	657	2.9153	419	0	0	0.105055	15	0.063523	12	0.000639848	-2.20059	down	--	--	--	K13448|2.14116e-10|bdi:100836092|K13448 calcium-binding protein CML | (RefSeq) probable calcium-binding protein CML50	Plant-pathogen interaction (ko04626)	[T]	Signal transduction mechanisms	Protein of unknown function (DUF3615)	--	S	Replication, recombination and repair	erecta-like leucine-rich-repeat receptor-like kinase [Triticum aestivum]	molecular function: catalytic activity (GO:0003824);; biological process: metabolic process (GO:0008152);; biological process: cellular process (GO:0009987);; molecular function: binding (GO:0005488);; biological process: multicellular organismal process (GO:0032501);; biological process: developmental process (GO:0032502);; biological process: single-organism process (GO:0044699);; cellular comp…
Triticum_aestivum_newGene_78669	3.26289	427	4.30224	500	4.30336	358	1.6145	138	1.98903	148	0.939655	109	1.5635e-05	-1.19868	down	--	--	--	--	--	--	--	Core histone H2A/H2B/H3/H4;; Histone-like transcription factor (CBF/NF-Y) and archaeal histone	Histone H2B.1 OS=Triticum aestivum (Wheat) PE=1 SV=3	B	Nucleotide transport and metabolism	gamma tubulin [Hordeum vulgare subsp. vulgare]	biological process: cellular process (GO:0009987);; biological process: single-organism process (GO:0044699);; biological process: cellular component organization or biogenesis (GO:0071840);; cellular component: cell (GO:0005623);; cellular component: macromolecular complex (GO:0032991);; cellular component: organelle (GO:0043226);; cellular component: organelle part (GO:0044422);; cellular compo…
Triticum_aestivum_newGene_78644	1.5818	99	0.894931	68	1.2192	66	0	0	0.049325	2	0	0	2.84818e-15	-4.05595	down	--	--	--	--	--	--	--	--	--	--	Energy production and conversion	serine/threonine protein kinase Stpk-B [Triticum aestivum]	molecular function: catalytic activity (GO:0003824);; biological process: metabolic process (GO:0008152);; biological process: cellular process (GO:0009987);; molecular function: binding (GO:0005488);; cellular component: cell (GO:0005623);; cellular component: organelle (GO:0043226);; cellular component: cell part (GO:0044464)
Triticum_aestivum_newGene_78597	0	0	0	0	0	0	1.54801	70	2.49895	95	2.30415	112	2.62214e-25	5.2442	up	--	--	--	--	--	--	--	--	--	--	Function unknown	predicted protein [Hordeum vulgare subsp. vulgare]	molecular function: catalytic activity (GO:0003824);; biological process: metabolic process (GO:0008152)
Triticum_aestivum_newGene_7853	7.59589	335	6.33966	296	8.15648	274	1.86258	62	1.7654	50	1.90174	69	1.93178e-16	-1.85388	down	--	--	--	--	--	--	--	AP2 domain	Ethylene-responsive transcription factor 4 GN=ERF4 OS=Nicotiana sylvestris (Wood tobacco) PE=2 SV=1	K	Function unknown	predicted protein [Hordeum vulgare subsp. vulgare]	--
Triticum_aestivum_newGene_78447	3.36584	724	3.25217	827	3.74417	677	8.09118	1309	9.46243	1285	8.79856	1521	2.10161e-12	1.25713	up	--	--	Molecular Function: citrate (Si)-synthase activity (GO:0004108);; Biological Process: tricarboxylic acid cycle (GO:0006099);;	K01647|5.78893e-08|osa:4350660|K01647 citrate synthase [EC:2.3.3.1] | (RefSeq) citrate synthase 4, mitochondrial	Citrate cycle (TCA cycle) (ko00020);; Glyoxylate and dicarboxylate metabolism (ko00630);; Carbon metabolism (ko01200);; 2-Oxocarboxylic acid metabolism (ko01210);; Biosynthesis of amino acids (ko01230)	[C]	Energy production and conversion	NADH(P)-binding;; NmrA-like family;; 3-beta hydroxysteroid dehydrogenase/isomerase family	Uncharacterized protein At2g37660, chloroplastic (Precursor) GN=At2g37660 OS=Arabidopsis thaliana (Mouse-ear cress) PE=1 SV=2	G	Transcription	hypothetical protein F775_28997 [Aegilops tauschii]	--
Triticum_aestivum_newGene_78405	0.245049	51	0.179799	43	0.232102	38	1.66261	187	1.89953	267	1.44125	199	1.47284e-15	2.53839	up	--	--	Molecular Function: transporter activity (GO:0005215);; Cellular Component: integral component of membrane (GO:0016021);; Biological Process: transmembrane transport (GO:0055085);;	--	--	[F]	Nucleotide transport and metabolism	Ulp1 protease family, C-terminal catalytic domain	--	S	General function prediction only	predicted protein [Hordeum vulgare subsp. vulgare]	--
Triticum_aestivum_newGene_78310	1.23832	126	2.60402	244	2.87725	189	0	0	0	0	0.015546	3	1.1835e-24	-4.94443	down	--	--	--	--	--	--	--	NB-ARC domain;; Leucine Rich repeats (2 copies);; Leucine rich repeat	Disease resistance protein RPM1 GN=F17A9.20 OS=Arabidopsis thaliana (Mouse-ear cress) PE=1 SV=1	T	Function unknown	predicted protein [Hordeum vulgare subsp. vulgare]	cellular component: cell (GO:0005623);; cellular component: membrane (GO:0016020);; cellular component: organelle (GO:0043226);; cellular component: organelle part (GO:0044422);; cellular component: cell part (GO:0044464);; cellular component: membrane part (GO:0044425);; molecular function: catalytic activity (GO:0003824)
Triticum_aestivum_newGene_78306	1.98092	126	2.17424	204	2.14104	123	0	0	0	0	0	0	1.72666e-25	-5.22866	down	--	--	--	--	--	--	--	--	--	--	Function unknown	PREDICTED: uncharacterized protein LOC100821374 [Brachypodium distachyon]	molecular function: binding (GO:0005488)
Triticum_aestivum_newGene_78298	1.48937	112	1.73159	137	2.60909	149	0	0	0	0	0	0	1.97276e-23	-5.066	down	--	--	Cellular Component: nucleus (GO:0005634);; Cellular Component: cytosol (GO:0005829);; Cellular Component: membrane (GO:0016020);;	K15901|4.10194e-10|tcc:TCM_007059|K15901 EKC/KEOPS complex subunit CGI121/TPRKB | (RefSeq) Uncharacterized protein isoform 1	--	--	--	DNA polymerase family A	Helicase and polymerase-containing protein TEBICHI OS=Arabidopsis thaliana OX=3702 GN=TEB PE=2 SV=1	L	Coenzyme transport and metabolism	unnamed protein product [Triticum aestivum]	molecular function: binding (GO:0005488);; molecular function: nucleic acid binding transcription factor activity (GO:0001071);; biological process: biological regulation (GO:0065007);; cellular component: cell (GO:0005623);; cellular component: organelle (GO:0043226);; cellular component: cell part (GO:0044464)
Triticum_aestivum_newGene_78274	4.45744	425	4.89503	493	4.45306	323	0	0	0	0	0	0	4.33621e-49	-6.6453	down	--	--	--	--	--	--	--	--	--	S	Inorganic ion transport and metabolism	predicted protein [Hordeum vulgare subsp. vulgare]	molecular function: structural molecule activity (GO:0005198);; cellular component: cell (GO:0005623);; cellular component: organelle (GO:0043226);; cellular component: cell part (GO:0044464);; biological process: metabolic process (GO:0008152);; biological process: cellular process (GO:0009987);; cellular component: macromolecular complex (GO:0032991);; cellular component: organelle part (GO:004…
Triticum_aestivum_newGene_78261	3.78485	236	3.75581	234	3.32011	159	0	0	0	0	0	0	3.95194e-34	-5.79181	down	--	--	--	--	--	--	--	Prefoldin subunit	--	O	--	hypothetical protein ZEAMMB73_313798 [Zea mays]	cellular component: cell (GO:0005623);; cellular component: macromolecular complex (GO:0032991);; cellular component: organelle (GO:0043226);; cellular component: organelle part (GO:0044422);; cellular component: cell part (GO:0044464);; molecular function: binding (GO:0005488);; biological process: cellular process (GO:0009987);; biological process: cellular component organization or biogenesis …
Triticum_aestivum_newGene_78259	2.58852	273	2.26125	252	1.9186	154	0	0	0	0	0	0	7.38344e-35	-5.85015	down	--	--	--	--	--	--	--	--	--	--	Signal transduction mechanisms	hypothetical protein TRIUR3_26542 [Triticum urartu]	--
Triticum_aestivum_newGene_78215	1.48967	232	1.53289	248	1.57173	188	0	0	0	0	0.014299	2	4.33384e-35	-5.57945	down	--	--	--	--	--	--	--	--	Beta-1,3-galactosyltransferase 15 GN=T24P13.20 OS=Arabidopsis thaliana (Mouse-ear cress) PE=2 SV=1	W	Amino acid transport and metabolism	hypothetical protein CARUB_v10021660mg, partial [Capsella rubella]	cellular component: cell (GO:0005623);; cellular component: macromolecular complex (GO:0032991);; cellular component: organelle (GO:0043226);; cellular component: organelle part (GO:0044422);; cellular component: cell part (GO:0044464);; molecular function: binding (GO:0005488);; biological process: cellular process (GO:0009987);; biological process: cellular component organization or biogenesis …
Triticum_aestivum_newGene_7821	1.90763	197	3.35105	360	2.18526	172	0	0	0	0	0	0	5.05646e-32	-5.74263	down	--	--	--	--	--	--	--	--	--	--	--	hypothetical protein F775_43781 [Aegilops tauschii]	molecular function: catalytic activity (GO:0003824);; biological process: metabolic process (GO:0008152);; biological process: single-organism process (GO:0044699);; cellular component: cell (GO:0005623);; cellular component: organelle (GO:0043226);; cellular component: cell part (GO:0044464);; biological process: cellular process (GO:0009987)
Triticum_aestivum_newGene_78141	2.89072	295	2.02075	322	1.74008	203	3.32034	410	5.55467	494	4.11651	585	6.76475e-08	1.24449	up	--	--	Molecular Function: helicase activity (GO:0004386);; Biological Process: DNA metabolic process (GO:0006259);; Biological Process: chromosome organization (GO:0051276);;	--	--	[D]	Cell cycle control, cell division, chromosome partitioning	Protein phosphatase 2C	Probable protein phosphatase 2C 34 GN=OSJNBb0048A17.8 OS=Oryza sativa subsp. japonica (Rice) PE=2 SV=1	T	Posttranslational modification, protein turnover, chaperones	nudix hydrolase 14, chloroplastic-like [Aegilops tauschii subsp. tauschii]	cellular component: cell (GO:0005623);; cellular component: organelle (GO:0043226);; cellular component: cell part (GO:0044464);; biological process: metabolic process (GO:0008152);; cellular component: organelle part (GO:0044422);; molecular function: catalytic activity (GO:0003824)
Triticum_aestivum_newGene_77955	0	0	0	0	0	0	2.0212	155	1.32881	115	1.3589	121	1.6689e-33	5.80164	up	--	--	--	--	--	--	--	ERCC4 domain	Crossover junction endonuclease EME1 OS=Oryza sativa subsp. japonica (Rice) PE=2 SV=1	L	Posttranslational modification, protein turnover, chaperones	unnamed protein product [Triticum aestivum]	molecular function: binding (GO:0005488);; molecular function: nucleic acid binding transcription factor activity (GO:0001071);; biological process: biological regulation (GO:0065007);; cellular component: cell (GO:0005623);; cellular component: organelle (GO:0043226);; cellular component: cell part (GO:0044464)
Triticum_aestivum_newGene_77953	0.2766	17	0.032859	3	0	0	0.92882	51	1.94451	91	1.34823	82	1.32958e-06	2.73721	up	--	--	Molecular Function: structural constituent of ribosome (GO:0003735);; Biological Process: translation (GO:0006412);; Cellular Component: integral component of membrane (GO:0016021);; Cellular Component: cytosolic large ribosomal subunit (GO:0022625);;	--	--	--	--	Protein of unknown function (DUF1618)	--	S	General function prediction only	predicted protein [Hordeum vulgare subsp. vulgare]	cellular component: cell (GO:0005623);; cellular component: macromolecular complex (GO:0032991);; cellular component: organelle (GO:0043226);; cellular component: organelle part (GO:0044422);; cellular component: cell part (GO:0044464);; molecular function: binding (GO:0005488);; biological process: cellular process (GO:0009987);; biological process: cellular component organization or biogenesis …
Triticum_aestivum_newGene_77947	0	0	0	0	0	0	1.61342	290	1.33241	207	1.59589	320	2.7627e-52	6.81135	up	--	--	Biological Process: telomere maintenance (GO:0000723);; Molecular Function: DNA helicase activity (GO:0003678);; Molecular Function: ATP binding (GO:0005524);; Biological Process: DNA repair (GO:0006281);; Cellular Component: plastid (GO:0009536);; Biological Process: DNA duplex unwinding (GO:0032508);;	--	--	[D]	Cell cycle control, cell division, chromosome partitioning	--	--	S	Function unknown	hypothetical protein F775_27553 [Aegilops tauschii]	biological process: metabolic process (GO:0008152);; biological process: cellular process (GO:0009987);; biological process: cellular component organization or biogenesis (GO:0071840);; cellular component: cell (GO:0005623);; cellular component: macromolecular complex (GO:0032991);; cellular component: organelle (GO:0043226);; cellular component: organelle part (GO:0044422);; cellular component: …
Triticum_aestivum_newGene_77934	0	0	0.002559	1	0.001303	1	2.84665	417	1.80483	217	1.64595	327	4.24624e-54	6.65094	up	--	--	--	--	--	[R]	General function prediction only	Formamidopyrimidine-DNA glycosylase H2TH domain;; Formamidopyrimidine-DNA glycosylase N-terminal domain	Formamidopyrimidine-DNA glycosylase GN=F6D8.28 OS=Arabidopsis thaliana (Mouse-ear cress) PE=1 SV=1	L	General function prediction only	GTP-binding protein At3g49725, chloroplastic [Aegilops tauschii subsp. tauschii]	cellular component: cell (GO:0005623);; cellular component: organelle (GO:0043226);; cellular component: cell part (GO:0044464);; molecular function: binding (GO:0005488)
Triticum_aestivum_newGene_77930	1.03825	106	2.54716	259	1.82976	141	0	0	0	0	0	0	6.94865e-24	-5.15644	down	--	--	--	--	--	--	--	Oxysterol-binding protein	Oxysterol-binding protein-related protein 4C GN=ORP4C OS=Arabidopsis thaliana (Mouse-ear cress) PE=2 SV=1	T	--	ECR [Triticum aestivum]	cellular component: cell (GO:0005623);; cellular component: cell part (GO:0044464);; biological process: metabolic process (GO:0008152);; biological process: single-organism process (GO:0044699);; cellular component: membrane (GO:0016020);; cellular component: membrane part (GO:0044425);; molecular function: catalytic activity (GO:0003824)
Triticum_aestivum_newGene_77926	1.20233	252	0.82217	134	1.45923	108	2.91577	444	3.70943	325	2.45338	413	2.70038e-10	1.61593	up	--	--	Molecular Function: tRNA-intron endonuclease activity (GO:0000213);; Molecular Function: nucleic acid binding (GO:0003676);; Molecular Function: threonine-tRNA ligase activity (GO:0004829);; Molecular Function: ATP binding (GO:0005524);; Cellular Component: cytoplasm (GO:0005737);; Biological Process: tRNA splicing, via endonucleolytic cleavage and ligation (GO:0006388);; Biological Process: thre…	--	--	--	--	PAP2 superfamily	Putative lipid phosphate phosphatase 3, chloroplastic (Precursor) GN=LPP3 OS=Arabidopsis thaliana (Mouse-ear cress) PE=2 SV=1	I	Function unknown	ubiquitin-like-specific protease ESD4 isoform X1 [Aegilops tauschii subsp. tauschii]	--
Triticum_aestivum_newGene_77921	2.69465	528	4.08581	855	2.96728	441	0	0	0	0	0	0	1.2749e-53	-6.95999	down	--	--	--	K19366|3.96393e-13|bdi:100826709|K19366 spartin | (RefSeq) uncharacterized LOC100826709	Endocytosis (ko04144)	--	--	--	--	--	Signal transduction mechanisms	hypothetical protein TRIUR3_32693 [Triticum urartu]	--
Triticum_aestivum_newGene_77887	2.2666	194	1.12709	95	1.92064	127	0.104292	6	0	0	0.196157	17	1.54399e-08	-2.8995	down	--	--	--	--	--	--	--	Glycosyl hydrolases family 16;; Xyloglucan endo-transglycosylase (XET) C-terminus	Probable xyloglucan endotransglucosylase/hydrolase protein 25 (Precursor) GN=MUA2.12 OS=Arabidopsis thaliana (Mouse-ear cress) PE=2 SV=2	R	--	predicted protein [Hordeum vulgare subsp. vulgare]	--
Triticum_aestivum_newGene_77848	0	0	0	0	0	0	1.64989	57	1.88578	55	1.93421	72	3.09941e-20	4.78006	up	--	--	--	--	--	--	--	--	--	S	Signal transduction mechanisms;; Intracellular trafficking, secretion, and vesicular transport	Cysteine-rich receptor-like protein kinase 10 [Aegilops tauschii]	molecular function: binding (GO:0005488);; molecular function: catalytic activity (GO:0003824);; biological process: metabolic process (GO:0008152);; biological process: cellular process (GO:0009987)
Triticum_aestivum_newGene_77620	1.55222	115	1.65121	129	1.6058	81	0	0	0.274343	15	0.452858	29	0.00801736	-1.65995	down	--	--	--	--	--	--	--	--	--	--	Function unknown	hypothetical protein TRIUR3_33392 [Triticum urartu]	--
Triticum_aestivum_newGene_77539	0.351944	24	0.497747	35	0.681264	34	1.2261	61	1.3176	56	1.51739	80	0.00147449	1.29273	up	--	--	Molecular Function: transporter activity (GO:0005215);; Biological Process: transport (GO:0006810);; Cellular Component: integral component of membrane (GO:0016021);;	--	--	--	--	Pre-mRNA-splicing factor of RES complex;; Pre-mRNA-splicing factor of RES complex;; Reverse transcriptase (RNA-dependent DNA polymerase)	Retrovirus-related Pol polyprotein from transposon RE2 OS=Arabidopsis thaliana OX=3702 GN=RE2 PE=4 SV=1	S	Carbohydrate transport and metabolism	PREDICTED: ethylene-responsive transcription factor 6 [Brachypodium distachyon]	biological process: metabolic process (GO:0008152);; biological process: cellular process (GO:0009987)
Triticum_aestivum_newGene_77513	3.87262	386	3.85069	409	4.02272	301	0	0	0	0	0	0	7.84599e-47	-6.51708	down	--	--	--	--	--	--	--	Protein kinase domain;; Protein tyrosine kinase	Probable serine/threonine-protein kinase WNK9 GN=WNK9 OS=Oryza sativa subsp. japonica (Rice) PE=2 SV=1	T	--	basic region/leucine zipper protein [Triticum aestivum]	molecular function: nucleic acid binding transcription factor activity (GO:0001071);; biological process: biological regulation (GO:0065007);; cellular component: cell (GO:0005623);; cellular component: organelle (GO:0043226);; cellular component: cell part (GO:0044464);; molecular function: binding (GO:0005488)
Triticum_aestivum_newGene_77504	0	0	0	0	0	0	1.34371	120	1.1808	90	1.58686	152	4.22494e-32	5.701	up	--	--	--	--	--	--	--	--	RNA-dependent RNA polymerase 1 OS=Arabidopsis thaliana OX=3702 GN=RDR1 PE=2 SV=1	S	Function unknown	hypothetical protein TRIUR3_20930 [Triticum urartu]	--
Triticum_aestivum_newGene_77466	0.420547	94	0.397179	127	0.424104	75	1.64348	207	1.48001	198	1.20802	195	4.97753e-07	1.37094	up	--	--	--	--	--	--	--	Protein kinase domain;; Protein tyrosine kinase	LEAF RUST 10 DISEASE-RESISTANCE LOCUS RECEPTOR-LIKE PROTEIN KINASE-like 2.4 OS=Arabidopsis thaliana OX=3702 GN=LRK10L-2.4 PE=3 SV=1	T	Posttranslational modification, protein turnover, chaperones	40S ribosomal protein S20 [Triticum urartu]	cellular component: cell (GO:0005623);; cellular component: macromolecular complex (GO:0032991);; cellular component: organelle (GO:0043226);; cellular component: cell part (GO:0044464);; biological process: biological regulation (GO:0065007)
Triticum_aestivum_newGene_77443	2.94653	285	2.407	263	1.92983	142	0	0	0	0	0	0	5.41339e-34	-5.81376	down	--	--	--	--	--	--	--	HEAT repeats	--	D	Signal transduction mechanisms	unnamed protein product [Triticum aestivum]	molecular function: catalytic activity (GO:0003824);; biological process: metabolic process (GO:0008152);; biological process: single-organism process (GO:0044699);; biological process: cellular process (GO:0009987);; biological process: cellular component organization or biogenesis (GO:0071840);; molecular function: binding (GO:0005488)
Triticum_aestivum_newGene_77423	0.021396	4	0.024801	7	0.045067	8	2.89967	412	3.29122	403	1.14962	185	1.61693e-34	5.08303	up	--	--	Molecular Function: binding (GO:0005488);;	--	--	--	--	Ring finger domain;; RING-H2 zinc finger;; Zinc finger, C3HC4 type (RING finger);; Zinc finger, C3HC4 type (RING finger);; Anaphase-promoting complex subunit 11 RING-H2 finger	RING-H2 finger protein ATL3 GN=ATL3 OS=Arabidopsis thaliana (Mouse-ear cress) PE=2 SV=1	O	Function unknown	predicted protein [Hordeum vulgare subsp. vulgare]	--
Triticum_aestivum_newGene_77377	0.428398	42	0.513886	60	0.524502	44	1.06235	88	1.6701	116	1.49994	133	2.91058e-05	1.47634	up	--	--	--	--	--	--	--	Leo1-like protein	--	S	Replication, recombination and repair	hypothetical protein TRIUR3_24513 [Triticum urartu]	--
Triticum_aestivum_newGene_77373	1.24083	125	1.65384	164	2.41294	183	0	0	0	0	0	0	2.16772e-25	-5.24334	down	--	--	Molecular Function: glutathione peroxidase activity (GO:0004602);; Biological Process: response to oxidative stress (GO:0006979);; Biological Process: oxidation-reduction process (GO:0055114);; Biological Process: cellular oxidant detoxification (GO:0098869);;	K17338|2.21895e-07|dosa:Os03t0250200-01|K17338 receptor expression-enhancing protein 1/2/3/4 | (RAP-DB) Os03g0250200; TB2/DP1 and HVA22 related protein family protein.	--	[O]	Posttranslational modification, protein turnover, chaperones	Pre-mRNA 3'-end-processing endonuclease polyadenylation factor C-term;; Beta-Casp domain;; Metallo-beta-lactamase superfamily;; Beta-lactamase superfamily domain;; RNA-metabolising metallo-beta-lactamase;; Beta-lactamase superfamily domain	Cleavage and polyadenylation specificity factor subunit 3-I GN=CPSF73-I OS=Arabidopsis thaliana (Mouse-ear cress) PE=1 SV=1	A	Signal transduction mechanisms	metallothionein [Hordeum vulgare]	--
Triticum_aestivum_newGene_77258	1.03503	181	0.906123	172	0.641519	103	1.62296	287	0.854994	166	1.78591	343	6.93615e-06	1.14518	up	--	--	Biological Process: singlet oxygen-mediated programmed cell death (GO:0010343);; Cellular Component: thylakoid membrane (GO:0042651);;	--	--	--	--	--	--	R	--	predicted protein [Hordeum vulgare subsp. vulgare]	--
Triticum_aestivum_newGene_77230	0.029347	5	0.097562	16	0.062991	8	1.44341	158	3.2934	231	2.34116	224	5.61351e-27	4.16416	up	--	--	--	--	--	--	--	--	UMP-CMP kinase 1 OS=Oryza sativa subsp. japonica OX=39947 GN=Os06g0109600 PE=2 SV=1	F	Function unknown	protein HEAT-STRESS-ASSOCIATED 32 [Aegilops tauschii subsp. tauschii]	molecular function: catalytic activity (GO:0003824)
Triticum_aestivum_newGene_77214	1.20234	55	2.25618	109	1.61347	56	0	0	0	0	0	0	1.549e-14	-4.18556	down	--	--	--	--	--	--	--	--	--	--	General function prediction only	hypothetical protein TRIUR3_26560 [Triticum urartu]	cellular component: membrane (GO:0016020);; cellular component: membrane part (GO:0044425)
Triticum_aestivum_newGene_77169	0	0	0	0	0	0	4.07946	344	4.53514	355	4.80153	453	1.71166e-60	7.21777	up	[O]	Posttranslational modification, protein turnover, chaperones	Molecular Function: serine-type endopeptidase activity (GO:0004252);; Cellular Component: integral component of membrane (GO:0016021);; Biological Process: protein processing (GO:0016485);;	--	--	[T]	Signal transduction mechanisms	--	--	--	Signal transduction mechanisms;; Intracellular trafficking, secretion, and vesicular transport	low molecular weight glutenin [Triticum aestivum]	molecular function: nutrient reservoir activity (GO:0045735)
Triticum_aestivum_newGene_77066	2.72572	409	2.64337	437	2.13412	249	0	0	0	0	0	0	3.72888e-45	-6.45198	down	--	--	Cellular Component: endoplasmic reticulum membrane (GO:0005789);; Cellular Component: integral component of membrane (GO:0016021);;	--	--	[S]	Function unknown	Pyridoxal-dependent decarboxylase conserved domain	Glutamate decarboxylase GN=GAD OS=Petunia hybrida (Petunia) PE=1 SV=1	E	General function prediction only	--	--
Triticum_aestivum_newGene_77058	0	0	0	0	0	0	2.52143	297	2.01187	184	1.66256	250	2.44484e-48	6.63463	up	--	--	Cellular Component: integral component of membrane (GO:0016021);;	--	--	--	--	Protein tyrosine kinase;; Protein kinase domain	Pto-interacting protein 1 OS=Solanum lycopersicum OX=4081 GN=PTI1 PE=1 SV=2	T	Chromatin structure and dynamics	predicted protein [Hordeum vulgare subsp. vulgare]	biological process: metabolic process (GO:0008152);; biological process: cellular process (GO:0009987);; biological process: single-organism process (GO:0044699);; cellular component: cell (GO:0005623);; cellular component: organelle (GO:0043226);; cellular component: cell part (GO:0044464);; molecular function: catalytic activity (GO:0003824)
Triticum_aestivum_newGene_77023	0.53418	73	0.17487	26	0.229665	24	2.31871	190	2.67117	193	2.32022	216	2.72921e-12	2.47632	up	--	--	--	K18213|1.08385e-24|obr:102699926|K18213 proteinaceous RNase P [EC:3.1.26.5] | (RefSeq) proteinaceous RNase P 2	RNA transport (ko03013)	--	--	F-box-like;; F-box domain	Putative F-box/LRR-repeat protein 23 GN=FBL23 OS=Arabidopsis thaliana (Mouse-ear cress) PE=3 SV=1	R	--	unnamed protein product [Triticum aestivum]	molecular function: catalytic activity (GO:0003824);; biological process: metabolic process (GO:0008152);; biological process: single-organism process (GO:0044699)
Triticum_aestivum_newGene_76948	1.40987	203	1.22279	167	1.7693	151	0	0	0	0	0	0	1.85065e-30	-5.55078	down	--	--	--	--	--	--	--	--	--	S	General function prediction only	predicted protein [Hordeum vulgare subsp. vulgare]	cellular component: cell (GO:0005623);; cellular component: organelle (GO:0043226);; cellular component: cell part (GO:0044464);; cellular component: membrane (GO:0016020);; cellular component: membrane part (GO:0044425)
Triticum_aestivum_newGene_76945	0.006254	2	0.032458	12	0	0	1.48859	307	1.39496	239	1.64828	350	8.55166e-07	2.99709	up	--	--	Cellular Component: membrane (GO:0016020);;	--	--	--	--	Double-stranded RNA binding motif;; double strand RNA binding domain from DEAD END PROTEIN 1	Double-stranded RNA-binding protein 2 OS=Oryza sativa subsp. japonica (Rice) PE=2 SV=1	R	--	predicted protein [Hordeum vulgare subsp. vulgare]	cellular component: cell (GO:0005623);; cellular component: organelle (GO:0043226);; cellular component: cell part (GO:0044464);; molecular function: catalytic activity (GO:0003824);; biological process: metabolic process (GO:0008152);; biological process: single-organism process (GO:0044699)
Triticum_aestivum_newGene_76934	1.34865	206	1.11268	226	2.0771	204	0	0	0	0	0	0	1.27607e-33	-5.77998	down	--	--	--	--	--	--	--	Protein of unknown function (DUF616);; Protein of unknown function (DUF616)	Probable phospholipid hydroperoxide glutathione peroxidase 6, mitochondrial OS=Arabidopsis thaliana OX=3702 GN=GPX6 PE=2 SV=2	S	Carbohydrate transport and metabolism	predicted protein [Hordeum vulgare subsp. vulgare]	molecular function: catalytic activity (GO:0003824);; biological process: metabolic process (GO:0008152)
Triticum_aestivum_newGene_76928	1.34687	176	1.28889	163	1.95905	158	0	0	0	0	0	0	2.93271e-29	-5.47544	down	--	--	--	--	--	--	--	Protein of unknown function (DUF1645)	--	S	Secondary metabolites biosynthesis, transport and catabolism	hypothetical protein TRIUR3_16243 [Triticum urartu]	--
Triticum_aestivum_newGene_76917	8.20584	521	7.6384	512	8.05464	389	0.663256	32	0.901926	37	1.11213	58	2.23232e-34	-2.93888	down	--	--	--	--	--	--	--	--	ATP-dependent zinc metalloprotease FTSH 2, chloroplastic OS=Oryza sativa subsp. japonica OX=39947 GN=FTSH2 PE=3 SV=1	S	General function prediction only	predicted protein [Hordeum vulgare subsp. vulgare]	cellular component: cell (GO:0005623);; cellular component: organelle (GO:0043226);; cellular component: cell part (GO:0044464)
Triticum_aestivum_newGene_7690	0.087062	10	0.112333	13	0.097747	9	1.42371	117	1.64732	114	1.74039	154	2.12401e-25	3.58243	up	--	--	--	--	--	--	--	Glycosyltransferase like family 2;; Glycosyl transferase family group 2;; Glycosyl transferase family 21;; Glycosyl transferase family 2;; Chitin synthase	Probable xyloglucan glycosyltransferase 9 GN=OSJNBa0072F13.8 OS=Oryza sativa subsp. japonica (Rice) PE=2 SV=2	R	Translation, ribosomal structure and biogenesis	uncharacterized protein LOC109735965 [Aegilops tauschii subsp. tauschii]	cellular component: cell (GO:0005623);; cellular component: organelle (GO:0043226);; cellular component: cell part (GO:0044464)
Triticum_aestivum_newGene_76826	0	0	0	0	0	0	2.13066	258	2.01676	226	1.91175	268	3.6508e-50	6.71278	up	--	--	--	--	--	--	--	Cys-rich Gliadin N-terminal;; Protease inhibitor/seed storage/LTP family	Alpha/beta-gliadin A-III (Precursor) OS=Triticum aestivum (Wheat) PE=2 SV=1	R	General function prediction only	putative polyprotein [Zea mays]	molecular function: binding (GO:0005488);; molecular function: catalytic activity (GO:0003824);; biological process: metabolic process (GO:0008152);; biological process: cellular process (GO:0009987);; biological process: cellular component organization or biogenesis (GO:0071840);; biological process: localization (GO:0051179);; cellular component: membrane (GO:0016020);; cellular component: memb…
Triticum_aestivum_newGene_76824	1.96067	141	1.4986	114	1.76666	98	0	0	0	0	0	0	1.49669e-23	-5.02993	down	--	--	--	--	--	--	--	XAP5, circadian clock regulator	Protein XAP5 CIRCADIAN TIMEKEEPER OS=Oryza sativa subsp. japonica (Rice) PE=2 SV=1	S	--	predicted protein [Hordeum vulgare subsp. vulgare]	biological process: metabolic process (GO:0008152);; biological process: cellular process (GO:0009987);; molecular function: binding (GO:0005488);; cellular component: cell (GO:0005623);; cellular component: organelle (GO:0043226);; cellular component: organelle part (GO:0044422);; cellular component: cell part (GO:0044464);; biological process: single-organism process (GO:0044699);; cellular com…
Triticum_aestivum_newGene_76801	2.16515	338	2.03977	288	1.65519	164	0	0	0	0	0	0	8.54362e-37	-5.98957	down	--	--	--	--	--	--	--	EXS family;; SPX domain	Phosphate transporter PHO1-2 OS=Oryza sativa subsp. japonica (Rice) PE=2 SV=1	P	Transcription	--	--
Triticum_aestivum_newGene_76765	0	0	0	0	0	0	1.71396	93	3.14946	141	2.07667	119	1.38768e-28	5.51796	up	--	--	--	--	--	--	--	Protein kinase domain;; Protein tyrosine kinase	Cysteine-rich receptor-like protein kinase 29 (Precursor) GN=CRK29 OS=Arabidopsis thaliana (Mouse-ear cress) PE=2 SV=1	T	--	predicted protein [Hordeum vulgare subsp. vulgare]	molecular function: binding (GO:0005488);; cellular component: cell (GO:0005623);; cellular component: membrane (GO:0016020);; cellular component: organelle (GO:0043226);; cellular component: organelle part (GO:0044422);; cellular component: cell part (GO:0044464);; cellular component: macromolecular complex (GO:0032991);; cellular component: membrane part (GO:0044425);; biological process: metab…
Triticum_aestivum_newGene_76747	2.00888	298	1.71739	286	2.08394	194	0.481696	61	0.522622	56	0.687562	94	2.1957e-08	-1.4081	down	--	--	Molecular Function: ribonuclease P activity (GO:0004526);; Cellular Component: nucleolar ribonuclease P complex (GO:0005655);; Biological Process: gene silencing by RNA (GO:0031047);; Biological Process: RNA phosphodiester bond hydrolysis, endonucleolytic (GO:0090502);;	--	--	--	--	--	--	S	Function unknown	Disease resistance protein RPM1 [Aegilops tauschii]	molecular function: binding (GO:0005488);; biological process: response to stimulus (GO:0050896);; cellular component: cell (GO:0005623);; cellular component: organelle (GO:0043226);; cellular component: cell part (GO:0044464);; molecular function: catalytic activity (GO:0003824)
Triticum_aestivum_newGene_7673	1.1323	253	1.33251	255	1.3271	194	3.22439	494	3.57883	484	3.76682	634	1.99774e-18	1.57033	up	--	--	Molecular Function: nucleic acid binding (GO:0003676);; Biological Process: gene silencing by RNA (GO:0031047);;	K11593|8.45555e-25|osa:4331253|K11593 eukaryotic translation initiation factor 2C | (RefSeq) AGO1, AGO1C, OJ1149_C12.13, OsAGO1, OsAGO1c, OsJ_08998; protein argonaute 1C	--	[J]	Translation, ribosomal structure and biogenesis	--	--	S	Function unknown	predicted protein [Hordeum vulgare subsp. vulgare]	molecular function: catalytic activity (GO:0003824);; biological process: metabolic process (GO:0008152);; biological process: cellular process (GO:0009987);; cellular component: cell (GO:0005623);; cellular component: organelle (GO:0043226);; cellular component: cell part (GO:0044464);; cellular component: macromolecular complex (GO:0032991);; molecular function: binding (GO:0005488)
Triticum_aestivum_newGene_76726	0.137496	21	0.155533	29	0.146484	18	1.45424	164	1.68243	109	1.47915	167	9.49718e-22	2.86138	up	--	--	--	--	--	--	--	D-isomer specific 2-hydroxyacid dehydrogenase, NAD binding domain;; D-isomer specific 2-hydroxyacid dehydrogenase, catalytic domain	Glycerate dehydrogenase HPR, peroxisomal GN=HPR OS=Arabidopsis thaliana (Mouse-ear cress) PE=1 SV=1	E	Function unknown	uncharacterized protein LOC109744614 isoform X1 [Aegilops tauschii subsp. tauschii]	cellular component: cell (GO:0005623);; cellular component: organelle (GO:0043226);; cellular component: cell part (GO:0044464);; cellular component: macromolecular complex (GO:0032991);; molecular function: catalytic activity (GO:0003824)
Triticum_aestivum_newGene_76684	2.89344	678	2.71581	684	2.7731	499	0.009616	2	0.012157	3	0	0	1.2542e-65	-6.60178	down	--	--	--	--	--	--	--	MatE	Protein TRANSPARENT TESTA 12 GN=F17J16_80 OS=Arabidopsis thaliana (Mouse-ear cress) PE=2 SV=1	R	--	predicted protein [Hordeum vulgare subsp. vulgare]	molecular function: binding (GO:0005488);; molecular function: catalytic activity (GO:0003824);; cellular component: cell (GO:0005623);; cellular component: cell part (GO:0044464);; biological process: metabolic process (GO:0008152);; biological process: cellular process (GO:0009987);; biological process: single-organism process (GO:0044699)
Triticum_aestivum_newGene_76627	1.90276	139	3.02508	235	2.53688	140	0	0	0	0	0	0	3.11153e-27	-5.37167	down	[G]	Carbohydrate transport and metabolism	Molecular Function: phosphoglycerate kinase activity (GO:0004618);; Molecular Function: ATP binding (GO:0005524);; Cellular Component: nucleus (GO:0005634);; Cellular Component: vacuolar membrane (GO:0005774);; Cellular Component: cytosol (GO:0005829);; Cellular Component: plasma membrane (GO:0005886);; Biological Process: glycolytic process (GO:0006096);; Cellular Component: plasmodesma (GO:0009…	K00927|3.31143e-62|bdi:100822858|K00927 phosphoglycerate kinase [EC:2.7.2.3] | (RefSeq) phosphoglycerate kinase, cytosolic	Glycolysis / Gluconeogenesis (ko00010);; Carbon fixation in photosynthetic organisms (ko00710);; Carbon metabolism (ko01200);; Biosynthesis of amino acids (ko01230)	[G]	Carbohydrate transport and metabolism	Exostosin family	Probable glucuronosyltransferase Os01g0926400 OS=Oryza sativa subsp. japonica (Rice) PE=2 SV=1	GMW	Function unknown	--	--
Triticum_aestivum_newGene_76597	2.04189	224	1.76626	196	2.17596	169	0.159231	13	0.42133	36	1.02387	85	0.00338789	-1.45408	down	--	--	Molecular Function: voltage-gated anion channel activity (GO:0008308);; Molecular Function: porin activity (GO:0015288);; Cellular Component: integral component of chloroplast outer membrane (GO:0031359);; Cellular Component: etioplast membrane (GO:0034426);; Biological Process: regulation of anion transport (GO:0044070);; Biological Process: transmembrane transport (GO:0055085);;	--	--	--	--	Ribosomal protein S13/S18	30S ribosomal protein S13, chloroplastic (Precursor) GN=RPS13 OS=Arabidopsis thaliana (Mouse-ear cress) PE=2 SV=1	J	Function unknown	Tryptophan aminotransferase 1 [Triticum urartu]	biological process: metabolic process (GO:0008152);; biological process: response to stimulus (GO:0050896);; biological process: reproduction (GO:0000003);; biological process: reproductive process (GO:0022414);; biological process: multicellular organismal process (GO:0032501);; biological process: developmental process (GO:0032502);; biological process: single-organism process (GO:0044699);; bi…
Triticum_aestivum_newGene_76456	37.7083	2715	28.2787	2156	41.0855	3258	74.9997	5912	111.835	7045	92.039	7803	1.34233e-09	1.63569	up	--	--	Molecular Function: nutrient reservoir activity (GO:0045735);;	--	--	--	--	Fatty acid hydroxylase superfamily	Fatty acid 2-hydroxylase 1 GN=FAH1 OS=Arabidopsis thaliana (Mouse-ear cress) PE=1 SV=1	I	General function prediction only	protein FAR1-RELATED SEQUENCE 11-like isoform X2 [Aegilops tauschii subsp. tauschii]	biological process: biological regulation (GO:0065007)
Triticum_aestivum_newGene_76309	0.979541	227	2.65477	671	3.06952	445	0	0	0	0	0	0	1.88085e-37	-6.22247	down	[M]	Cell wall/membrane/envelope biogenesis	Molecular Function: UDP-glucose 6-dehydrogenase activity (GO:0003979);; Cellular Component: nucleus (GO:0005634);; Cellular Component: cytosol (GO:0005829);; Biological Process: carbohydrate metabolic process (GO:0005975);; Biological Process: glycosaminoglycan biosynthetic process (GO:0006024);; Biological Process: UDP-glucuronate biosynthetic process (GO:0006065);; Molecular Function: NAD bindi…	K00012|1.91276e-112|bdi:100841376|K00012 UDPglucose 6-dehydrogenase [EC:1.1.1.22] | (RefSeq) UDP-glucose 6-dehydrogenase 4	Pentose and glucuronate interconversions (ko00040);; Ascorbate and aldarate metabolism (ko00053);; Starch and sucrose metabolism (ko00500);; Amino sugar and nucleotide sugar metabolism (ko00520)	[GT]	Carbohydrate transport and metabolism;; Signal transduction mechanisms	Ribosomal protein S17	30S ribosomal protein S17, chloroplastic (Precursor) GN=RPS17 OS=Zea mays (Maize) PE=2 SV=1	J	Intracellular trafficking, secretion, and vesicular transport	--	--
Triticum_aestivum_newGene_763	1.29478	116	1.2472	118	1.67359	114	0	0	0	0	0	0	6.57027e-23	-4.98891	down	--	--	Molecular Function: tryptophan-tRNA ligase activity (GO:0004830);; Molecular Function: ATP binding (GO:0005524);; Cellular Component: cytoplasm (GO:0005737);; Biological Process: tryptophanyl-tRNA aminoacylation (GO:0006436);;	--	--	--	--	CAAX protease self-immunity	--	S	General function prediction only	hypothetical protein F775_15015 [Aegilops tauschii]	--
Triticum_aestivum_newGene_76283	2.5612	582	1.07748	259	2.71717	470	8.0675	1382	2.42646	351	4.1507	765	0.00935992	1.11382	up	--	--	Cellular Component: mitochondrion (GO:0005739);;	--	--	--	--	Putative serine esterase (DUF676)	--	R	Energy production and conversion;; Carbohydrate transport and metabolism	--	--
Triticum_aestivum_newGene_76238	0.407587	135	0.176614	62	0.367225	104	3.90807	639	3.38031	374	3.66152	535	1.18905e-19	2.56509	up	--	--	Cellular Component: integral component of membrane (GO:0016021);;	--	--	--	--	--	--	--	Translation, ribosomal structure and biogenesis	--	--
Triticum_aestivum_newGene_76190	0.744349	71	0.595762	60	0.316675	22	1.75367	122	1.91527	110	2.2176	164	2.57308e-06	1.6599	up	--	--	Cellular Component: nuclear heterochromatin (GO:0005720);; Molecular Function: zinc ion binding (GO:0008270);; Biological Process: maintenance of DNA methylation (GO:0010216);; Biological Process: protein ubiquitination (GO:0016567);; Biological Process: histone acetylation (GO:0016573);; Biological Process: system development (GO:0048731);; Molecular Function: ubiquitin protein ligase activity (…	--	--	--	--	Peroxidase	Peroxidase 11 (Precursor) OS=Arabidopsis thaliana (Mouse-ear cress) PE=1 SV=1	G	Coenzyme transport and metabolism	putative gag-pol polyprotein [Oryza sativa Japonica Group]	molecular function: binding (GO:0005488);; molecular function: catalytic activity (GO:0003824);; biological process: metabolic process (GO:0008152);; biological process: cellular process (GO:0009987)
Triticum_aestivum_newGene_76134	1.66258	216	1.10413	164	0.740155	91	2.50836	306	3.12264	343	2.74574	361	2.87551e-08	1.4863	up	--	--	--	K01079|5.31427e-30|bdi:100837518|K01079 phosphoserine phosphatase [EC:3.1.3.3] | (RefSeq) phosphoserine phosphatase, chloroplastic-like	Glycine, serine and threonine metabolism (ko00260);; Carbon metabolism (ko01200);; Biosynthesis of amino acids (ko01230)	[E]	Amino acid transport and metabolism	Protein of unknown function, DUF547;; Leucine-zipper of ternary complex factor MIP1	--	S	Signal transduction mechanisms	heavy metal transporting P1B-ATPase 2 [Triticum aestivum]	molecular function: binding (GO:0005488);; cellular component: cell (GO:0005623);; cellular component: membrane (GO:0016020);; cellular component: cell part (GO:0044464);; biological process: response to stimulus (GO:0050896);; molecular function: transporter activity (GO:0005215);; biological process: localization (GO:0051179);; cellular component: membrane part (GO:0044425);; molecular function…
Triticum_aestivum_newGene_76067	2.23989	377	1.83495	303	1.32266	172	0.233643	31	0.205577	32	0.550541	68	1.70014e-10	-2.0904	down	--	--	--	--	--	--	--	--	--	S	General function prediction only	predicted protein [Hordeum vulgare subsp. vulgare]	cellular component: membrane (GO:0016020);; cellular component: membrane part (GO:0044425)
Triticum_aestivum_newGene_76028	0	0	0	0	0	0	1.5207	152	1.0772	77	0.736593	85	1.8081e-26	5.34684	up	--	--	Molecular Function: nucleic acid binding (GO:0003676);; Molecular Function: structural constituent of ribosome (GO:0003735);; Cellular Component: ribosome (GO:0005840);; Biological Process: translation (GO:0006412);; Cellular Component: integral component of membrane (GO:0016021);;	--	--	--	--	UBX domain	--	O	Chromatin structure and dynamics;; Transcription	predicted protein [Hordeum vulgare subsp. vulgare]	molecular function: catalytic activity (GO:0003824);; cellular component: cell (GO:0005623);; cellular component: organelle (GO:0043226);; cellular component: cell part (GO:0044464);; biological process: response to stimulus (GO:0050896);; biological process: metabolic process (GO:0008152);; biological process: cellular process (GO:0009987);; biological process: single-organism process (GO:004469…
Triticum_aestivum_newGene_75948	0.044719	21	0.163699	25	0.022515	11	1.26759	380	1.77816	274	0.953472	282	1.45368e-46	4.14864	up	--	--	Molecular Function: DNA binding (GO:0003677);; Biological Process: DNA recombination (GO:0006310);; Molecular Function: zinc ion binding (GO:0008270);; Biological Process: DNA integration (GO:0015074);;	--	--	[R]	General function prediction only	--	--	--	General function prediction only	predicted protein [Hordeum vulgare subsp. vulgare]	--
Triticum_aestivum_newGene_75892	2.14402	105	2.44939	127	1.93775	73	0.13638	6	0.939304	30	0.716848	29	0.00850113	-1.40866	down	--	--	--	--	--	--	--	--	Probable glutamate carboxypeptidase LAMP1 OS=Arabidopsis thaliana OX=3702 GN=LAMP1 PE=2 SV=1	S	General function prediction only	PREDICTED: 3-ketoacyl-CoA synthase 12-like [Brachypodium distachyon]	cellular component: cell (GO:0005623);; cellular component: organelle (GO:0043226);; cellular component: cell part (GO:0044464);; biological process: metabolic process (GO:0008152);; biological process: cellular process (GO:0009987);; biological process: single-organism process (GO:0044699);; biological process: response to stimulus (GO:0050896);; cellular component: membrane (GO:0016020);; molec…
Triticum_aestivum_newGene_75883	2.75873	255	1.44927	142	1.98903	140	0.434462	31	0.529024	32	0.564656	43	5.80125e-08	-1.7647	down	--	--	Cellular Component: plastid (GO:0009536);;	--	--	--	--	No apical meristem (NAM) protein	NAC domain-containing protein 74 OS=Oryza sativa subsp. japonica (Rice) PE=2 SV=1	S	Function unknown	cytokinin riboside 5&apos;-monophosphate phosphoribohydrolase, partial [Secale cereale]	cellular component: cell (GO:0005623);; cellular component: organelle (GO:0043226);; cellular component: cell part (GO:0044464);; biological process: metabolic process (GO:0008152);; biological process: cellular process (GO:0009987);; biological process: biological regulation (GO:0065007);; biological process: multicellular organismal process (GO:0032501);; biological process: developmental proce…
Triticum_aestivum_newGene_75839	0.666001	39	0.465278	30	0.470129	21	1.55661	69	1.22059	49	0.985739	49	0.00364882	1.18257	up	--	--	--	--	--	--	--	--	F-box/LRR-repeat protein At3g58940 GN=At3g58940 OS=Arabidopsis thaliana (Mouse-ear cress) PE=2 SV=1	R	General function prediction only	hypothetical protein F775_25133 [Aegilops tauschii]	--
Triticum_aestivum_newGene_75830	0	0	0	0	0	0	1.27283	61	1.43309	59	1.57429	81	1.6451e-21	4.89672	up	--	--	--	--	--	--	--	--	--	S	Function unknown	predicted protein [Hordeum vulgare subsp. vulgare]	molecular function: catalytic activity (GO:0003824);; biological process: metabolic process (GO:0008152);; biological process: cellular process (GO:0009987);; biological process: single-organism process (GO:0044699);; cellular component: cell (GO:0005623);; cellular component: membrane (GO:0016020);; cellular component: organelle (GO:0043226);; cellular component: organelle part (GO:0044422);; ce…
Triticum_aestivum_newGene_75764	19.2078	656	2.79968	101	7.39559	192	0	0	0	0	0.051092	2	3.84747e-07	-3.09211	down	--	--	--	--	--	--	--	tRNA synthetases class I (I, L, M and V);; Anticodon-binding domain of tRNA	Valine--tRNA ligase, mitochondrial 1 OS=Arabidopsis thaliana OX=3702 GN=TWN2 PE=1 SV=2	J	Function unknown	Transcription factor MYB21 [Aegilops tauschii]	molecular function: binding (GO:0005488)
Triticum_aestivum_newGene_75675	0.852833	114	1.64291	229	1.09242	126	0	0	0	0	0	0	2.43705e-24	-5.16555	down	--	--	Cellular Component: nucleus (GO:0005634);; Cellular Component: cytosol (GO:0005829);; Molecular Function: O-methyltransferase activity (GO:0008171);; Molecular Function: S-adenosylmethionine-dependent methyltransferase activity (GO:0008757);; Biological Process: aromatic compound biosynthetic process (GO:0019438);; Molecular Function: protein dimerization activity (GO:0046983);;	--	--	--	--	--	--	--	Transcription	hypothetical protein F775_26472 [Aegilops tauschii]	--
Triticum_aestivum_newGene_75659	2.77136	203	2.03742	210	1.72585	149	4.79215	301	8.76237	490	6.4101	496	8.44294e-08	1.54309	up	--	--	--	--	--	--	--	DnaJ domain	--	O	Function unknown	hypothetical protein TRIUR3_04859 [Triticum urartu]	--
Triticum_aestivum_newGene_75622	2.33679	170	1.28396	94	2.06172	110	0.122692	7	0.239205	12	0.064596	5	8.89914e-12	-2.92965	down	--	--	Molecular Function: nucleotide binding (GO:0000166);; Molecular Function: nucleic acid binding (GO:0003676);;	--	--	--	--	Family of unknown function (DUF716)	--	S	--	hypothetical protein TRIUR3_06356 [Triticum urartu]	--
Triticum_aestivum_newGene_75529	1.21236	146	1.73209	195	1.39824	119	0	0	0	0	0	0	6.02036e-27	-5.31818	down	--	--	--	--	--	--	--	Domain of unknown function (DUF239);; Domain of unknown function (DUF4409)	--	R	Amino acid transport and metabolism	Ankyrin repeat and SOCS box protein 3 [Aegilops tauschii]	--
Triticum_aestivum_newGene_7530	0.468892	31	0.528329	36	0.556538	28	1.52369	74	1.04665	43	1.40675	74	0.000837188	1.25572	up	--	--	--	--	--	--	--	--	--	--	General function prediction only	Two-component response regulator ARR11 [Triticum urartu]	--
Triticum_aestivum_newGene_75152	7.42833	425	7.78315	472	6.84316	291	0.531805	25	0.990624	38	0.928595	42	9.30251e-26	-2.88062	down	--	--	--	--	--	--	--	Ring finger domain;; RING-H2 zinc finger;; Zinc finger, C3HC4 type (RING finger);; zinc-RING finger domain;; Zinc finger, C3HC4 type (RING finger);; Anaphase-promoting complex subunit 11 RING-H2 finger	E3 ubiquitin-protein ligase ATL31 (Precursor) GN=F21A20.130 OS=Arabidopsis thaliana (Mouse-ear cress) PE=1 SV=2	O	--	hypothetical protein ZEAMMB73_313798 [Zea mays]	cellular component: cell (GO:0005623);; cellular component: macromolecular complex (GO:0032991);; cellular component: organelle (GO:0043226);; cellular component: organelle part (GO:0044422);; cellular component: cell part (GO:0044464);; molecular function: binding (GO:0005488);; biological process: cellular process (GO:0009987);; biological process: cellular component organization or biogenesis …
Triticum_aestivum_newGene_75097	4.21525	445	5.64776	634	5.01847	404	0	0	0	0	0	0	3.16071e-51	-6.79603	down	--	--	--	--	--	--	--	Sulfate transporter family;; Sulfate transporter N-terminal domain with GLY motif;; STAS domain;; STAS domain	Probable sulfate transporter 3.4 GN=SULTR3;4 OS=Arabidopsis thaliana (Mouse-ear cress) PE=2 SV=1	P	--	Low temperature-induced protein [Aegilops tauschii]	biological process: response to stimulus (GO:0050896);; cellular component: membrane (GO:0016020);; cellular component: membrane part (GO:0044425)
Triticum_aestivum_newGene_7502	3.73278	694	5.65028	978	8.0632	701	0	0	0	0	0	0	8.18617e-64	-7.38544	down	--	--	--	--	--	--	--	SNF2 family N-terminal domain;; Helicase conserved C-terminal domain;; Class II histone deacetylase complex subunits 2 and 3;; Snf2-ATP coupling, chromatin remodelling complex;; Type III restriction enzyme, res subunit	Probable ATP-dependent DNA helicase CHR12 GN=F2O10.3 OS=Arabidopsis thaliana (Mouse-ear cress) PE=2 SV=1	BK	--	Histone H2B.2 [Triticum urartu]	cellular component: cell (GO:0005623);; cellular component: macromolecular complex (GO:0032991);; cellular component: organelle (GO:0043226);; cellular component: organelle part (GO:0044422);; cellular component: cell part (GO:0044464);; molecular function: binding (GO:0005488);; biological process: cellular process (GO:0009987);; biological process: cellular component organization or biogenesis …
Triticum_aestivum_newGene_74838	1.62289	219	1.68969	241	3.65597	244	3.96496	403	4.76561	408	3.74087	409	6.0985e-06	1.1384	up	--	--	Molecular Function: triose-phosphate isomerase activity (GO:0004807);; Molecular Function: calcium-dependent phospholipid binding (GO:0005544);; Cellular Component: cytoplasm (GO:0005737);; Cellular Component: plasma membrane (GO:0005886);; Biological Process: metabolic process (GO:0008152);;	--	--	[R]	General function prediction only	ADP-ribosylation factor family;; Ras family;; Miro-like protein;; Gtr1/RagA G protein conserved region	ADP-ribosylation factor-like protein 2 GN=T30D6.10 OS=Arabidopsis thaliana (Mouse-ear cress) PE=2 SV=1	U	--	hypothetical protein TRIUR3_01470 [Triticum urartu]	--
Triticum_aestivum_newGene_74837	1.52523	414	1.43776	441	1.1714	256	0.808495	120	0.463331	102	0.482704	134	7.22405e-08	-1.17834	down	--	--	--	--	--	--	--	Hsp70 protein;; NAD-specific glutamate dehydrogenase	Heat shock 70 kDa protein, mitochondrial (Precursor) OS=Phaseolus vulgaris (Kidney bean) PE=1 SV=1	O	--	PREDICTED: UDP-glucose 6-dehydrogenase 4 [Brachypodium distachyon]	molecular function: catalytic activity (GO:0003824);; biological process: metabolic process (GO:0008152);; biological process: single-organism process (GO:0044699);; cellular component: cell (GO:0005623);; cellular component: organelle (GO:0043226);; cellular component: cell part (GO:0044464);; biological process: cellular process (GO:0009987);; molecular function: binding (GO:0005488)
Triticum_aestivum_newGene_74804	2.52473	157	1.5977	117	2.35414	111	0	0	0	0	0	0	9.92279e-25	-5.1311	down	--	--	--	--	--	--	--	--	--	S	Defense mechanisms	hypothetical protein TRIUR3_21373 [Triticum urartu]	--
Triticum_aestivum_newGene_74712	0.122002	12	0.050993	6	0.074315	6	1.53649	107	2.27296	139	1.62747	127	1.47409e-22	3.80057	up	--	--	Molecular Function: metalloendopeptidase activity (GO:0004222);; Molecular Function: ATP binding (GO:0005524);; Biological Process: proteolysis (GO:0006508);; Molecular Function: zinc ion binding (GO:0008270);; Cellular Component: integral component of membrane (GO:0016021);;	--	--	--	--	--	--	--	Transcription	SKP1-like protein 1B [Triticum urartu]	--
Triticum_aestivum_newGene_74044	0.376058	71	0.740567	133	0.468332	66	2.66795	333	2.62034	259	1.29552	170	2.36192e-06	1.74061	up	--	--	--	--	--	--	--	hAT family C-terminal dimerisation region;; Domain of unknown function (DUF4413);; BED zinc finger	Putative AC transposase OS=Zea mays (Maize) PE=2 SV=2	L	Function unknown	--	--
Triticum_aestivum_newGene_7380	0.128764	17	0.862657	120	0.100543	11	1.86285	184	2.03241	170	1.63811	175	0.0034247	1.69856	up	--	--	Molecular Function: RNA polymerase II transcription factor activity, sequence-specific DNA binding (GO:0000981);; Cellular Component: nucleus (GO:0005634);; Biological Process: regulation of transcription from RNA polymerase II promoter (GO:0006357);;	--	--	[K]	Transcription	Reverse transcriptase (RNA-dependent DNA polymerase);; Retrotransposon gag protein;; Retroviral aspartyl protease;; Aspartyl protease;; Reverse transcriptase (RNA-dependent DNA polymerase)	Uncharacterized mitochondrial protein AtMg00860 OS=Arabidopsis thaliana OX=3702 GN=AtMg00860 PE=4 SV=1	L	Function unknown	predicted protein [Hordeum vulgare subsp. vulgare]	molecular function: binding (GO:0005488);; cellular component: cell (GO:0005623);; cellular component: organelle (GO:0043226);; cellular component: cell part (GO:0044464);; cellular component: membrane (GO:0016020);; cellular component: macromolecular complex (GO:0032991);; cellular component: membrane part (GO:0044425);; biological process: metabolic process (GO:0008152);; biological process: ce…
Triticum_aestivum_newGene_7375	0.052042	10	0.016347	4	0.030437	4	3.38008	442	4.07305	449	3.3358	467	2.92157e-72	5.95962	up	--	--	Cellular Component: plastid (GO:0009536);;	--	--	[L]	Replication, recombination and repair	Protein of unknown function (DUF1620);; PQQ-like domain;; PQQ enzyme repeat	--	S	General function prediction only	--	--
Triticum_aestivum_newGene_7325	0	0	0	0	0	0	3.91232	324	3.70952	259	3.81064	339	3.42349e-56	6.98856	up	--	--	--	--	--	--	--	ATPase family associated with various cellular activities (AAA);; AAA domain;; Domain associated at C-terminal with AAA	26S protease regulatory subunit 6B homolog OS=Solanum tuberosum (Potato) PE=1 SV=1	O	--	predicted protein [Hordeum vulgare subsp. vulgare]	biological process: localization (GO:0051179);; molecular function: binding (GO:0005488)
Triticum_aestivum_newGene_73119	0.036985	6	0.033935	5	0.096336	10	3.67401	375	3.9869	345	4.11148	452	4.84734e-69	5.59929	up	--	--	Molecular Function: ubiquitin-protein transferase activity (GO:0004842);; Cellular Component: nucleus (GO:0005634);; Molecular Function: zinc ion binding (GO:0008270);; Cellular Component: plastid (GO:0009536);; Biological Process: protein ubiquitination (GO:0016567);; Biological Process: regulation of defense response (GO:0031347);;	K19042|2.41728e-13|bdi:100824034|K19042 E3 ubiquitin-protein ligase BOI and related proteins [EC:2.3.2.27] | (RefSeq) probable BOI-related E3 ubiquitin-protein ligase 3	--	[O]	Posttranslational modification, protein turnover, chaperones	Cytochrome P450	Cytochrome P450 72A14 GN=CYP72A14 OS=Arabidopsis thaliana (Mouse-ear cress) PE=2 SV=1	Q	--	hypothetical protein F775_08323 [Aegilops tauschii]	cellular component: membrane (GO:0016020);; biological process: multi-organism process (GO:0051704);; molecular function: binding (GO:0005488)
Triticum_aestivum_newGene_7283	0	0	0	0	0	0	3.38334	79	2.80878	55	2.85158	72	3.84708e-22	4.94706	up	--	--	Molecular Function: zinc ion binding (GO:0008270);;	--	--	--	--	BURP domain	BURP domain-containing protein 3 (Precursor) OS=Oryza sativa subsp. japonica (Rice) PE=2 SV=1	R	General function prediction only	rps12 [Triticum aestivum]	molecular function: structural molecule activity (GO:0005198);; cellular component: cell (GO:0005623);; cellular component: macromolecular complex (GO:0032991);; cellular component: organelle (GO:0043226);; cellular component: organelle part (GO:0044422);; cellular component: cell part (GO:0044464);; biological process: metabolic process (GO:0008152);; biological process: cellular process (GO:000…
Triticum_aestivum_newGene_72490	0	0	0	0	0	0	1.36456	277	1.87372	250	1.535	309	5.66154e-53	6.84882	up	--	--	--	--	--	--	--	Peptidase C13 family	Vacuolar-processing enzyme beta-isozyme 1 OS=Oryza sativa subsp. japonica OX=39947 GN=VPE1 PE=1 SV=1	O	General function prediction only	Aspartic proteinase nepenthesin-1 [Aegilops tauschii]	--
Triticum_aestivum_newGene_7200	1.51024	165	1.16608	132	1.27075	107	2.72761	226	3.50902	244	3.36459	289	2.49517e-08	1.28571	up	--	--	--	--	--	--	--	Probable lipid transfer;; Protease inhibitor/seed storage/LTP family	Non-specific lipid-transfer protein 2 (Precursor) GN=LTP2-B OS=Oryza sativa subsp. indica (Rice) PE=3 SV=1	R	--	putative LRR receptor-like serine/threonine-protein kinase [Zea mays]	cellular component: membrane (GO:0016020)
Triticum_aestivum_newGene_71342	0	0	0.011999	2	0	0	6.13226	695	7.14432	683	6.93025	845	1.45516e-85	7.83654	up	--	--	--	--	--	--	--	--	--	R	Translation, ribosomal structure and biogenesis	hypothetical protein TRIUR3_29098 [Triticum urartu]	--
Triticum_aestivum_newGene_71221	4.37308	320	3.23166	250	2.99335	167	0.785917	44	0.711594	34	0.982187	59	1.62085e-12	-1.89889	down	--	--	Cellular Component: mitochondrion (GO:0005739);;	--	--	--	--	--	--	S	--	predicted protein [Hordeum vulgare subsp. vulgare]	biological process: metabolic process (GO:0008152);; biological process: cellular process (GO:0009987);; cellular component: membrane (GO:0016020);; cellular component: membrane part (GO:0044425);; biological process: single-organism process (GO:0044699);; biological process: biological regulation (GO:0065007)
Triticum_aestivum_newGene_71203	0.465158	122	0.816063	211	0.642894	133	1.89161	338	1.53423	226	1.53884	305	1.7123e-05	1.21317	up	--	--	--	--	--	--	--	--	--	T	Function unknown	transposon protein, putative, CACTA, En/Spm sub-class [Oryza sativa Japonica Group]	--
Triticum_aestivum_newGene_71143	6.38056	196	3.16296	103	4.02842	94	2.10767	49	1.44538	29	1.70178	43	0.00158102	-1.16667	down	--	--	--	--	--	--	--	--	--	--	--	--	--
Triticum_aestivum_newGene_71047	0	0	0	0	0	0	3.46036	257	4.30129	256	4.13269	305	1.3312e-51	6.79717	up	--	--	--	--	--	--	--	--	Histidine-containing phosphotransfer protein 1 GN=OJ1155_H10.30 OS=Oryza sativa subsp. japonica (Rice) PE=1 SV=1	T	Function unknown	PREDICTED: probable protein phosphatase 2C 37 [Zea mays]	molecular function: catalytic activity (GO:0003824)
Triticum_aestivum_newGene_71039	0	0	0	0	0	0	1.72225	110	1.15582	83	1.36511	107	4.78856e-29	5.4831	up	--	--	Cellular Component: integral component of membrane (GO:0016021);;	--	--	--	--	--	--	S	--	PREDICTED: protein FRA10AC1-like isoform X2 [Setaria italica]	--
Triticum_aestivum_newGene_70900	0.17296	21	0.049225	7	0.04537	5	5.77346	506	5.99659	443	6.74505	633	8.41264e-75	5.52117	up	--	--	--	--	--	--	--	--	Calcium-transporting ATPase 8, plasma membrane-type OS=Arabidopsis thaliana OX=3702 GN=ACA8 PE=1 SV=1	P	Function unknown	uncharacterized protein LOC109738638 [Aegilops tauschii subsp. tauschii]	molecular function: binding (GO:0005488);; biological process: metabolic process (GO:0008152);; biological process: cellular process (GO:0009987)
Triticum_aestivum_newGene_70841	0	0	0	0	0	0	3.49402	261	4.68812	294	3.69681	268	1.94586e-49	6.73411	up	--	--	--	--	--	--	--	--	--	--	Extracellular structures	GTPase Era [Triticum urartu]	molecular function: binding (GO:0005488);; cellular component: cell (GO:0005623);; cellular component: cell part (GO:0044464)
Triticum_aestivum_newGene_70836	0.148772	11	0.309917	23	0.150204	8	1.51527	78	1.2227	51	1.52865	83	1.97948e-08	2.34767	up	--	--	--	--	--	--	--	Copine;; C2 domain	Protein BONZAI 3 GN=BON3 OS=Arabidopsis thaliana (Mouse-ear cress) PE=1 SV=1	T	--	Putative calcium-binding protein CML18 [Aegilops tauschii]	molecular function: binding (GO:0005488)
Triticum_aestivum_newGene_70769	4.23792	105	2.75015	72	3.4796	66	8.02677	150	9.86134	156	8.92157	180	4.98746e-07	1.35366	up	--	--	--	--	--	--	--	Protein kinase domain;; Protein tyrosine kinase;; Phosphotransferase enzyme family;; Lipopolysaccharide kinase (Kdo/WaaP) family	Putative cyclin-dependent kinase F-2 GN=CDKF-2 OS=Oryza sativa subsp. japonica (Rice) PE=3 SV=1	R	--	hypothetical protein F775_30314 [Aegilops tauschii]	--
Triticum_aestivum_newGene_70740	10.7726	319	4.73004	148	5.72591	129	1.98909	45	1.11714	22	1.92063	47	1.65581e-06	-1.77093	down	--	--	--	--	--	--	--	--	--	--	Function unknown	Paf1 domain containing protein, expressed [Triticum aestivum]	biological process: biological phase (GO:0044848);; cellular component: cell (GO:0005623);; cellular component: organelle (GO:0043226);; cellular component: cell part (GO:0044464);; biological process: multicellular organismal process (GO:0032501);; biological process: developmental process (GO:0032502);; biological process: single-organism process (GO:0044699);; biological process: response to s…
Triticum_aestivum_newGene_70739	27.2378	937	6.89535	251	13.4094	352	5.9621	155	2.85397	63	5.37009	150	0.000607196	-1.45279	down	--	--	--	--	--	--	--	Protease inhibitor/seed storage/LTP family	Alpha-amylase/trypsin inhibitor CM1 (Precursor) OS=Triticum aestivum (Wheat) PE=1 SV=1	R	General function prediction only	uncharacterized protein LOC109753059 [Aegilops tauschii subsp. tauschii]	--
Triticum_aestivum_newGene_70655	1.90815	290	0.876875	145	0.923564	144	8.33414	930	1.14798	150	5.21261	567	0.000355289	1.59649	up	[G]	Carbohydrate transport and metabolism	Molecular Function: magnesium ion binding (GO:0000287);; Molecular Function: monooxygenase activity (GO:0004497);; Cellular Component: chloroplast (GO:0009507);; Biological Process: photorespiration (GO:0009853);; Molecular Function: ribulose-bisphosphate carboxylase activity (GO:0016984);; Biological Process: reductive pentose-phosphate cycle (GO:0019253);; Biological Process: oxidation-reductio…	K01601|0|mtr:MTR_0002s0660|K01601 ribulose-bisphosphate carboxylase large chain [EC:4.1.1.39] | (RefSeq) ribulose bisphosphate carboxylase large chain domain protein	Glyoxylate and dicarboxylate metabolism (ko00630);; Carbon fixation in photosynthetic organisms (ko00710);; Carbon metabolism (ko01200)	--	--	Aromatic amino acid lyase	Phenylalanine ammonia-lyase GN=PAL OS=Triticum aestivum (Wheat) PE=3 SV=1	Q	General function prediction only	predicted protein [Hordeum vulgare subsp. vulgare]	biological process: biological regulation (GO:0065007);; molecular function: catalytic activity (GO:0003824);; biological process: metabolic process (GO:0008152);; biological process: cellular process (GO:0009987);; molecular function: binding (GO:0005488);; cellular component: cell (GO:0005623);; cellular component: organelle (GO:0043226);; cellular component: cell part (GO:0044464);; biological…
Triticum_aestivum_newGene_70566	2.14242	201	2.45655	228	2.57476	172	8.07883	545	9.13771	522	8.33653	603	9.40171e-23	1.83501	up	--	--	Molecular Function: nucleic acid binding (GO:0003676);; Biological Process: metal ion transport (GO:0030001);; Molecular Function: ADP binding (GO:0043531);; Molecular Function: metal ion binding (GO:0046872);;	--	--	[P]	Inorganic ion transport and metabolism	Polyketide cyclase / dehydrase and lipid transport	Abscisic acid receptor PYL8 GN=MFH8.10 OS=Arabidopsis thaliana (Mouse-ear cress) PE=1 SV=1	R	Posttranslational modification, protein turnover, chaperones	hypothetical protein TRIUR3_11527 [Triticum urartu]	cellular component: cell (GO:0005623);; cellular component: organelle (GO:0043226);; cellular component: cell part (GO:0044464)
Triticum_aestivum_newGene_70523	1.63907	303	1.27676	262	1.58288	139	0	0	0	0	0.0082	2	4.39328e-33	-5.51582	down	--	--	--	--	--	--	--	--	Flavanone 3-dioxygenase 2 OS=Oryza sativa subsp. japonica OX=39947 GN=F3H-2 PE=1 SV=1	S	RNA processing and modification	predicted protein [Hordeum vulgare subsp. vulgare]	molecular function: catalytic activity (GO:0003824);; molecular function: binding (GO:0005488);; cellular component: cell (GO:0005623);; cellular component: organelle (GO:0043226);; cellular component: cell part (GO:0044464);; biological process: metabolic process (GO:0008152);; biological process: cellular process (GO:0009987);; biological process: response to stimulus (GO:0050896)
Triticum_aestivum_newGene_70428	0.059323	21	0.085703	24	0.037855	10	2.37331	432	2.26664	320	2.61664	468	5.22372e-72	4.60958	up	--	--	Molecular Function: protein serine/threonine kinase activity (GO:0004674);; Molecular Function: ATP binding (GO:0005524);; Biological Process: protein phosphorylation (GO:0006468);;	--	--	--	--	Late embryogenesis abundant protein	Protein YLS9 GN=F11F19.11 OS=Arabidopsis thaliana (Mouse-ear cress) PE=2 SV=1	S	Secondary metabolites biosynthesis, transport and catabolism	hypothetical protein TRIUR3_14845 [Triticum urartu]	cellular component: membrane (GO:0016020)
Triticum_aestivum_newGene_70272	2.72355	236	0.836897	74	1.03543	66	6.83223	421	3.92563	204	2.03715	145	0.00880142	1.27779	up	--	--	Cellular Component: chloroplast (GO:0009507);; Molecular Function: hydrolase activity (GO:0016787);;	--	--	--	--	--	Retrovirus-related Pol polyprotein from transposon RE1 OS=Arabidopsis thaliana OX=3702 GN=RE1 PE=2 SV=1	S	Function unknown	folylpolyglutamate synthetase [Triticum aestivum]	molecular function: catalytic activity (GO:0003824);; molecular function: binding (GO:0005488);; cellular component: cell (GO:0005623);; cellular component: organelle (GO:0043226);; cellular component: cell part (GO:0044464);; biological process: metabolic process (GO:0008152);; biological process: cellular process (GO:0009987);; biological process: single-organism process (GO:0044699)
Triticum_aestivum_newGene_69953	0.318874	32	0.295552	31	0.535951	41	2.45047	182	2.77913	174	2.94775	235	1.40155e-19	2.67824	up	--	--	--	--	--	--	--	SAD/SRA domain;; SET domain;; Pre-SET motif	Histone-lysine N-methyltransferase, H3 lysine-9 specific SUVH5 GN=T4C15.17 OS=Arabidopsis thaliana (Mouse-ear cress) PE=1 SV=1	BK	Function unknown	LON peptidase N-terminal domain and RING finger protein 1 [Aegilops tauschii]	molecular function: catalytic activity (GO:0003824);; biological process: metabolic process (GO:0008152)
Triticum_aestivum_newGene_69839	2.6736	657	2.37647	605	2.8341	524	0	0	0	0	0	0	3.98921e-60	-7.14702	down	--	--	--	--	--	--	--	PAP2 superfamily	Lipid phosphate phosphatase delta GN=F14P22.80 OS=Arabidopsis thaliana (Mouse-ear cress) PE=2 SV=1	I	Function unknown	rhomboid [Triticum aestivum]	molecular function: catalytic activity (GO:0003824);; biological process: metabolic process (GO:0008152);; cellular component: cell (GO:0005623);; cellular component: organelle (GO:0043226);; cellular component: cell part (GO:0044464);; cellular component: membrane (GO:0016020);; cellular component: membrane part (GO:0044425)
Triticum_aestivum_newGene_68997	3.02119	476	2.87946	531	2.30013	354	0	0	0	0	0	0	8.24694e-52	-6.77368	down	--	--	--	--	--	--	--	--	--	--	Carbohydrate transport and metabolism	predicted protein [Hordeum vulgare subsp. vulgare]	--
Triticum_aestivum_newGene_68893	0	0	0	0	0	0	2.44008	373	2.4318	314	2.36215	389	1.60621e-60	7.18501	up	--	--	--	--	--	--	--	--	--	--	Function unknown	Glycine-rich RNA-binding protein GRP1A [Aegilops tauschii]	molecular function: binding (GO:0005488);; biological process: metabolic process (GO:0008152);; biological process: single-organism process (GO:0044699);; biological process: localization (GO:0051179);; biological process: response to stimulus (GO:0050896);; biological process: cellular process (GO:0009987);; cellular component: cell (GO:0005623);; cellular component: organelle (GO:0043226);; cel…
Triticum_aestivum_newGene_68767	0.576919	121	0.870829	182	0.956221	162	4.40311	601	3.62851	372	4.71841	585	5.04769e-15	1.99227	up	[J]	Translation, ribosomal structure and biogenesis	Molecular Function: translation elongation factor activity (GO:0003746);; Molecular Function: GTPase activity (GO:0003924);; Molecular Function: GTP binding (GO:0005525);; Cellular Component: intracellular (GO:0005622);; Biological Process: translational elongation (GO:0006414);;	K16732|1.71817e-56|bdi:100830662|K16732 protein regulator of cytokinesis 1 | (RefSeq) 65-kDa microtubule-associated protein 6	--	[J]	Translation, ribosomal structure and biogenesis	GPI-GlcNAc transferase complex, PIG-H component	--	MO	General function prediction only	hypothetical protein TRIUR3_02465 [Triticum urartu]	--
Triticum_aestivum_newGene_68762	0.029909	5	0.046814	8	0	0	1.28239	113	1.69472	122	1.48697	146	5.05207e-26	4.39722	up	--	--	Molecular Function: acetylglucosaminyltransferase activity (GO:0008375);;	K00726|9.30229e-10|bdi:100835640|K00726 alpha-1,3-mannosyl-glycoprotein beta-1,2-N-acetylglucosaminyltransferase [EC:2.4.1.101] | (RefSeq) alpha-1,3-mannosyl-glycoprotein 2-beta-N-acetylglucosaminyltransferase	N-Glycan biosynthesis (ko00510)	--	--	EF-hand domain;; EF hand	--	R	Translation, ribosomal structure and biogenesis	Histone H2A [Aegilops tauschii]	cellular component: cell (GO:0005623);; cellular component: macromolecular complex (GO:0032991);; cellular component: organelle (GO:0043226);; cellular component: organelle part (GO:0044422);; cellular component: cell part (GO:0044464);; molecular function: binding (GO:0005488);; biological process: cellular process (GO:0009987);; biological process: cellular component organization or biogenesis …
Triticum_aestivum_newGene_68759	0	0	0	0	0	0	6.37879	601	5.34575	428	5.48731	557	1.73347e-72	7.67426	up	--	--	--	--	--	--	--	Leucine rich repeat;; F-box domain	F-box/FBD/LRR-repeat protein At1g13570 GN=At1g13570 OS=Arabidopsis thaliana (Mouse-ear cress) PE=2 SV=1	R	Signal transduction mechanisms	Disease resistance protein RPP13 [Triticum urartu]	molecular function: binding (GO:0005488)
Triticum_aestivum_newGene_6865	9.80721	732	6.02665	486	7.23519	416	3.12256	197	1.95337	101	4.01239	241	1.38077e-05	-1.15796	down	--	--	--	--	--	--	--	Protein of unknown function (DUF751);; AhpC/TSA family;; Redoxin	Peroxiredoxin Q, chloroplastic (Precursor) GN=PRX1 OS=Triticum aestivum (Wheat) PE=1 SV=1	S	General function prediction only	putative ubiquitin-conjugating enzyme E2 24 [Triticum urartu]	molecular function: catalytic activity (GO:0003824);; biological process: metabolic process (GO:0008152);; biological process: cellular process (GO:0009987);; biological process: response to stimulus (GO:0050896);; biological process: localization (GO:0051179);; biological process: biological regulation (GO:0065007)
Triticum_aestivum_newGene_68619	0	0	0	0	0	0	6.19856	633	5.74881	497	5.83786	652	4.89835e-77	7.83783	up	--	--	Cellular Component: nuclear pore (GO:0005643);; Biological Process: protein import into nucleus (GO:0006606);; Molecular Function: Ran GTPase binding (GO:0008536);;	--	--	[U]	Intracellular trafficking, secretion, and vesicular transport	Ribosomal protein L6	60S ribosomal protein L9 OS=Oryza sativa subsp. japonica (Rice) PE=2 SV=3	J	--	--	--
Triticum_aestivum_newGene_68618	0.07108	25	0.061633	24	0.142978	37	2.03567	426	2.34297	406	2.95251	573	2.21541e-49	4.11184	up	--	--	--	--	--	--	--	Core histone H2A/H2B/H3/H4;; TATA box binding protein associated factor (TAF)	Histone H4 OS=Glycine max (Soybean) PE=3 SV=1	R	Lipid transport and metabolism	protein FAR1-RELATED SEQUENCE 5-like [Aegilops tauschii subsp. tauschii]	--
Triticum_aestivum_newGene_68539	0.373569	83	0.637537	139	0.485319	70	3.27637	434	1.90371	215	2.37852	335	9.80776e-12	1.99793	up	--	--	--	--	--	--	--	Seven in absentia protein family	E3 ubiquitin-protein ligase SINA-like 4 GN=At1g66650 OS=Arabidopsis thaliana (Mouse-ear cress) PE=2 SV=1	R	Secondary metabolites biosynthesis, transport and catabolism	hypothetical protein TRIUR3_00701 [Triticum urartu]	cellular component: cell (GO:0005623);; cellular component: membrane (GO:0016020);; cellular component: cell part (GO:0044464);; cellular component: organelle (GO:0043226)
Triticum_aestivum_newGene_68492	2.0065	249	2.50455	338	2.20294	215	0.826105	80	0.559008	37	0.655141	50	1.24597e-08	-1.74666	down	--	--	--	K07936|7.30197e-06|aly:ARALYDRAFT_910039|K07936 GTP-binding nuclear protein Ran | (RefSeq) hypothetical protein	Ribosome biogenesis in eukaryotes (ko03008);; RNA transport (ko03013)	[U]	Intracellular trafficking, secretion, and vesicular transport	Cys-rich Gliadin N-terminal;; Protease inhibitor/seed storage/LTP family	Alpha/beta-gliadin MM1 (Precursor) OS=Triticum aestivum (Wheat) PE=1 SV=1	--	Function unknown	protein FAR1-RELATED SEQUENCE 5-like isoform X1 [Aegilops tauschii subsp. tauschii]	--
Triticum_aestivum_newGene_68330	0	0	0	0	0	0	1.97744	224	3.23694	201	2.05193	250	2.67378e-47	6.56995	up	--	--	--	--	--	--	--	--	--	S	--	predicted protein [Hordeum vulgare subsp. vulgare]	--
Triticum_aestivum_newGene_68315	0	0	0	0	0	0	4.33458	621	3.81293	436	3.25605	482	3.84672e-69	7.58166	up	--	--	Cellular Component: nucleosome (GO:0000786);; Molecular Function: DNA binding (GO:0003677);; Cellular Component: nucleus (GO:0005634);; Molecular Function: protein heterodimerization activity (GO:0046982);;	--	--	--	--	--	--	--	Transcription	hypothetical protein F775_01635 [Aegilops tauschii]	--
Triticum_aestivum_newGene_68281	0	0	0	0	0.041187	3	1.68829	82	3.14798	129	2.39215	125	1.26169e-24	4.94008	up	--	--	--	--	--	--	--	--	--	--	Secondary metabolites biosynthesis, transport and catabolism	PREDICTED: cytochrome b-c1 complex subunit 8-like [Brachypodium distachyon]	cellular component: cell (GO:0005623);; cellular component: membrane (GO:0016020);; cellular component: macromolecular complex (GO:0032991);; cellular component: organelle (GO:0043226);; cellular component: organelle part (GO:0044422);; cellular component: membrane part (GO:0044425);; cellular component: cell part (GO:0044464);; molecular function: catalytic activity (GO:0003824);; molecular func…
Triticum_aestivum_newGene_68220	0	0	0	0	0	0	2.09761	181	3.06921	219	2.39722	214	3.67259e-42	6.34885	up	--	--	--	--	--	--	--	Peptidase family M1;; Peptidase MA superfamily;; ERAP1-like C-terminal domain	Aminopeptidase M1-C GN=OJ1506_A04.10 OS=Oryza sativa subsp. japonica (Rice) PE=2 SV=2	EO	--	hypothetical protein ZEAMMB73_313798 [Zea mays]	cellular component: cell (GO:0005623);; cellular component: macromolecular complex (GO:0032991);; cellular component: organelle (GO:0043226);; cellular component: organelle part (GO:0044422);; cellular component: cell part (GO:0044464);; molecular function: binding (GO:0005488);; biological process: cellular process (GO:0009987);; biological process: cellular component organization or biogenesis …
Triticum_aestivum_newGene_68155	0.377444	72	0.655375	98	0.452551	55	0.873798	108	1.54833	158	1.05187	140	0.000923657	1.19299	up	--	--	--	--	--	--	--	Hpt domain	Histidine-containing phosphotransfer protein 1 GN=OJ1155_H10.30 OS=Oryza sativa subsp. japonica (Rice) PE=1 SV=1	T	Posttranslational modification, protein turnover, chaperones	Sucrose synthase 1 [Triticum urartu]	cellular component: cell (GO:0005623);; cellular component: organelle (GO:0043226);; cellular component: cell part (GO:0044464);; cellular component: membrane (GO:0016020);; biological process: metabolic process (GO:0008152);; biological process: cellular process (GO:0009987);; biological process: single-organism process (GO:0044699);; biological process: response to stimulus (GO:0050896);; molec…
Triticum_aestivum_newGene_68097	0	0	0	0	0	0	4.92547	230	4.86012	195	4.38033	220	5.6531e-46	6.50529	up	--	--	--	--	--	--	--	POT family	Protein NRT1/ PTR FAMILY 8.3 GN=F14H20.11 OS=Arabidopsis thaliana (Mouse-ear cress) PE=1 SV=1	E	Intracellular trafficking, secretion, and vesicular transport	predicted protein [Hordeum vulgare subsp. vulgare]	biological process: cellular process (GO:0009987);; biological process: single-organism process (GO:0044699);; molecular function: catalytic activity (GO:0003824);; molecular function: binding (GO:0005488);; cellular component: cell (GO:0005623);; cellular component: cell part (GO:0044464);; biological process: metabolic process (GO:0008152);; biological process: biological regulation (GO:0065007…
Triticum_aestivum_newGene_68082	0.072709	6	0.553254	33	0.721765	29	3.57564	141	4.72538	155	4.1504	176	2.27371e-08	2.57588	up	--	--	--	--	--	--	--	--	--	S	Function unknown	hypothetical protein F775_52422 [Aegilops tauschii]	--
Triticum_aestivum_newGene_68079	1.648	174	3.07581	344	2.47823	200	0	0	0	0	0	0	1.58519e-31	-5.7164	down	--	--	Cellular Component: mitochondrion (GO:0005739);;	--	--	--	--	Peptide N-acetyl-beta-D-glucosaminyl asparaginase amidase A	Peptide-N4-(N-acetyl-beta-glucosaminyl)asparagine amidase A heavy chain OS=Prunus dulcis (Almond) PE=1 SV=2	R	General function prediction only	Photosystem I reaction center subunit psaK, chloroplastic [Triticum urartu]	cellular component: cell (GO:0005623);; cellular component: membrane (GO:0016020);; cellular component: macromolecular complex (GO:0032991);; cellular component: membrane part (GO:0044425);; cellular component: cell part (GO:0044464);; cellular component: organelle (GO:0043226);; cellular component: organelle part (GO:0044422);; biological process: metabolic process (GO:0008152);; biological proc…
Triticum_aestivum_newGene_67915	3.98389	533	4.31508	601	3.88436	399	0.382345	40	0.884919	77	0.610863	68	7.66708e-16	-2.41491	down	--	--	--	--	--	--	--	Sodium/calcium exchanger protein	Cation/calcium exchanger 1 OS=Arabidopsis thaliana (Mouse-ear cress) PE=2 SV=1	P	General function prediction only	hypothetical protein F775_20341 [Aegilops tauschii]	--
Triticum_aestivum_newGene_6773	0	0	0	0	0.018254	4	2.82479	394	2.68427	343	2.38699	386	3.69117e-63	6.71347	up	--	--	Biological Process: embryo sac development (GO:0009553);; Biological Process: pollen-pistil interaction (GO:0009875);; Biological Process: pollen tube guidance (GO:0010183);;	K10706|2.40211e-21|bdi:100824143|K10706 senataxin [EC:3.6.4.-] | (RefSeq) probable helicase MAGATAMA 3	--	--	--	Legume lectin domain;; Protein kinase domain;; Protein tyrosine kinase	L-type lectin-domain containing receptor kinase IV.1 (Precursor) GN=F13M22.21 OS=Arabidopsis thaliana (Mouse-ear cress) PE=2 SV=1	T	Signal transduction mechanisms	uncharacterized protein LOC109781667 [Aegilops tauschii subsp. tauschii]	--
Triticum_aestivum_newGene_67691	0.942956	43	0.563817	27	0.486896	17	1.42101	48	1.81324	52	1.90588	69	0.00378935	1.2382	up	--	--	--	K16860|9.3239e-07|obr:102715952|K16860 phospholipase D3/4 [EC:3.1.4.4] | (RefSeq) phospholipase D Z-like	Glycerophospholipid metabolism (ko00564);; Ether lipid metabolism (ko00565)	--	--	tify domain;; Divergent CCT motif	Protein TIFY 3B GN=F22D1.70 OS=Arabidopsis thaliana (Mouse-ear cress) PE=1 SV=1	S	Function unknown	Translationally-controlled tumor protein-like protein [Aegilops tauschii]	--
Triticum_aestivum_newGene_67639	3.35533	437	4.32554	591	4.36753	438	0.847674	85	0.027268	4	0.559093	62	0.00913636	-1.72656	down	--	--	--	--	--	--	--	Senescence regulator	--	S	Posttranslational modification, protein turnover, chaperones	WRKY transcription factor [Triticum aestivum]	molecular function: nucleic acid binding transcription factor activity (GO:0001071);; biological process: biological regulation (GO:0065007);; molecular function: binding (GO:0005488)
Triticum_aestivum_newGene_67417	0	0	0	0	0	0	3.07025	314	4.67133	399	4.30731	447	1.17838e-57	7.14339	up	--	--	Molecular Function: nucleic acid binding (GO:0003676);; Molecular Function: aspartate-tRNA ligase activity (GO:0004815);; Molecular Function: ATP binding (GO:0005524);; Cellular Component: cytoplasm (GO:0005737);; Biological Process: aspartyl-tRNA aminoacylation (GO:0006422);;	K01876|2.44776e-22|obr:102715035|K01876 aspartyl-tRNA synthetase [EC:6.1.1.12] | (RefSeq) aspartate--tRNA ligase 2, cytoplasmic-like	Aminoacyl-tRNA biosynthesis (ko00970)	[J]	Translation, ribosomal structure and biogenesis	Myb/SANT-like DNA-binding domain	--	S	General function prediction only	unknown [Psathyrostachys huashanica]	cellular component: membrane (GO:0016020)
Triticum_aestivum_newGene_67330	0	0	0	0	0	0	2.15389	115	2.49617	114	2.2793	130	3.52757e-32	5.70874	up	--	--	--	--	--	--	--	--	--	--	--	PREDICTED: FAM10 family protein At4g22670 isoform X3 [Brachypodium distachyon]	cellular component: cell (GO:0005623);; cellular component: cell part (GO:0044464);; biological process: response to stimulus (GO:0050896)
Triticum_aestivum_newGene_6724	2.69542	491	2.19079	427	1.85828	254	0	0	0	0	0	0	2.22028e-46	-6.52117	down	--	--	--	--	--	--	--	--	--	--	Posttranslational modification, protein turnover, chaperones	PREDICTED: salt stress root protein RS1-like [Brachypodium distachyon]	cellular component: cell (GO:0005623);; cellular component: membrane (GO:0016020);; cellular component: membrane part (GO:0044425);; cellular component: cell part (GO:0044464);; biological process: cellular process (GO:0009987);; biological process: response to stimulus (GO:0050896)
Triticum_aestivum_newGene_67167	0.888764	101	1.22573	140	1.61326	142	0.011462	2	0.182434	14	0.084387	8	1.12991e-08	-2.78543	down	--	--	--	--	--	--	--	Ankyrin repeats (3 copies);; Ankyrin repeat;; Ankyrin repeats (many copies);; Ankyrin repeat;; Ankyrin repeats (many copies);; Domain of unknown function	Ankyrin repeat-containing protein At2g01680 GN=At2g01680 OS=Arabidopsis thaliana (Mouse-ear cress) PE=2 SV=1	R	Function unknown	Putative potassium transporter 12 [Aegilops tauschii]	cellular component: cell (GO:0005623);; cellular component: membrane (GO:0016020);; cellular component: cell part (GO:0044464);; biological process: multicellular organismal process (GO:0032501);; biological process: developmental process (GO:0032502);; biological process: single-organism process (GO:0044699);; molecular function: transporter activity (GO:0005215);; biological process: localizati…
Triticum_aestivum_newGene_67162	1.71976	115	1.95116	140	2.36424	125	0.324041	19	0.91339	40	0.804458	43	0.00211218	-1.30822	down	--	--	--	--	--	--	--	--	--	S	Function unknown	uncharacterized protein LOC109778486 [Aegilops tauschii subsp. tauschii]	--
Triticum_aestivum_newGene_67154	0	0	0	0	0	0	2.43656	433	2.26381	339	2.18387	414	2.29419e-63	7.30767	up	--	--	Biological Process: cellular metabolic process (GO:0044237);; Biological Process: primary metabolic process (GO:0044238);; Biological Process: organic substance metabolic process (GO:0071704);; Molecular Function: organic cyclic compound binding (GO:0097159);; Molecular Function: heterocyclic compound binding (GO:1901363);;	--	--	[O]	Posttranslational modification, protein turnover, chaperones	Reverse transcriptase-like	--	S	Intracellular trafficking, secretion, and vesicular transport	PREDICTED: histone H2B.3-like [Brachypodium distachyon]	cellular component: cell (GO:0005623);; cellular component: macromolecular complex (GO:0032991);; cellular component: organelle (GO:0043226);; cellular component: organelle part (GO:0044422);; cellular component: cell part (GO:0044464);; molecular function: binding (GO:0005488);; biological process: cellular process (GO:0009987);; biological process: cellular component organization or biogenesis …
Triticum_aestivum_newGene_67054	0.622825	75	0.804232	102	0.496754	46	1.31969	120	1.89896	145	1.39207	136	0.000597119	1.19831	up	--	--	--	--	--	--	--	--	--	S	General function prediction only	Calmodulin-binding transcription activator 2 [Triticum urartu]	cellular component: membrane (GO:0016020);; cellular component: membrane part (GO:0044425);; molecular function: catalytic activity (GO:0003824);; biological process: metabolic process (GO:0008152);; biological process: single-organism process (GO:0044699)
Triticum_aestivum_newGene_66441	3.6324	205	3.23038	193	2.69446	114	0	0	0	0	0	0	3.54616e-29	-5.47184	down	--	--	--	--	--	--	--	Enoyl-(Acyl carrier protein) reductase;; short chain dehydrogenase;; KR domain	Glucose and ribitol dehydrogenase homolog OS=Oryza sativa subsp. japonica (Rice) PE=2 SV=2	Q	--	Disease resistance protein RPM1 [Aegilops tauschii]	--
Triticum_aestivum_newGene_66356	1.53042	139	1.31128	123	1.90923	121	0.347253	19	0.179509	11	0.350472	20	1.00044e-11	-2.32288	down	--	--	--	--	--	--	--	Cytochrome P450	Cytochrome P450 716B1 GN=CYP716B1 OS=Picea sitchensis (Sitka spruce) PE=2 SV=1	Q	Replication, recombination and repair	hypothetical protein F775_09029 [Aegilops tauschii]	biological process: metabolic process (GO:0008152);; biological process: single-organism process (GO:0044699);; cellular component: membrane (GO:0016020);; molecular function: catalytic activity (GO:0003824)
Triticum_aestivum_newGene_66320	1.84062	230	1.90118	296	2.22424	218	0	0	0	0	0	0	1.93415e-36	-5.96332	down	--	--	--	--	--	--	--	Protein of unknown function (DUF295);; F-box-like	F-box/kelch-repeat protein At1g57790 GN=At1g57790 OS=Arabidopsis thaliana (Mouse-ear cress) PE=2 SV=1	R	General function prediction only	fructose-1,6-bisphosphatase, cytosolic,putative,expressed [Triticum aestivum]	cellular component: cell (GO:0005623);; cellular component: cell part (GO:0044464);; biological process: metabolic process (GO:0008152);; molecular function: catalytic activity (GO:0003824);; biological process: cellular process (GO:0009987);; molecular function: binding (GO:0005488)
Triticum_aestivum_newGene_66308	2.42707	383	2.63903	446	3.37468	317	0.598354	70	0.126502	14	0.278401	38	2.10569e-12	-2.57041	down	[P]	Inorganic ion transport and metabolism	Molecular Function: ATP binding (GO:0005524);; Cellular Component: endoplasmic reticulum (GO:0005783);; Cellular Component: integral component of plasma membrane (GO:0005887);; Biological Process: cation transport (GO:0006812);; Molecular Function: ATPase activity, coupled to transmembrane movement of ions, phosphorylative mechanism (GO:0015662);; Molecular Function: cation-transporting ATPase ac…	K01537|6.01327e-78|dosa:Os05t0120700-01|K01537 Ca2+-transporting ATPase [EC:3.6.3.8] | (RAP-DB) Os05g0120700; ATPase, P-type, K/Mg/Cd/Cu/Zn/Na/Ca/Na/H-transporter family protein.	--	[P]	Inorganic ion transport and metabolism	MULE transposase domain;; FAR1 DNA-binding domain;; SWIM zinc finger;; Transposase, Mutator family	Protein FAR1-RELATED SEQUENCE 5 OS=Arabidopsis thaliana OX=3702 GN=FRS5 PE=1 SV=1	S	Posttranslational modification, protein turnover, chaperones	hypothetical protein F775_01083 [Aegilops tauschii]	--
Triticum_aestivum_newGene_66307	12.5627	392	7.76889	256	11.3423	269	3.07894	73	3.28955	66	2.75693	70	1.40487e-10	-1.63452	down	--	--	--	--	--	--	--	--	Protein FAR1-RELATED SEQUENCE 5 GN=FRS5 OS=Arabidopsis thaliana (Mouse-ear cress) PE=2 SV=1	S	Extracellular structures	Phosphoethanolamine N-methyltransferase 1 [Aegilops tauschii]	molecular function: catalytic activity (GO:0003824);; biological process: metabolic process (GO:0008152);; biological process: cellular process (GO:0009987);; biological process: single-organism process (GO:0044699);; biological process: multicellular organismal process (GO:0032501);; biological process: developmental process (GO:0032502);; biological process: reproduction (GO:0000003);; biologic…
Triticum_aestivum_newGene_66223	0	0	0	0	0	0	4.54557	221	3.1667	174	2.70815	238	5.72648e-46	6.4937	up	--	--	--	--	--	[S]	Function unknown	Cytochrome P450	Protein LUTEIN DEFICIENT 5, chloroplastic (Precursor) GN=F5M6.19 OS=Arabidopsis thaliana (Mouse-ear cress) PE=1 SV=1	Q	Function unknown	PREDICTED: probable carbohydrate esterase At4g34215 [Brachypodium distachyon]	--
Triticum_aestivum_newGene_66095	0.276912	27	0.625423	55	0.255469	18	2.07184	138	2.61832	129	2.05491	134	4.96015e-09	2.17981	up	--	--	--	--	--	--	--	Ring finger domain;; RING-like zinc finger;; Zinc finger, C3HC4 type (RING finger);; Zinc finger, C3HC4 type (RING finger)	RING-H2 finger protein ATL60 OS=Arabidopsis thaliana OX=3702 GN=ATL60 PE=2 SV=1	O	Secondary metabolites biosynthesis, transport and catabolism	--	--
Triticum_aestivum_newGene_66080	2.35906	201	2.55575	229	2.10788	143	0.791079	45	0.536123	35	1.25448	73	3.04253e-06	-1.41558	down	--	--	--	--	--	--	--	Nucleoside diphosphate kinase	Nucleoside diphosphate kinase IV, chloroplastic/mitochondrial (Precursor) GN=NDK4 OS=Arabidopsis thaliana (Mouse-ear cress) PE=1 SV=2	F	Function unknown	unnamed protein product [Triticum aestivum]	molecular function: binding (GO:0005488);; molecular function: catalytic activity (GO:0003824);; biological process: metabolic process (GO:0008152);; biological process: cellular process (GO:0009987);; cellular component: cell (GO:0005623);; cellular component: membrane (GO:0016020);; cellular component: cell part (GO:0044464);; biological process: signaling (GO:0023052);; biological process: sin…
Triticum_aestivum_newGene_65857	0.016601	2	0	0	0	0	3.99741	336	4.0725	289	3.7411	339	3.12006e-58	6.77396	up	--	--	--	--	--	--	--	AP2 domain	AP2-like ethylene-responsive transcription factor At2g41710 GN=At2g41710 OS=Arabidopsis thaliana (Mouse-ear cress) PE=2 SV=2	K	--	hypothetical protein TRIUR3_28157 [Triticum urartu]	biological process: metabolic process (GO:0008152);; biological process: cellular process (GO:0009987);; molecular function: catalytic activity (GO:0003824)
Triticum_aestivum_newGene_65809	2.633	190	0.794931	61	1.2304	68	0	0	0	0	0	0	1.53415e-16	-4.44726	down	--	--	--	--	--	--	--	F-box domain;; F-box-like;; F-box associated domain	F-box protein At2g34280 GN=At2g34280 OS=Arabidopsis thaliana (Mouse-ear cress) PE=2 SV=1	R	Posttranslational modification, protein turnover, chaperones	hypothetical protein F775_05807 [Aegilops tauschii]	biological process: cellular process (GO:0009987);; biological process: response to stimulus (GO:0050896)
Triticum_aestivum_newGene_65804	1.86148	322	1.28237	234	1.69857	224	0.053932	8	0.045377	5	0.028662	5	4.901e-36	-4.43767	down	--	--	Molecular Function: DNA binding (GO:0003677);; Cellular Component: plastid (GO:0009536);; Biological Process: primary metabolic process (GO:0044238);; Biological Process: cellular macromolecule metabolic process (GO:0044260);;	--	--	[L]	Replication, recombination and repair	Zinc-finger of C2H2 type;; Zinc-finger double-stranded RNA-binding;; C2H2 type zinc-finger (2 copies);; A-kinase anchoring protein 95 (AKAP95)	--	R	--	Signal recognition particle 54 kDa protein 1 [Triticum urartu]	molecular function: binding (GO:0005488);; cellular component: cell (GO:0005623);; cellular component: cell part (GO:0044464);; biological process: localization (GO:0051179)
Triticum_aestivum_newGene_65761	1.36532	138	2.35719	251	1.6001	123	11.2953	859	4.64553	298	8.63249	707	8.55544e-10	2.03449	up	[E]	Amino acid transport and metabolism	Molecular Function: asparaginase activity (GO:0004067);;	K13051|0|sita:101778330|K13051 beta-aspartyl-peptidase (threonine type) [EC:3.4.19.5] | (RefSeq) probable isoaspartyl peptidase/L-asparaginase 2	--	[E]	Amino acid transport and metabolism	Seven in absentia protein family	E3 ubiquitin-protein ligase SINA-like 10 GN=At5g37930 OS=Arabidopsis thaliana (Mouse-ear cress) PE=2 SV=1	R	Cytoskeleton	predicted protein [Hordeum vulgare subsp. vulgare]	cellular component: membrane (GO:0016020)
Triticum_aestivum_newGene_65749	22.163	3418	19.8646	3230	19.9687	2343	2.64967	304	3.66379	354	3.53042	435	4.53566e-47	-2.55006	down	[HR]	Coenzyme transport and metabolism;; General function prediction only	Molecular Function: phosphoglycerate dehydrogenase activity (GO:0004617);; Biological Process: L-serine biosynthetic process (GO:0006564);; Cellular Component: plastid (GO:0009536);; Molecular Function: amino acid binding (GO:0016597);; Molecular Function: NAD binding (GO:0051287);; Biological Process: oxidation-reduction process (GO:0055114);;	K00058|0|bdi:100837751|K00058 D-3-phosphoglycerate dehydrogenase [EC:1.1.1.95] | (RefSeq) D-3-phosphoglycerate dehydrogenase 1, chloroplastic-like	Glycine, serine and threonine metabolism (ko00260);; Carbon metabolism (ko01200);; Biosynthesis of amino acids (ko01230)	[E]	Amino acid transport and metabolism	Kinesin motor domain;; Helix-hairpin-helix motif	Kinesin-like protein KIN-10B OS=Oryza sativa subsp. japonica OX=39947 GN=KIN10B PE=2 SV=2	Z	--	predicted protein [Hordeum vulgare subsp. vulgare]	--
Triticum_aestivum_newGene_65723	1.79274	209	1.10351	201	1.55123	186	0	0	0.05607	9	0.09544	19	0.0062001	-1.82886	down	--	--	--	--	--	--	--	--	--	S	Function unknown	uncharacterized protein DDB_G0290685-like [Aegilops tauschii subsp. tauschii]	--
Triticum_aestivum_newGene_657	1.82621	153	2.11218	216	1.73365	122	0.00731	2	0	0	0.013591	3	2.36013e-25	-4.70871	down	[R]	General function prediction only	Cellular Component: intracellular (GO:0005622);; Molecular Function: pyridoxal phosphate binding (GO:0030170);;	K06997|7.8179e-26|bdi:100833669|K06997 PLP dependent protein | (RefSeq) proline synthase co-transcribed bacterial homolog protein	--	[R]	General function prediction only	Glycosyl hydrolases family 17	Glucan endo-1,3-beta-glucosidase 14 (Precursor) GN=At2g27500 OS=Arabidopsis thaliana (Mouse-ear cress) PE=1 SV=2	R	Secondary metabolites biosynthesis, transport and catabolism	Putative serpin-Z12 [Aegilops tauschii]	molecular function: molecular function regulator (GO:0098772);; biological process: biological regulation (GO:0065007)
Triticum_aestivum_newGene_65627	547.348	36047	584.24	40651	536.983	26919	0	0	0	0	0	0	1.34628e-256	-12.2143	down	--	--	Cellular Component: membrane (GO:0016020);;	--	--	--	--	Sulfotransferase domain	Flavonol 3-sulfotransferase OS=Flaveria chlorifolia (Clasping yellowtops) PE=1 SV=2	R	Function unknown	PREDICTED: uncharacterized protein LOC100829719 [Brachypodium distachyon]	molecular function: catalytic activity (GO:0003824);; cellular component: cell (GO:0005623);; cellular component: organelle (GO:0043226);; cellular component: cell part (GO:0044464);; biological process: metabolic process (GO:0008152);; biological process: single-organism process (GO:0044699);; cellular component: membrane (GO:0016020)
Triticum_aestivum_newGene_65623	1.46385	129	1.63972	195	1.87159	157	0.34901	32	0.884209	62	0.487245	47	0.00555574	-1.18442	down	--	--	--	--	--	--	--	Protein kinase domain;; Protein tyrosine kinase;; Kinase associated domain 1;; Kinase-like	Carbon catabolite-derepressing protein kinase GN=RKIN1 OS=Secale cereale (Rye) PE=2 SV=1	T	Coenzyme transport and metabolism	coat protein II, partial [Triticum aestivum]	biological process: localization (GO:0051179);; biological process: cellular process (GO:0009987);; biological process: cellular component organization or biogenesis (GO:0071840);; molecular function: binding (GO:0005488);; biological process: single-organism process (GO:0044699);; biological process: biological regulation (GO:0065007);; biological process: growth (GO:0040007);; cellular componen…
Triticum_aestivum_newGene_65501	2.01958	162	2.61426	221	2.15213	131	0.495719	30	0.916556	47	0.645028	42	1.87609e-05	-1.52043	down	--	--	--	--	--	--	--	MORN repeat	Phosphatidylinositol 4-phosphate 5-kinase 8 GN=PIP5K8 OS=Arabidopsis thaliana (Mouse-ear cress) PE=1 SV=1	R	Posttranslational modification, protein turnover, chaperones	unnamed protein product [Triticum aestivum]	cellular component: cell (GO:0005623);; cellular component: membrane (GO:0016020);; cellular component: organelle (GO:0043226);; cellular component: organelle part (GO:0044422);; cellular component: cell part (GO:0044464);; cellular component: membrane part (GO:0044425);; molecular function: catalytic activity (GO:0003824)
Triticum_aestivum_newGene_6549	1.77139	198	1.49887	210	1.85652	165	0	0	0	0	0	0	2.79467e-32	-5.67522	down	--	--	--	--	--	--	--	TFIIS helical bundle-like domain	Probable mediator of RNA polymerase II transcription subunit 26a GN=T7M13.10 OS=Arabidopsis thaliana (Mouse-ear cress) PE=2 SV=1	S	Function unknown	AP2/ERF domain-containing transcription factor [Triticum turgidum subsp. durum]	molecular function: binding (GO:0005488);; molecular function: nucleic acid binding transcription factor activity (GO:0001071);; biological process: biological regulation (GO:0065007);; cellular component: cell (GO:0005623);; cellular component: organelle (GO:0043226);; cellular component: cell part (GO:0044464);; biological process: single-organism process (GO:0044699);; biological process: loca…
Triticum_aestivum_newGene_6545	1.69444	166	1.66955	169	1.37117	102	0.779219	58	0.454418	29	0.373289	30	0.000162684	-1.35394	down	--	--	--	--	--	--	--	Ribosomal protein L22p/L17e	50S ribosomal protein L22, chloroplastic GN=rpl22 OS=Odontella sinensis (Marine centric diatom) PE=3 SV=1	J	Nucleotide transport and metabolism	--	--
Triticum_aestivum_newGene_65417	5.0904	321	4.5434	301	4.62443	239	2.07631	97	1.13196	53	2.35727	111	1.34474e-07	-1.28702	down	--	--	Cellular Component: mitochondrion (GO:0005739);; Biological Process: tRNA modification (GO:0006400);; Molecular Function: queuine tRNA-ribosyltransferase activity (GO:0008479);; Biological Process: queuosine biosynthetic process (GO:0008616);; Cellular Component: integral component of membrane (GO:0016021);;	K00773|7.51459e-11|ppp:PHYPADRAFT_195351|K00773 queuine tRNA-ribosyltransferase [EC:2.4.2.29] | (RefSeq) hypothetical protein	--	[A]	RNA processing and modification	Photosynthetic reaction centre protein	Photosystem II protein D1 OS=Triticum aestivum OX=4565 GN=psbA PE=3 SV=2	C	Inorganic ion transport and metabolism	--	--
Triticum_aestivum_newGene_65330	3.42901	142	3.32433	144	3.69539	121	0.298587	11	0	0	0.135041	7	2.98416e-15	-3.42083	down	--	--	Molecular Function: DNA binding (GO:0003677);;	--	--	--	--	--	--	S	--	PREDICTED: F-box protein SKIP5-like [Setaria italica]	molecular function: catalytic activity (GO:0003824);; cellular component: cell (GO:0005623);; cellular component: organelle (GO:0043226);; cellular component: cell part (GO:0044464);; biological process: metabolic process (GO:0008152);; biological process: cellular process (GO:0009987);; biological process: multicellular organismal process (GO:0032501);; biological process: developmental process …
Triticum_aestivum_newGene_65167	0.642912	104	0.800096	127	0.707906	91	1.99009	268	1.5976	178	2.25201	308	2.46613e-11	1.54447	up	--	--	--	--	--	--	--	--	--	--	Secondary metabolites biosynthesis, transport and catabolism	unnamed protein product [Triticum aestivum]	--
Triticum_aestivum_newGene_65148	0.799275	215	0.405107	124	0.489227	74	1.38606	296	1.38262	248	1.6035	195	0.000563898	1.21624	up	--	--	Cellular Component: endosome (GO:0005768);; Cellular Component: vacuolar membrane (GO:0005774);; Cellular Component: trans-Golgi network (GO:0005802);; Molecular Function: S-adenosylmethionine-dependent methyltransferase activity (GO:0008757);; Cellular Component: integral component of membrane (GO:0016021);; Biological Process: methylation (GO:0032259);;	--	--	--	--	NB-ARC domain	Disease resistance protein RPP13 GN=RPP13 OS=Arabidopsis thaliana (Mouse-ear cress) PE=2 SV=2	T	General function prediction only	Transcription factor TT8 [Aegilops tauschii]	--
Triticum_aestivum_newGene_65147	0.768792	144	0.805056	162	0.945676	107	1.7551	253	1.93676	201	1.78659	255	4.8657e-08	1.15212	up	--	--	Molecular Function: RNA binding (GO:0003723);; Molecular Function: structural constituent of ribosome (GO:0003735);; Cellular Component: ribosome (GO:0005840);; Biological Process: translation (GO:0006412);; Biological Process: intracellular protein transport (GO:0006886);; Cellular Component: plastid (GO:0009536);; Biological Process: protein ubiquitination (GO:0016567);; Molecular Function: ubi…	K10581|6.43172e-24|bdi:100839385|K10581 ubiquitin-conjugating enzyme E2 O [EC:2.3.2.24] | (RefSeq) putative ubiquitin-conjugating enzyme E2 38	Ubiquitin mediated proteolysis (ko04120)	[J]	Translation, ribosomal structure and biogenesis	Ulp1 protease family, C-terminal catalytic domain	--	S	Function unknown	predicted protein [Hordeum vulgare subsp. vulgare]	cellular component: cell (GO:0005623);; cellular component: organelle (GO:0043226);; cellular component: cell part (GO:0044464)
Triticum_aestivum_newGene_65109	0	0	0.007646	2	0.005388	2	2.12553	238	2.36903	251	1.89217	273	1.001e-49	6.17491	up	--	--	--	--	--	--	--	--	--	--	--	hypothetical protein F775_02144 [Aegilops tauschii]	--
Triticum_aestivum_newGene_65031	0.597207	108	1.01297	162	1.01448	123	3.39732	439	3.72138	420	3.37826	457	5.80005e-17	2.04462	up	--	--	--	--	--	--	--	--	--	--	Energy production and conversion	hypothetical protein TRIUR3_01127 [Triticum urartu]	--
Triticum_aestivum_newGene_65012	6.29073	308	2.46532	131	3.0739	112	0.728379	26	0.761744	24	0.455547	18	3.13562e-08	-2.21551	down	--	--	Molecular Function: DNA binding (GO:0003677);; Biological Process: transcription, DNA-templated (GO:0006351);;	--	--	--	--	NUDIX domain	Nudix hydrolase 20, chloroplastic (Precursor) GN=F7K24.210 OS=Arabidopsis thaliana (Mouse-ear cress) PE=2 SV=1	F	Signal transduction mechanisms	uncharacterized protein LOC109758750 [Aegilops tauschii subsp. tauschii]	--
Triticum_aestivum_newGene_64907	0	0	0	0	0	0	1.93897	373	1.45363	236	1.90846	394	4.48178e-57	7.04721	up	--	--	--	K19658|2.91243e-08|bdi:100844320|K19658 peroxisomal enoyl-CoA hydratase 2 [EC:4.2.1.119] | (RefSeq) enoyl-CoA hydratase 2, peroxisomal	--	--	--	O-methyltransferase;; Dimerisation domain	Flavone O-methyltransferase 1 GN=OMT1 OS=Triticum aestivum (Wheat) PE=1 SV=1	R	Coenzyme transport and metabolism	Taxadien-5-alpha-ol O-acetyltransferase [Aegilops tauschii]	molecular function: catalytic activity (GO:0003824)
Triticum_aestivum_newGene_64788	0.196492	21	0.465132	55	0.364457	32	1.19394	82	1.83045	97	1.23783	93	0.000523938	1.51137	up	--	--	--	--	--	--	--	RNA recognition motif. (a.k.a. RRM, RBD, or RNP domain);; RNA recognition motif (a.k.a. RRM, RBD, or RNP domain);; RNA recognition motif. (a.k.a. RRM, RBD, or RNP domain);; Nup53/35/40-type RNA recognition motif	Polyadenylate-binding protein RBP45 GN=RBP45 OS=Nicotiana plumbaginifolia (Leadwort-leaved tobacco) PE=1 SV=1	A	--	hypothetical protein F775_10686 [Aegilops tauschii]	--
Triticum_aestivum_newGene_64665	0.714355	170	0.543206	137	0.618098	112	1.55736	276	1.72709	181	2.18844	288	9.52397e-09	1.19015	up	--	--	--	--	--	--	--	--	--	--	--	RecName: Full=Subtilisin-chymotrypsin inhibitor CI-1A [Hordeum vulgare]	molecular function: molecular function regulator (GO:0098772);; biological process: biological regulation (GO:0065007);; biological process: response to stimulus (GO:0050896)
Triticum_aestivum_newGene_64556	0.319435	25	0.639709	52	0.605395	35	4.05234	227	3.76993	178	3.20269	193	6.75168e-16	2.57804	up	--	--	--	--	--	--	--	Putative Phosphatase;; Haloacid dehalogenase-like hydrolase	Inorganic pyrophosphatase 2 GN=At1g17710 OS=Arabidopsis thaliana (Mouse-ear cress) PE=2 SV=1	R	--	ubiquitin carboxyl-terminal hydrolase 8 [Aegilops tauschii subsp. tauschii]	biological process: metabolic process (GO:0008152);; biological process: cellular process (GO:0009987);; molecular function: catalytic activity (GO:0003824)
Triticum_aestivum_newGene_6447	1.77148	240	1.98981	264	2.67773	240	0	0	0	0	0	0	9.33467e-37	-5.97944	down	[J]	Translation, ribosomal structure and biogenesis	Molecular Function: translation elongation factor activity (GO:0003746);; Molecular Function: GTPase activity (GO:0003924);; Molecular Function: GTP binding (GO:0005525);; Cellular Component: intracellular (GO:0005622);; Biological Process: translational elongation (GO:0006414);;	K03234|2.60726e-54|sbi:SORBI_03g034200|K03234 elongation factor 2 | (RefSeq) SORBIDRAFT_03g034200, Sb03g034200; hypothetical protein	--	[J]	Translation, ribosomal structure and biogenesis	Putative methyltransferase;; Methyltransferase domain	tRNA (guanine-N(7)-)-methyltransferase {ECO:0000255|HAMAP-Rule:MF_03055} GN=At5g24840 OS=Arabidopsis thaliana (Mouse-ear cress) PE=2 SV=1	R	Function unknown	predicted protein [Hordeum vulgare subsp. vulgare]	--
Triticum_aestivum_newGene_64452	0.523393	79	0.481056	74	0.590056	64	1.67172	188	1.92259	176	1.05261	129	1.41475e-06	1.50455	up	--	--	--	--	--	--	--	NB-ARC domain;; Leucine Rich Repeat;; Leucine rich repeat;; Leucine Rich repeats (2 copies);; Leucine rich repeat	Putative disease resistance protein RGA4 GN=RGA4 OS=Solanum bulbocastanum (Wild potato) PE=2 SV=1	T	--	hypothetical protein F775_32419 [Aegilops tauschii]	biological process: metabolic process (GO:0008152);; biological process: cellular process (GO:0009987);; biological process: single-organism process (GO:0044699);; cellular component: cell (GO:0005623);; cellular component: organelle (GO:0043226);; cellular component: organelle part (GO:0044422);; cellular component: cell part (GO:0044464);; biological process: response to stimulus (GO:0050896);;…
Triticum_aestivum_newGene_64245	0.378104	39	0.64509	59	0.653822	38	1.74682	132	1.07616	65	1.38247	120	3.56091e-05	1.45277	up	--	--	--	--	--	[R]	General function prediction only	Core histone H2A/H2B/H3/H4;; Histone-like transcription factor (CBF/NF-Y) and archaeal histone	Protein H2A.5 GN=H2A-2 OS=Triticum aestivum (Wheat) PE=2 SV=3	B	Function unknown	predicted protein [Hordeum vulgare subsp. vulgare]	--
Triticum_aestivum_newGene_64001	2.22605	292	2.22965	315	2.16991	221	0.99209	101	0.660014	56	0.939025	102	3.12557e-07	-1.23802	down	--		Molecular Function: protein serine/threonine kinase activity (GO:0004674);; Molecular Function: structural constituent of cell wall (GO:0005199);; Molecular Function: ATP binding (GO:0005524);; Biological Process: protein phosphorylation (GO:0006468);; Cellular Component: plastid (GO:0009536);; Cellular Component: integral component of membrane (GO:0016021);;	--	--	[T]	Signal transduction mechanisms	--	Nudix hydrolase 14, chloroplastic OS=Arabidopsis thaliana OX=3702 GN=NUDT14 PE=1 SV=2	L	General function prediction only	PREDICTED: uncharacterized protein LOC100844142 [Brachypodium distachyon]	--
Triticum_aestivum_newGene_63877	0	0	0.014688	3	0.044743	5	2.85148	166	3.73585	170	3.19193	195	1.39982e-37	5.24407	up	--	--	--	--	--	--	--	NB-ARC domain;; Protein kinase domain;; Protein tyrosine kinase	Putative disease resistance protein At1g50180 OS=Arabidopsis thaliana OX=3702 GN=At1g50180 PE=3 SV=2	S	Secondary metabolites biosynthesis, transport and catabolism	Glycogenin-2 [Aegilops tauschii]	biological process: response to stimulus (GO:0050896);; molecular function: catalytic activity (GO:0003824)
Triticum_aestivum_newGene_63865	1.71283	169	1.06669	111	1.5022	113	0.458239	34	0.356569	23	0.409094	33	9.44157e-07	-1.59398	down	--	--	--	--	--	--	--	--	--	S	--	Os06g0215100 [Oryza sativa Japonica Group]	--
Triticum_aestivum_newGene_63789	0	0	0.005409	3	0	0	1.07979	251	2.15837	393	0.739995	187	2.64885e-37	5.97051	up	--	--	Molecular Function: nucleotide binding (GO:0000166);; Molecular Function: structural constituent of ribosome (GO:0003735);; Biological Process: carbohydrate metabolic process (GO:0005975);; Biological Process: translation (GO:0006412);; Molecular Function: kinase activity (GO:0016301);; Cellular Component: cytosolic large ribosomal subunit (GO:0022625);; Biological Process: single-organism cellul…	K18636|9.96819e-15|obr:102700124|K18636 microtubule-binding protein TANGLED1 | (RefSeq) microtubule-binding protein TANGLED1	--	--	--	RNA recognition motif. (a.k.a. RRM, RBD, or RNP domain);; RNA recognition motif (a.k.a. RRM, RBD, or RNP domain)	--	R	Amino acid transport and metabolism	hypothetical protein TRIUR3_20134 [Triticum urartu]	--
Triticum_aestivum_newGene_63664	9.87722	497	9.18908	489	10.0883	387	0	0	0	0	0	0	5.6706e-53	-6.81592	down	--	--	--	--	--	--	--	Galactosyltransferase;; Domain of unknown function (DUF4094)	Probable beta-1,3-galactosyltransferase 8 GN=B3GALT8 OS=Arabidopsis thaliana (Mouse-ear cress) PE=2 SV=1	G	General function prediction only	hypothetical protein F775_06734 [Aegilops tauschii]	--
Triticum_aestivum_newGene_63649	0	0	0	0	0	0	1.68969	57	1.74536	50	1.2627	46	2.97524e-17	4.49367	up	--	--	--	--	--	--	--	Formin Homology 2 Domain	Formin-like protein 1 (Precursor) OS=Oryza sativa subsp. japonica (Rice) PE=2 SV=1	TZ	Signal transduction mechanisms	predicted protein [Hordeum vulgare subsp. vulgare]	biological process: metabolic process (GO:0008152);; biological process: cellular process (GO:0009987)
Triticum_aestivum_newGene_63645	0	0	0	0	0	0	1.51494	86	0.938035	59	0.888093	93	1.78862e-24	5.14108	up	--	--	--	--	--	--	--	--	--	--	Signal transduction mechanisms	Putative amidase [Aegilops tauschii]	molecular function: catalytic activity (GO:0003824)
Triticum_aestivum_newGene_63596	1.87886	146	1.43052	120	1.69423	104	0.591579	37	0.346304	18	0.438876	27	9.55391e-07	-1.63727	down	--	--	--	--	--	--	--	Heavy-metal-associated domain	--	P	Function unknown	--	--
Triticum_aestivum_newGene_63429	1.88106	240	2.58139	342	2.15156	203	0.048237	5	0	0	0	0	1.01447e-33	-5.2945	down	--	--	--	--	--	--	--	2Fe-2S iron-sulfur cluster binding domain	--	R	Energy production and conversion	predicted protein [Hordeum vulgare subsp. vulgare]	--
Triticum_aestivum_newGene_63323	2.85806	367	2.73466	375	2.32298	224	0	0	0	0	0	0	1.11471e-42	-6.30965	down	--	--	Cellular Component: integral component of membrane (GO:0016021);;	--	--	--	--	Ring finger domain;; Zinc finger, C3HC4 type (RING finger);; Zinc finger, C3HC4 type (RING finger)	RING-H2 finger protein ATL5 GN=ATL5 OS=Arabidopsis thaliana (Mouse-ear cress) PE=2 SV=1	O	Signal transduction mechanisms	uncharacterized protein LOC109745453 [Aegilops tauschii subsp. tauschii]	--
Triticum_aestivum_newGene_63235	2.27776	608	1.7369	529	2.18995	480	0	0	0	0	0	0	4.33461e-57	-7.01497	down	--	--	Molecular Function: nucleic acid binding (GO:0003676);; Cellular Component: plastid (GO:0009536);;	--	--	--	--	Alpha/beta hydrolase family;; Alpha/beta hydrolase family;; alpha/beta hydrolase fold	--	R	Replication, recombination and repair	uncharacterized protein LOC109775194 [Aegilops tauschii subsp. tauschii]	--
Triticum_aestivum_newGene_6313	1.66757	184	2.59857	297	1.55345	131	0	0	0	0	0	0	2.45325e-29	-5.54054	down	--	--	--	--	--	--	--	PRONE (Plant-specific Rop nucleotide exchanger)	Rop guanine nucleotide exchange factor 7 GN=ROPGEF7 OS=Arabidopsis thaliana (Mouse-ear cress) PE=1 SV=1	T	Inorganic ion transport and metabolism	Subtilisin-chymotrypsin inhibitor-2A [Aegilops tauschii]	molecular function: molecular function regulator (GO:0098772);; biological process: biological regulation (GO:0065007);; cellular component: extracellular region (GO:0005576);; biological process: response to stimulus (GO:0050896)
Triticum_aestivum_newGene_63025	2.10106	126	2.03124	126	1.5041	67	0	0	0	0	0	0	7.58822e-21	-4.81177	down	--	--	Molecular Function: ATP binding (GO:0005524);; Cellular Component: cytoplasm (GO:0005737);; Biological Process: protein folding (GO:0006457);; Molecular Function: unfolded protein binding (GO:0051082);;	K09498|3.63941e-09|fve:101314211|K09498 T-complex protein 1 subunit zeta | (RefSeq) T-complex protein 1 subunit zeta 1	--	[O]	Posttranslational modification, protein turnover, chaperones	Kinase binding protein CGI-121	--	S	Function unknown	LON peptidase N-terminal domain and RING finger protein 1 [Triticum urartu]	molecular function: catalytic activity (GO:0003824);; biological process: metabolic process (GO:0008152)
Triticum_aestivum_newGene_62917	3.80643	416	4.71257	476	4.32569	340	0.017023	3	0	0	0.036946	5	4.66495e-51	-5.75783	down	--	--	--	--	--	--	--	Uncharacterized conserved protein (DUF2358)	--	TZ	Inorganic ion transport and metabolism	uncharacterized protein LOC109736613 [Aegilops tauschii subsp. tauschii]	--
Triticum_aestivum_newGene_62856	2.65837	271	1.18993	128	2.24198	175	0.189105	15	0.487945	33	0.240086	21	7.86081e-08	-2.23187	down	--	--	--	--	--	--	--	zinc-binding in reverse transcriptase;; bHLH-MYC and R2R3-MYB transcription factors N-terminal	Transcription factor bHLH13 OS=Arabidopsis thaliana OX=3702 GN=BHLH13 PE=1 SV=1	K	Lipid transport and metabolism	SHAGGY-like kinase [Triticum aestivum]	molecular function: catalytic activity (GO:0003824);; biological process: metabolic process (GO:0008152);; biological process: cellular process (GO:0009987);; molecular function: binding (GO:0005488);; cellular component: cell (GO:0005623);; cellular component: cell part (GO:0044464);; cellular component: membrane (GO:0016020);; biological process: response to stimulus (GO:0050896);; biological p…
Triticum_aestivum_newGene_62830	2.70529	152	1.64418	100	1.14206	50	0	0	0	0	0	0	7.68252e-18	-4.55421	down	--	--	Molecular Function: nucleic acid binding (GO:0003676);; Biological Process: DNA metabolic process (GO:0006259);; Molecular Function: metal ion binding (GO:0046872);;	--	--	--	--	Ankyrin repeats (3 copies);; Ankyrin repeat;; Ankyrin repeats (many copies);; Ankyrin repeat;; Ankyrin repeats (many copies);; TPR repeat;; Tetratricopeptide repeat;; Tetratricopeptide repeat;; Tetratricopeptide repeat	Hsp70-Hsp90 organizing protein 3 GN=HOP3 OS=Arabidopsis thaliana (Mouse-ear cress) PE=2 SV=1	O	Energy production and conversion	uncharacterized protein LOC109746796 [Aegilops tauschii subsp. tauschii]	--
Triticum_aestivum_newGene_62783	1.62361	116	1.41436	103	1.83173	95	0	0	0	0	0	0	1.07831e-21	-4.87469	down	--	--	Molecular Function: catalytic activity (GO:0003824);; Molecular Function: starch binding (GO:2001070);;	--	--	--	--	Gamma-thionin family	Defensin Tk-AMP-D4 OS=Triticum kiharae (Wheat) PE=1 SV=1	R	Function unknown	hypothetical protein F775_16942 [Aegilops tauschii]	--
Triticum_aestivum_newGene_62773	6.98196	998	5.96725	903	5.066	550	0	0	0	0	0	0	3.88841e-67	-7.47373	down	--	--	--	--	--	--	--	TPR repeat;; Tetratricopeptide repeat;; Tetratricopeptide repeat;; Tetratricopeptide repeat;; Tetratricopeptide repeat;; Tetratricopeptide repeat;; Tetratricopeptide repeat	FAM10 family protein At4g22670 GN=At4g22670 OS=Arabidopsis thaliana (Mouse-ear cress) PE=1 SV=1	OT	General function prediction only	50S ribosomal protein 6, chloroplastic [Aegilops tauschii]	molecular function: structural molecule activity (GO:0005198);; cellular component: cell (GO:0005623);; cellular component: macromolecular complex (GO:0032991);; cellular component: organelle (GO:0043226);; cellular component: cell part (GO:0044464);; biological process: metabolic process (GO:0008152);; biological process: cellular process (GO:0009987);; molecular function: binding (GO:0005488)
Triticum_aestivum_newGene_62740	1.68263	123	1.44911	89	1.7212	77	0	0	0	0	0	0	4.10302e-20	-4.73471	down	--	--	--	--	--	--	--	--	--	T	--	uncharacterized protein LOC109759706 [Aegilops tauschii subsp. tauschii]	cellular component: cell (GO:0005623);; cellular component: cell part (GO:0044464)
Triticum_aestivum_newGene_62707	1.46626	137	1.70253	190	3.07975	206	0	0	0	0	0	0	3.92757e-27	-5.38576	down	--	--	--	--	--	--	--	--	--	--	Posttranslational modification, protein turnover, chaperones	ABC transporter B family member 4 [Aegilops tauschii]	molecular function: binding (GO:0005488);; cellular component: cell (GO:0005623);; cellular component: membrane (GO:0016020);; cellular component: cell part (GO:0044464);; molecular function: catalytic activity (GO:0003824);; molecular function: transporter activity (GO:0005215);; biological process: single-organism process (GO:0044699);; biological process: response to stimulus (GO:0050896);; bi…
Triticum_aestivum_newGene_62699	4.04401	528	4.78636	526	4.2563	366	0	0	0.014281	3	0	0	4.13918e-55	-6.44212	down	--	--	Molecular Function: RNA binding (GO:0003723);; Molecular Function: ATP-dependent RNA helicase activity (GO:0004004);; Molecular Function: ATP binding (GO:0005524);; Cellular Component: mitochondrion (GO:0005739);; Biological Process: RNA secondary structure unwinding (GO:0010501);; Cellular Component: integral component of membrane (GO:0016021);;	K11594|1.77996e-10|bdi:104581299|K11594 ATP-dependent RNA helicase DDX3X [EC:3.6.4.13] | (RefSeq) DEAD-box ATP-dependent RNA helicase 52A-like	--	--	--	Cytochrome P450	Cytochrome P450 711A1 OS=Arabidopsis thaliana (Mouse-ear cress) PE=2 SV=1	Q	--	predicted protein [Hordeum vulgare subsp. vulgare]	cellular component: cell (GO:0005623);; cellular component: organelle (GO:0043226);; cellular component: cell part (GO:0044464)
Triticum_aestivum_newGene_62640	3.65757	213	2.13753	131	2.10112	96	0	0	0	0	0.070702	5	1.03184e-20	-4.42778	down	--	--	Molecular Function: hydrolase activity (GO:0016787);; Biological Process: dUTP metabolic process (GO:0046080);;	--	--	--	--	Reverse transcriptase (RNA-dependent DNA polymerase);; zinc-binding in reverse transcriptase;; Endonuclease/Exonuclease/phosphatase family	Putative ribonuclease H protein At1g65750 OS=Arabidopsis thaliana OX=3702 GN=At1g65750 PE=3 SV=1	S	Posttranslational modification, protein turnover, chaperones	hypothetical protein SORBIDRAFT_02g036100 [Sorghum bicolor]	--
Triticum_aestivum_newGene_62590	7.32682	436	8.05508	506	7.92834	359	0	0	0	0	0	0	1.82118e-50	-6.71311	down	--	--	--	--	--	--	--	--	--	R	Function unknown	protein FAR1-RELATED SEQUENCE 5-like [Aegilops tauschii subsp. tauschii]	--
Triticum_aestivum_newGene_62580	0	0	0	0	0	0	2.38994	294	2.66675	269	2.89068	374	1.31897e-55	6.97867	up	[C]	Energy production and conversion	Molecular Function: dihydrolipoyllysine-residue succinyltransferase activity (GO:0004149);; Cellular Component: mitochondrion (GO:0005739);; Biological Process: tricarboxylic acid cycle (GO:0006099);; Cellular Component: integral component of membrane (GO:0016021);; Cellular Component: oxoglutarate dehydrogenase complex (GO:0045252);;	K00658|6.63199e-91|bdi:100824660|K00658 2-oxoglutarate dehydrogenase E2 component (dihydrolipoamide succinyltransferase) [EC:2.3.1.61] | (RefSeq) dihydrolipoyllysine-residue succinyltransferase component of 2-oxoglutarate dehydrogenase complex 1, mitochondrial-like	Citrate cycle (TCA cycle) (ko00020);; Lysine degradation (ko00310);; Carbon metabolism (ko01200)	[C]	Energy production and conversion	--	--	S	Carbohydrate transport and metabolism	predicted protein [Hordeum vulgare subsp. vulgare]	cellular component: cell (GO:0005623);; cellular component: organelle (GO:0043226);; cellular component: cell part (GO:0044464);; molecular function: catalytic activity (GO:0003824);; biological process: metabolic process (GO:0008152);; biological process: single-organism process (GO:0044699)
Triticum_aestivum_newGene_62536	0	0	0	0	0	0	0.813471	57	1.70087	111	0.637193	71	3.83326e-20	4.84333	up	--	--	--	--	--	--	--	PPR repeat family;; PPR repeat;; Pentatricopeptide repeat domain;; PPR repeat	Pentatricopeptide repeat-containing protein At5g25630 GN=At5g25630 OS=Arabidopsis thaliana (Mouse-ear cress) PE=2 SV=2	R	--	protein ALP1-like isoform X1 [Sorghum bicolor]	cellular component: cell (GO:0005623);; cellular component: organelle (GO:0043226);; cellular component: cell part (GO:0044464)
Triticum_aestivum_newGene_62514	4.04342	1633	3.50697	1613	3.56311	1202	0	0	0	0	0	0	1.59295e-90	-8.29964	down	--	--	Molecular Function: iron ion binding (GO:0005506);; Molecular Function: electron carrier activity (GO:0009055);; Biological Process: photosynthesis (GO:0015979);; Molecular Function: heme binding (GO:0020037);; Cellular Component: integral component of thylakoid membrane (GO:0031361);;	K01537|5.76478e-06|bdi:100834729|K01537 Ca2+-transporting ATPase [EC:3.6.3.8] | (RefSeq) calcium-transporting ATPase 8, plasma membrane-type-like	--	--	--	NAD dependent epimerase/dehydratase family;; NADH(P)-binding	Chloroplast stem-loop binding protein of 41 kDa a, chloroplastic (Precursor) GN=CSP41A OS=Arabidopsis thaliana (Mouse-ear cress) PE=1 SV=1	R	Function unknown	protein FAR1-RELATED SEQUENCE 12-like [Aegilops tauschii subsp. tauschii]	--
Triticum_aestivum_newGene_62438	5.61808	426	6.40684	513	6.45071	374	0	0	0	0	0	0	2.81092e-50	-6.71247	down	--	--	--	--	--	--	--	--	--	--	--	protein FAR1-RELATED SEQUENCE 12-like [Aegilops tauschii subsp. tauschii]	--
Triticum_aestivum_newGene_62401	0.550337	41	0.393262	31	0.315778	18	1.06408	59	1.07062	50	1.60538	96	0.000341781	1.42867	up	--	--	--	--	--	--	--	short chain dehydrogenase;; KR domain	Protochlorophyllide reductase A, chloroplastic (Precursor) GN=PORA OS=Triticum aestivum (Wheat) PE=3 SV=1	Q	Function unknown	predicted protein [Hordeum vulgare subsp. vulgare]	cellular component: cell (GO:0005623);; cellular component: macromolecular complex (GO:0032991);; cellular component: organelle (GO:0043226);; cellular component: organelle part (GO:0044422);; cellular component: cell part (GO:0044464);; molecular function: binding (GO:0005488);; biological process: cellular process (GO:0009987);; biological process: cellular component organization or biogenesis …
Triticum_aestivum_newGene_62287	4.96338	873	6.75898	1210	6.36906	962	0.221163	33	0.836787	46	0.535397	88	2.16512e-31	-3.52983	down	--	--	Molecular Function: nucleic acid binding (GO:0003676);; Molecular Function: structural constituent of ribosome (GO:0003735);; Cellular Component: ribosome (GO:0005840);; Biological Process: translation (GO:0006412);; Cellular Component: integral component of membrane (GO:0016021);;	--	--	--	--	TCP-1/cpn60 chaperonin family	Chaperonin CPN60-like 2, mitochondrial (Precursor) GN=At3g13860 OS=Arabidopsis thaliana (Mouse-ear cress) PE=2 SV=2	O	General function prediction only	unnamed protein product [Triticum aestivum]	molecular function: catalytic activity (GO:0003824);; cellular component: cell (GO:0005623);; cellular component: membrane (GO:0016020);; cellular component: organelle (GO:0043226);; cellular component: organelle part (GO:0044422);; cellular component: membrane part (GO:0044425);; cellular component: cell part (GO:0044464);; biological process: metabolic process (GO:0008152);; biological process:…
Triticum_aestivum_newGene_62225	4.38106	892	6.04703	1352	4.91109	845	0.912281	171	0.35191	66	0.72426	134	4.42098e-20	-2.53506	down	[L]	Replication, recombination and repair	Cellular Component: plastid (GO:0009536);; Biological Process: cellular process (GO:0009987);;	--	--	[D]	Cell cycle control, cell division, chromosome partitioning	Miro-like protein;; Ras family	Ras-related protein RHN1 GN=RHN1 OS=Nicotiana plumbaginifolia (Leadwort-leaved tobacco) PE=2 SV=1	R	Function unknown	hypothetical protein TRIUR3_31004 [Triticum urartu]	--
Triticum_aestivum_newGene_62180	13.4992	622	12.7652	621	13.7109	481	34.2174	1189	32.0946	940	33.0535	1236	3.77836e-26	1.35084	up	--	--	Cellular Component: endoplasmic reticulum (GO:0005783);; Biological Process: protein glycosylation (GO:0006486);; Cellular Component: integral component of membrane (GO:0016021);; Biological Process: endoplasmic reticulum unfolded protein response (GO:0030968);;	--	--	[S]	Function unknown	Kinesin motor domain	Kinesin KP1 GN=KP1 OS=Arabidopsis thaliana (Mouse-ear cress) PE=1 SV=2	Z	Translation, ribosomal structure and biogenesis	hypothetical protein TRIUR3_08542 [Triticum urartu]	--
Triticum_aestivum_newGene_62157	2.22815	202	2.36537	219	2.41471	169	5.72948	386	4.39102	258	8.2146	614	1.23382e-07	1.3832	up	--	--	--	--	--	--	--	Ribosomal protein L18e/L15	60S ribosomal protein L18-2 GN=RPL18B OS=Arabidopsis thaliana (Mouse-ear cress) PE=1 SV=2	J	Lipid transport and metabolism	hypothetical protein TRIUR3_05312 [Triticum urartu]	--
Triticum_aestivum_newGene_62156	1.43533	195	1.30147	176	1.09535	130	3.01333	235	3.31783	329	3.17229	281	7.01842e-05	1.14356	up	--	--	Molecular Function: catalytic activity (GO:0003824);;	K12449|2.34851e-13|sita:101759361|K12449 UDP-apiose/xylose synthase | (RefSeq) UDP-D-apiose/UDP-D-xylose synthase	Amino sugar and nucleotide sugar metabolism (ko00520)	[GM]	Carbohydrate transport and metabolism;; Cell wall/membrane/envelope biogenesis	PHD-finger;; WSTF, HB1, Itc1p, MBD9 motif 1;; Bromodomain;; F/Y rich C-terminus	Methyl-CpG-binding domain-containing protein 9 GN=MBD9 OS=Arabidopsis thaliana (Mouse-ear cress) PE=2 SV=1	R	General function prediction only	predicted protein [Hordeum vulgare subsp. vulgare]	cellular component: cell (GO:0005623);; cellular component: organelle (GO:0043226);; cellular component: cell part (GO:0044464)
Triticum_aestivum_newGene_62135	0	0	0	0	0	0	3.81802	114	3.84983	97	3.33227	107	5.9873e-30	5.55327	up	--	--	--	--	--	--	--	--	--	--	Transcription	hypothetical protein TRIUR3_34795 [Triticum urartu]	--
Triticum_aestivum_newGene_62096	12.0259	451	13.2759	530	12.3412	350	0	0	0	0	0	0	8.51807e-51	-6.73224	down	--	--	--	--	--	--	--	Peptidase S24-like;; Signal peptidase, peptidase S26	Probable thylakoidal processing peptidase 2, chloroplastic (Precursor) GN=TPP2 OS=Arabidopsis thaliana (Mouse-ear cress) PE=2 SV=1	U	Posttranslational modification, protein turnover, chaperones	arogenate dehydratase/prephenate dehydratase 2, chloroplastic-like [Aegilops tauschii subsp. tauschii]	molecular function: catalytic activity (GO:0003824);; biological process: metabolic process (GO:0008152);; biological process: cellular process (GO:0009987);; biological process: single-organism process (GO:0044699);; cellular component: cell (GO:0005623);; cellular component: organelle (GO:0043226);; cellular component: organelle part (GO:0044422);; cellular component: cell part (GO:0044464);; m…
Triticum_aestivum_newGene_62092	8.51188	635	7.91962	624	8.36561	475	18.6481	1049	17.4689	829	21.0551	1275	5.73073e-19	1.24096	up	--	--	--	--	--	--	--	--	--	S	--	Ribulose bisphosphate carboxylase small chain PW9, chloroplastic [Aegilops tauschii]	molecular function: catalytic activity (GO:0003824);; biological process: metabolic process (GO:0008152);; biological process: single-organism process (GO:0044699);; cellular component: cell (GO:0005623);; cellular component: organelle (GO:0043226);; cellular component: cell part (GO:0044464);; biological process: cellular process (GO:0009987)
Triticum_aestivum_newGene_62087	4.25508	180	7.65301	342	6.73257	217	2.30237	74	1.56198	42	1.73132	60	5.08149e-06	-1.55726	down	--	--	Cellular Component: integral component of membrane (GO:0016021);;	--	--	--	--	Domain of unknown function DUF221;; Late exocytosis, associated with Golgi transport;; Domain of unknown function (DUF4463)	CSC1-like protein At3g21620 GN=At3g21620 OS=Arabidopsis thaliana (Mouse-ear cress) PE=2 SV=1	S	Function unknown	Nucleoside-triphosphatase [Aegilops tauschii]	molecular function: binding (GO:0005488);; cellular component: extracellular region (GO:0005576);; molecular function: catalytic activity (GO:0003824)
Triticum_aestivum_newGene_62083	1.47849	223	1.61137	294	1.81355	222	0.015492	3	0	0	0	0	5.54549e-35	-5.51203	down	--	--	--	--	--	--	--	Targeting protein for Xklp2 (TPX2)	Protein WVD2-like 1 GN=WDL1 OS=Arabidopsis thaliana (Mouse-ear cress) PE=1 SV=1	S	--	hypothetical protein TRIUR3_13626 [Triticum urartu]	--
Triticum_aestivum_newGene_62041	0	0	0	0	0	0	2.11379	98	1.6639	59	2.2918	113	7.83638e-26	5.26025	up	--	--	--	--	--	--	--	--	--	G	Posttranslational modification, protein turnover, chaperones	predicted protein [Hordeum vulgare subsp. vulgare]	molecular function: catalytic activity (GO:0003824);; biological process: metabolic process (GO:0008152);; biological process: cellular process (GO:0009987);; cellular component: cell (GO:0005623);; cellular component: organelle (GO:0043226);; cellular component: cell part (GO:0044464);; biological process: response to stimulus (GO:0050896);; molecular function: binding (GO:0005488)
Triticum_aestivum_newGene_62009	0.45503	34	0.293382	23	0.172203	13	1.72336	135	1.50739	97	1.82102	149	1.19734e-16	2.63363	up	--	--	--	--	--	--	--	Thaumatin family	Osmotin-like protein (Precursor) OS=Solanum lycopersicum (Tomato) PE=1 SV=1	R	Function unknown	predicted protein [Hordeum vulgare subsp. vulgare]	molecular function: catalytic activity (GO:0003824);; molecular function: transporter activity (GO:0005215);; molecular function: electron carrier activity (GO:0009055);; biological process: metabolic process (GO:0008152);; biological process: single-organism process (GO:0044699);; biological process: localization (GO:0051179);; cellular component: cell (GO:0005623);; cellular component: membrane…
Triticum_aestivum_newGene_62008	2.68195	199	2.45757	189	2.85236	167	0	0	0.047495	3	0	0	2.84416e-30	-5.16245	down	--	--	--	K11594|3.6566e-07|bdi:104581299|K11594 ATP-dependent RNA helicase DDX3X [EC:3.6.4.13] | (RefSeq) DEAD-box ATP-dependent RNA helicase 52A-like	--	--	--	--	--	L	Chromatin structure and dynamics	--	--
Triticum_aestivum_newGene_61878	9.76629	903	4.78147	467	5.81279	409	34.2842	2391	16.9806	999	30.0009	2251	3.47734e-12	1.93801	up	--	--	Cellular Component: membrane (GO:0016020);;	--	--	--	--	alpha/beta hydrolase fold;; Carboxylesterase family;; Alpha/beta hydrolase family	Tuliposide A-converting enzyme 2, chloroplastic (Precursor) GN=TCEA2 OS=Tulipa gesneriana (Garden tulip) PE=1 SV=1	V	Function unknown	predicted protein [Hordeum vulgare subsp. vulgare]	--
Triticum_aestivum_newGene_61867	2.0311	74	2.69717	104	1.72899	48	0	0	0	0	0	0	1.42807e-15	-4.29102	down	--	--	--	--	--	--	--	Trypsin-like peptidase domain	Putative protease Do-like 14 OS=Arabidopsis thaliana (Mouse-ear cress) PE=3 SV=2	S	Function unknown	predicted protein [Hordeum vulgare subsp. vulgare]	molecular function: binding (GO:0005488);; cellular component: cell (GO:0005623);; cellular component: organelle (GO:0043226);; cellular component: cell part (GO:0044464);; biological process: metabolic process (GO:0008152);; biological process: cellular process (GO:0009987)
Triticum_aestivum_newGene_61845	0.058258	15	0.077843	18	0.096335	17	2.36564	449	2.86747	462	2.0111	436	1.82811e-64	4.81144	up	--	--	--	--	--	--	--	--	--	--	Function unknown	phosphate transporter PHO1-2-like isoform X1 [Aegilops tauschii subsp. tauschii]	cellular component: cell (GO:0005623);; cellular component: organelle (GO:0043226);; cellular component: organelle part (GO:0044422);; cellular component: cell part (GO:0044464);; cellular component: membrane (GO:0016020);; molecular function: transporter activity (GO:0005215);; biological process: localization (GO:0051179);; cellular component: membrane part (GO:0044425)
Triticum_aestivum_newGene_61797	0	0	0	0	0	0	1.09397	75	1.4295	82	1.62078	119	5.52642e-26	5.28164	up	--	--	--	--	--	--	--	Glycosyl hydrolases family 28;; Pectate lyase superfamily protein;; Right handed beta helix region	Probable polygalacturonase OS=Vitis vinifera (Grape) PE=1 SV=1	R	Signal transduction mechanisms	predicted protein [Hordeum vulgare subsp. vulgare]	cellular component: cell (GO:0005623);; cellular component: cell part (GO:0044464);; cellular component: organelle (GO:0043226)
Triticum_aestivum_newGene_61565	1.42987	332	1.46066	353	1.3273	245	5.17781	928	5.68186	835	5.46431	1030	2.0471e-37	1.96504	up	--	--	--	--	--	--	--	Core histone H2A/H2B/H3/H4	Histone H2B.10 GN=H2B.10 OS=Oryza sativa subsp. indica (Rice) PE=3 SV=1	B	Function unknown	hypothetical protein TRIUR3_07427 [Triticum urartu]	--
Triticum_aestivum_newGene_61535	1.69673	274	5.54021	788	3.81385	483	0	0	0	0	0	0	9.19154e-41	-6.42082	down	--	--	--	K07910|9.73959e-07|egu:105045294|K07910 Ras-related protein Rab-18 | (RefSeq) ras-related protein RABC1-like	--	[R]	General function prediction only	Asparaginase	Probable isoaspartyl peptidase/L-asparaginase 2 OS=Arabidopsis thaliana OX=3702 GN=At3g16150 PE=2 SV=2	E	Signal transduction mechanisms	hypothetical protein F775_19683 [Aegilops tauschii]	cellular component: cell (GO:0005623);; cellular component: organelle (GO:0043226);; cellular component: cell part (GO:0044464)
Triticum_aestivum_newGene_61476	0.098229	17	0.141919	26	0.071375	10	2.51826	268	2.84566	152	1.93235	208	6.89185e-30	3.6295	up	--	--	--	--	--	--	--	Vacuolar protein sorting 55	Vacuolar protein sorting-associated protein 55 homolog OS=Arabidopsis thaliana OX=3702 GN=At1g32410 PE=2 SV=1	U	General function prediction only	hypothetical protein SETIT_0194101mg, partial [Setaria italica]	--
Triticum_aestivum_newGene_61411	0.23116	12	0.166999	10	0.301631	12	1.44949	57	1.71303	57	1.85838	78	4.13223e-10	2.50544	up	--	--	--	--	--	--	--	--	Methionine S-methyltransferase OS=Hordeum vulgare OX=4513 GN=MMT1 PE=1 SV=1	--	Carbohydrate transport and metabolism	uncharacterized protein LOC109773567 [Aegilops tauschii subsp. tauschii]	--
Triticum_aestivum_newGene_61240	2.91239	278	3.01241	278	2.56633	185	0	0	0	0	0	0	1.66937e-37	-6.00114	down	--	--	Molecular Function: DNA binding (GO:0003677);; Cellular Component: plastid (GO:0009536);;	--	--	[L]	Replication, recombination and repair	Domain of unknown function (DUF3474)	Omega-6 fatty acid desaturase, endoplasmic reticulum isozyme 2 GN=FAD2-2 OS=Glycine max (Soybean) PE=2 SV=1	I	--	hypothetical protein F775_14531 [Aegilops tauschii]	--
Triticum_aestivum_newGene_61233	1.7235	150	1.75558	166	1.5449	116	0.305362	28	0.082875	7	0.153214	14	5.19546e-10	-2.42391	down	--	--	--	--	--	--	--	--	--	--	Transcription	Regulatory protein recX [Triticum urartu]	cellular component: cell (GO:0005623);; cellular component: organelle (GO:0043226);; cellular component: cell part (GO:0044464);; biological process: biological regulation (GO:0065007)
Triticum_aestivum_newGene_61172	2.31928	348	3.04125	485	2.39038	282	0	0	0	0	0	0	2.68295e-44	-6.43304	down	--	--	--	--	--	--	--	SNARE domain;; Snare region anchored in the vesicle membrane C-terminus	SNAP25 homologous protein SNAP33 OS=Arabidopsis thaliana (Mouse-ear cress) PE=1 SV=1	U	--	proline-rich receptor-like protein kinase PERK10 [Aegilops tauschii subsp. tauschii]	--
Triticum_aestivum_newGene_61045	1.25192	109	1.8229	153	1.30858	81	0	0	0	0	0	0	1.35752e-21	-4.88841	down	--	--	Biological Process: response to light stimulus (GO:0009416);; Cellular Component: photosystem I (GO:0009522);; Cellular Component: chloroplast thylakoid membrane (GO:0009535);; Biological Process: photosynthesis, light harvesting in photosystem I (GO:0009768);; Cellular Component: chloroplast envelope (GO:0009941);; Cellular Component: plastoglobule (GO:0010287);; Cellular Component: integral com…	K08911|1.11444e-45|bdi:100835021|K08911 light-harvesting complex I chlorophyll a/b binding protein 5 | (RefSeq) chlorophyll a-b binding protein 4, chloroplastic	Photosynthesis - antenna proteins (ko00196)	--	--	tify domain;; Divergent CCT motif	--	S	Lipid transport and metabolism	PREDICTED: serine/threonine-protein phosphatase 6 regulatory ankyrin repeat subunit C-like [Brachypodium distachyon]	--
Triticum_aestivum_newGene_61042	0.06487	14	0.053607	12	0.072033	12	2.95179	433	1.7616	211	2.80923	425	6.11912e-53	4.74193	up	--	--	Biological Process: intracellular protein transport (GO:0006886);; Biological Process: ER to Golgi vesicle-mediated transport (GO:0006888);; Biological Process: endoplasmic reticulum organization (GO:0007029);; Biological Process: Golgi organization (GO:0007030);; Molecular Function: zinc ion binding (GO:0008270);; Biological Process: regulation of cell size (GO:0008361);; Biological Process: cel…	K14007|1.01743e-167|bdi:100839661|K14007 protein transport protein SEC24 | (RefSeq) protein transport protein Sec24-like At3g07100	Protein processing in endoplasmic reticulum (ko04141)	[U]	Intracellular trafficking, secretion, and vesicular transport	Cyclophilin type peptidyl-prolyl cis-trans isomerase/CLD	Peptidyl-prolyl cis-trans isomerase CYP20-2, chloroplastic (Precursor) GN=CYP20-2 OS=Arabidopsis thaliana (Mouse-ear cress) PE=1 SV=1	O	General function prediction only	predicted protein [Hordeum vulgare subsp. vulgare]	molecular function: catalytic activity (GO:0003824);; biological process: metabolic process (GO:0008152);; biological process: cellular process (GO:0009987);; molecular function: binding (GO:0005488);; cellular component: membrane (GO:0016020);; cellular component: membrane part (GO:0044425)
Triticum_aestivum_newGene_610	2.95663	393	3.00224	415	4.39529	456	0	0	0	0	0	0	8.158e-47	-6.58757	down	--	--	Cellular Component: integral component of membrane (GO:0016021);;	K15285|1.85579e-11|zma:100280830|K15285 solute carrier family 35, member E3 | (RefSeq) GRMZM2G081848; integral membrane protein like	--	[GE]	Carbohydrate transport and metabolism;; Amino acid transport and metabolism	Integrase core domain;; GAG-pre-integrase domain	Retrovirus-related Pol polyprotein from transposon TNT 1-94 OS=Nicotiana tabacum OX=4097 PE=2 SV=1	S	Inorganic ion transport and metabolism	uncharacterized protein LOC109753053 isoform X2 [Aegilops tauschii subsp. tauschii]	--
Triticum_aestivum_newGene_60997	0	0	0	0	0	0	2.00575	253	2.28246	251	2.62005	352	4.37724e-52	6.82978	up	--	--	Biological Process: biosynthetic process (GO:0009058);; Molecular Function: nucleotidyltransferase activity (GO:0016779);;	K00968|9.98103e-49|bdi:100842053|K00968 choline-phosphate cytidylyltransferase [EC:2.7.7.15] | (RefSeq) choline-phosphate cytidylyltransferase 2-like	Glycerophospholipid metabolism (ko00564)	[I]	Lipid transport and metabolism	--	Photosystem I subunit O (Precursor) GN=PSAO OS=Arabidopsis thaliana (Mouse-ear cress) PE=1 SV=1	S	Transcription	hypothetical protein F775_01890 [Aegilops tauschii]	--
Triticum_aestivum_newGene_60992	0.98653	89	0.809296	100	0.902391	55	2.69786	181	2.60869	157	2.98551	207	1.19913e-09	1.5095	up	--	--	--	--	--	--	--	--	Autonomous transposable element EN-1 mosaic protein OS=Zea mays OX=4577 PE=2 SV=1	S	Signal transduction mechanisms	50S ribosomal protein L22 [Aegilops tauschii]	molecular function: structural molecule activity (GO:0005198);; molecular function: catalytic activity (GO:0003824);; molecular function: binding (GO:0005488);; cellular component: cell (GO:0005623);; cellular component: organelle (GO:0043226);; cellular component: cell part (GO:0044464);; biological process: metabolic process (GO:0008152);; biological process: cellular process (GO:0009987);; cel…
Triticum_aestivum_newGene_60917	2.61688	348	2.3807	337	2.44469	236	0	0	0	0	0	0	1.05959e-42	-6.29353	down	--	--	Molecular Function: structural constituent of ribosome (GO:0003735);; Molecular Function: N-acetyl-gamma-glutamyl-phosphate reductase activity (GO:0003942);; Molecular Function: aspartate-semialdehyde dehydrogenase activity (GO:0004073);; Cellular Component: nucleus (GO:0005634);; Cellular Component: ribosome (GO:0005840);; Biological Process: translation (GO:0006412);; Molecular Function: zinc i…	--	--	--	--	--	--	--	Function unknown	B3 domain-containing protein Os12g0592300-like [Aegilops tauschii subsp. tauschii]	biological process: metabolic process (GO:0008152);; biological process: cellular process (GO:0009987)
Triticum_aestivum_newGene_60915	1.81368	90	1.90141	100	1.62008	62	0	0	0	0	0	0	3.76492e-18	-4.54614	down	--	--	Molecular Function: nucleic acid binding (GO:0003676);; Cellular Component: plastid (GO:0009536);;	--	--	[L]	Replication, recombination and repair	Protein of unknown function (DUF1618)	--	S	Cell cycle control, cell division, chromosome partitioning	DNA-directed RNA polymerase II subunit RPB1 [Aegilops tauschii]	molecular function: binding (GO:0005488);; molecular function: catalytic activity (GO:0003824);; cellular component: cell (GO:0005623);; cellular component: membrane-enclosed lumen (GO:0031974);; cellular component: macromolecular complex (GO:0032991);; cellular component: organelle (GO:0043226);; cellular component: organelle part (GO:0044422);; cellular component: cell part (GO:0044464);; biolo…
Triticum_aestivum_newGene_60912	9.18896	520	5.83961	349	6.0349	260	1.46197	63	0.077177	3	0.479289	22	0.00323411	-1.91065	down	--	--	Molecular Function: protein binding (GO:0005515);; Biological Process: microsporogenesis (GO:0009556);; Biological Process: anther wall tapetum cell fate specification (GO:0010234);;	--	--	[BK]	Chromatin structure and dynamics;; Transcription	Cys-rich Gliadin N-terminal;; Protease inhibitor/seed storage/LTP family	Alpha/beta-gliadin A-III (Precursor) OS=Triticum aestivum (Wheat) PE=2 SV=1	--	--	uncharacterized protein LOC109741435 isoform X1 [Aegilops tauschii subsp. tauschii]	--
Triticum_aestivum_newGene_60870	0	0	0	0	0	0	2.17778	312	1.4261	176	2.37721	396	1.18234e-49	6.7518	up	--	--	--	--	--	--	--	Organic solute transporter Ostalpha	--	T	General function prediction only	predicted protein [Hordeum vulgare subsp. vulgare]	molecular function: transporter activity (GO:0005215);; biological process: single-organism process (GO:0044699);; biological process: localization (GO:0051179);; cellular component: cell junction (GO:0030054);; cellular component: membrane (GO:0016020);; cellular component: membrane part (GO:0044425)
Triticum_aestivum_newGene_60724	43.1905	3026	30.2134	2236	31.7341	1692	9.50533	503	5.39782	241	7.67612	437	1.06351e-24	-2.09189	down	--	--	--	--	--	--	--	Pollen proteins Ole e I like	--	R	Signal transduction mechanisms	PREDICTED: uncharacterized protein LOC102717927 [Oryza brachyantha]	cellular component: membrane (GO:0016020)
Triticum_aestivum_newGene_60672	1.53748	274	1.52987	325	2.28038	297	0	0	0	0	0	0	5.34529e-40	-6.18804	down	--	--	--	K00134|3.0344e-07|zma:103644630|K00134 glyceraldehyde 3-phosphate dehydrogenase [EC:1.2.1.12] | (RefSeq) glyceraldehyde-3-phosphate dehydrogenase A, chloroplastic-like	Glycolysis / Gluconeogenesis (ko00010);; Carbon fixation in photosynthetic organisms (ko00710);; Carbon metabolism (ko01200);; Biosynthesis of amino acids (ko01230)	--	--	--	Protein ANTHESIS POMOTING FACTOR 1 OS=Arabidopsis thaliana OX=3702 GN=APRF1 PE=2 SV=1	S	--	predicted protein [Hordeum vulgare subsp. vulgare]	--
Triticum_aestivum_newGene_60539	3.25991	328	2.79846	344	3.72332	292	0	0	0	0	0	0	2.33369e-43	-6.34284	down	--	--	Cellular Component: plastid (GO:0009536);;	--	--	--	--	--	--	--	Function unknown	uncharacterized protein LOC109779449 [Aegilops tauschii subsp. tauschii]	molecular function: binding (GO:0005488)
Triticum_aestivum_newGene_60528	0	0	0	0	0	0	0.886089	55	1.6199	84	1.63508	108	2.56677e-22	5.01031	up	--	--	Molecular Function: protein kinase activity (GO:0004672);; Molecular Function: ATP binding (GO:0005524);; Biological Process: protein phosphorylation (GO:0006468);; Cellular Component: integral component of membrane (GO:0016021);;	--	--	[G]	Carbohydrate transport and metabolism	--	--	--	Function unknown	--	--
Triticum_aestivum_newGene_60495	0.184928	26	0.284637	40	0.226996	24	0.964335	122	1.68112	152	0.893224	118	8.13719e-11	2.30988	up	--	--	--	--	--	--	--	Domain of unknown function (DUF296);; AT hook motif	--	S	Function unknown	predicted protein [Hordeum vulgare subsp. vulgare]	molecular function: catalytic activity (GO:0003824);; biological process: metabolic process (GO:0008152);; biological process: cellular process (GO:0009987);; molecular function: binding (GO:0005488);; biological process: response to stimulus (GO:0050896)
Triticum_aestivum_newGene_60462	1.32121	150	1.59269	158	0.846483	65	0.124631	14	0.164957	16	0.142322	18	2.24876e-08	-2.19485	down	--	--	Biological Process: ubiquitin-dependent protein catabolic process (GO:0006511);; Biological Process: protein deubiquitination (GO:0016579);; Molecular Function: thiol-dependent ubiquitinyl hydrolase activity (GO:0036459);;	--	--	--	--	--	--	K	Function unknown	uncharacterized protein LOC109763570 isoform X1 [Aegilops tauschii subsp. tauschii]	--
Triticum_aestivum_newGene_60456	1.8394	274	2.77647	447	2.61558	293	0.029383	5	0.008337	2	0	0	8.4217e-38	-5.40699	down	--	--	--	--	--	--	--	BTB/POZ domain;; MATH domain	BTB/POZ and MATH domain-containing protein 1 GN=BPM1 OS=Arabidopsis thaliana (Mouse-ear cress) PE=1 SV=1	D	Transcription	hypothetical protein F775_32774 [Aegilops tauschii]	--
Triticum_aestivum_newGene_60300	1.36048	124	1.35144	141	1.55022	106	0	0	0	0	0	0	3.49161e-24	-5.08715	down	--	--	--	--	--	--	--	DNA polymerase family B;; DNA polymerase family B, exonuclease domain;; DNA Polymerase alpha zinc finger	DNA polymerase alpha catalytic subunit OS=Oryza sativa subsp. japonica (Rice) PE=2 SV=2	L	Cell wall/membrane/envelope biogenesis	PREDICTED: arginine--tRNA ligase, cytoplasmic-like isoform X1 [Brachypodium distachyon]	molecular function: catalytic activity (GO:0003824);; molecular function: binding (GO:0005488);; cellular component: cell (GO:0005623);; cellular component: organelle (GO:0043226);; cellular component: cell part (GO:0044464);; biological process: metabolic process (GO:0008152);; biological process: cellular process (GO:0009987);; biological process: single-organism process (GO:0044699)
Triticum_aestivum_newGene_60154	1.74707	179	1.12468	132	1.33594	102	2.60203	207	4.0524	261	2.91009	251	1.83019e-05	1.18791	up	--	--	--	--	--	--	--	Cytochrome P450	Cytochrome P450 72A14 GN=CYP72A14 OS=Arabidopsis thaliana (Mouse-ear cress) PE=2 SV=1	Q	--	hypothetical protein PAHAL_E02985 [Panicum hallii]	molecular function: catalytic activity (GO:0003824);; biological process: metabolic process (GO:0008152);; biological process: cellular process (GO:0009987);; cellular component: cell (GO:0005623);; cellular component: macromolecular complex (GO:0032991);; cellular component: cell part (GO:0044464)
Triticum_aestivum_newGene_60124	7.89065	245	2.41428	80	3.06357	73	1.38025	33	0.581657	12	0.952553	24	0.00030759	-1.73295	down	--	--	--	--	--	--	--	Cellulose synthase;; Glycosyl transferase family group 2;; Glycosyltransferase like family 2	Probable mixed-linked glucan synthase 8 GN=OSJNBb0041B22.114 OS=Oryza sativa subsp. japonica (Rice) PE=2 SV=1	G	--	uncharacterized protein LOC109764093 isoform X1 [Aegilops tauschii subsp. tauschii]	--
Triticum_aestivum_newGene_60	0.183057	36	0.142804	26	0.664921	42	1.22796	145	1.6517	133	1.35068	126	5.29239e-10	2.13192	up	--	--	--	--	--	--	--	--	--	--	--	hypothetical protein TRIUR3_27210 [Triticum urartu]	--
Triticum_aestivum_newGene_59916	0.220101	19	0.705631	56	0.863828	45	5.83575	331	3.16138	139	4.26623	246	2.79447e-10	2.51919	up	--	--	Cellular Component: cytoplasm (GO:0005737);; Biological Process: metal ion transport (GO:0030001);; Molecular Function: transition metal ion binding (GO:0046914);; Biological Process: cellular transition metal ion homeostasis (GO:0046916);;	--	--	[P]	Inorganic ion transport and metabolism	Ankyrin repeats (3 copies);; Ankyrin repeat;; Ankyrin repeats (many copies);; Ankyrin repeat;; Ankyrin repeats (many copies);; TPR repeat;; Tetratricopeptide repeat;; Tetratricopeptide repeat;; Tetratricopeptide repeat	Hsp70-Hsp90 organizing protein 3 GN=HOP3 OS=Arabidopsis thaliana (Mouse-ear cress) PE=2 SV=1	O	Function unknown	uncharacterized protein LOC109740797 [Aegilops tauschii subsp. tauschii]	--
Triticum_aestivum_newGene_59909	5.82574	591	4.33937	487	3.65517	337	0.17034	16	0.340764	28	0.177328	19	6.26894e-38	-3.74403	down	--	--	Molecular Function: nucleic acid binding (GO:0003676);;	--	--	--	--	Leucine Rich repeats (2 copies);; Leucine rich repeat;; Protein kinase domain;; Leucine Rich Repeat;; Protein tyrosine kinase;; Leucine Rich repeat;; Leucine rich repeat;; Leucine rich repeat N-terminal domain	Probable leucine-rich repeat receptor-like protein kinase At1g35710 (Precursor) GN=At1g35710 OS=Arabidopsis thaliana (Mouse-ear cress) PE=2 SV=1	T	--	--	--
Triticum_aestivum_newGene_59846	2.75976	141	2.85097	153	2.89006	112	0.512165	20	1.00995	33	0.593737	25	1.40836e-06	-1.74958	down	--	--	--	--	--	--	--	Trypsin and protease inhibitor	Alpha-amylase/subtilisin inhibitor (Precursor) GN=OSJNBa0038O10.14 OS=Oryza sativa subsp. japonica (Rice) PE=1 SV=2	R	Function unknown	predicted protein [Hordeum vulgare subsp. vulgare]	cellular component: cell (GO:0005623);; cellular component: organelle (GO:0043226);; cellular component: cell part (GO:0044464);; biological process: metabolic process (GO:0008152);; biological process: single-organism process (GO:0044699);; cellular component: organelle part (GO:0044422);; molecular function: catalytic activity (GO:0003824)
Triticum_aestivum_newGene_59844	0.682138	63	1.03707	88	1.59824	103	2.37973	163	2.66694	147	2.57646	182	0.000583434	1.20449	up	[O]	Posttranslational modification, protein turnover, chaperones	--	--	--	[O]	Posttranslational modification, protein turnover, chaperones	--	--	--	Energy production and conversion	predicted protein [Hordeum vulgare subsp. vulgare]	molecular function: catalytic activity (GO:0003824);; biological process: metabolic process (GO:0008152);; biological process: cellular process (GO:0009987);; molecular function: binding (GO:0005488);; cellular component: cell (GO:0005623);; cellular component: membrane (GO:0016020);; cellular component: cell part (GO:0044464);; cellular component: membrane part (GO:0044425)
Triticum_aestivum_newGene_59701	0.245096	65	0.197671	48	0.475846	82	2.50576	381	2.50454	311	1.62803	250	2.24504e-13	2.42257	up	--	--	--	--	--	--	--	--	--	--	--	unnamed protein product [Triticum aestivum]	--
Triticum_aestivum_newGene_59654	3.75537	577	4.66052	668	3.58856	415	0	0	0	0	0.010881	2	1.4286e-57	-6.73891	down	--	--	--	--	--	--	--	Domain of unknown function	--	S	Function unknown	predicted protein [Hordeum vulgare subsp. vulgare]	cellular component: cell (GO:0005623);; cellular component: organelle (GO:0043226);; cellular component: cell part (GO:0044464)
Triticum_aestivum_newGene_59638	3.23557	343	2.394	271	2.69245	221	0.03676	5	0	0	0.070258	8	8.37536e-38	-4.82808	down	--	--	Cellular Component: integral component of membrane (GO:0016021);;	--	--	[L]	Replication, recombination and repair	DEAD/DEAH box helicase;; Helicase conserved C-terminal domain	DEAD-box ATP-dependent RNA helicase 50 OS=Oryza sativa subsp. japonica (Rice) PE=2 SV=2	A	General function prediction only	hypothetical protein TRIUR3_33052 [Triticum urartu]	molecular function: catalytic activity (GO:0003824);; molecular function: antioxidant activity (GO:0016209);; biological process: metabolic process (GO:0008152);; biological process: cellular process (GO:0009987);; biological process: single-organism process (GO:0044699);; biological process: response to stimulus (GO:0050896);; biological process: detoxification (GO:0098754);; molecular function:…
Triticum_aestivum_newGene_59577	0.021472	9	0	0	0.013998	4	2.1489	206	2.29006	169	1.84302	204	1.41004e-38	5.0101	up	--	--	--	--	--	--	--	Domain of unknown function DUF21;; CBS domain	DUF21 domain-containing protein At4g14240 OS=Arabidopsis thaliana (Mouse-ear cress) PE=1 SV=1	S	Energy production and conversion	putative E3 ubiquitin-protein ligase [Triticum monococcum]	molecular function: catalytic activity (GO:0003824);; molecular function: binding (GO:0005488);; biological process: response to stimulus (GO:0050896);; biological process: multi-organism process (GO:0051704);; biological process: metabolic process (GO:0008152);; biological process: cellular process (GO:0009987)
Triticum_aestivum_newGene_59493	2.20657	78	1.65837	62	2.31535	63	0	0	0	0	0	0	1.7397e-15	-4.26474	down	--	--	--	--	--	--	--	--	Protein FAR-RED ELONGATED HYPOCOTYL 3 GN=FHY3 OS=Arabidopsis thaliana (Mouse-ear cress) PE=1 SV=1	--	RNA processing and modification	predicted protein [Hordeum vulgare subsp. vulgare]	molecular function: binding (GO:0005488);; molecular function: nucleic acid binding transcription factor activity (GO:0001071);; biological process: biological regulation (GO:0065007);; cellular component: cell (GO:0005623);; cellular component: organelle (GO:0043226);; cellular component: cell part (GO:0044464)
Triticum_aestivum_newGene_5937	2.56203	544	3.8349	861	3.81909	619	10.4572	1674	9.40142	1268	10.987	1883	9.48189e-13	1.56849	up	--	--	Molecular Function: chromatin binding (GO:0003682);;	--	--	--	--	BTB And C-terminal Kelch	BTB/POZ domain-containing protein POB1 GN=POB1 OS=Arabidopsis thaliana (Mouse-ear cress) PE=2 SV=2	R	Function unknown	predicted protein [Hordeum vulgare subsp. vulgare]	molecular function: catalytic activity (GO:0003824);; biological process: metabolic process (GO:0008152);; biological process: cellular process (GO:0009987);; molecular function: binding (GO:0005488);; cellular component: cell (GO:0005623);; cellular component: organelle (GO:0043226);; cellular component: cell part (GO:0044464);; cellular component: membrane (GO:0016020);; biological process: loc…
Triticum_aestivum_newGene_59320	1.69816	164	1.27112	130	1.91465	141	0	0	0	0	0	0	1.64815e-26	-5.27895	down	--	--	--	--	--	--	--	short chain dehydrogenase;; Enoyl-(Acyl carrier protein) reductase;; KR domain	Zerumbone synthase GN=ZSD1 OS=Zingiber zerumbet (Shampoo ginger) PE=1 SV=1	Q	Replication, recombination and repair	Cysteine-rich receptor-like protein kinase 41 [Triticum urartu]	molecular function: binding (GO:0005488);; molecular function: catalytic activity (GO:0003824);; biological process: metabolic process (GO:0008152);; biological process: cellular process (GO:0009987)
Triticum_aestivum_newGene_59293	0	0	0	0	0	0	2.52753	99	3.43393	115	2.3854	101	3.00292e-28	5.46152	up	--	--	--	--	--	--	--	--	--	S	Signal transduction mechanisms	hypothetical protein TRIUR3_03034 [Triticum urartu]	biological process: metabolic process (GO:0008152);; biological process: cellular process (GO:0009987);; biological process: single-organism process (GO:0044699);; molecular function: catalytic activity (GO:0003824);; cellular component: cell (GO:0005623);; cellular component: organelle (GO:0043226);; cellular component: cell part (GO:0044464);; biological process: localization (GO:0051179);; bio…
Triticum_aestivum_newGene_59237	0.228535	49	0.767828	165	0.328648	50	4.32836	573	3.21055	361	3.17076	408	5.66027e-10	2.42307	up	--	--	Molecular Function: nucleotide binding (GO:0000166);; Molecular Function: RNA binding (GO:0003723);; Cellular Component: integral component of membrane (GO:0016021);; Biological Process: protein metabolic process (GO:0019538);; Molecular Function: ribonuclease T2 activity (GO:0033897);; Biological Process: RNA phosphodiester bond hydrolysis, endonucleolytic (GO:0090502);;	K01166|1.24589e-15|bdi:100840297|K01166 ribonuclease T2 [EC:3.1.27.1] | (RefSeq) ribonuclease 2-like	--	[O]	Posttranslational modification, protein turnover, chaperones	Aromatic amino acid lyase	Phenylalanine ammonia-lyase GN=PAL OS=Triticum aestivum (Wheat) PE=3 SV=1	Q	Chromatin structure and dynamics;; Cell cycle control, cell division, chromosome partitioning	uncharacterized protein LOC109783745 [Aegilops tauschii subsp. tauschii]	--
Triticum_aestivum_newGene_58944	0	0	0	0	0	0	5.43521	516	4.41685	354	4.44684	454	4.24184e-66	7.42942	up	--	--	Cellular Component: plastid (GO:0009536);;	--	--	--	--	Domain of unknown function (DUF4228)	--	S	--	predicted protein [Hordeum vulgare subsp. vulgare]	cellular component: extracellular region (GO:0005576);; molecular function: catalytic activity (GO:0003824);; biological process: metabolic process (GO:0008152);; biological process: cellular process (GO:0009987)
Triticum_aestivum_newGene_58852	6.40298	818	8.40154	1192	9.75819	862	0.037163	9	0.345587	32	0.102457	20	9.23569e-38	-4.53992	down	[M]	Cell wall/membrane/envelope biogenesis	Molecular Function: UDP-glucose 6-dehydrogenase activity (GO:0003979);; Cellular Component: nucleus (GO:0005634);; Cellular Component: cytosol (GO:0005829);; Biological Process: carbohydrate metabolic process (GO:0005975);; Biological Process: glycosaminoglycan biosynthetic process (GO:0006024);; Biological Process: UDP-glucuronate biosynthetic process (GO:0006065);; Molecular Function: NAD bindi…	K00012|6.2015e-115|bdi:100841376|K00012 UDPglucose 6-dehydrogenase [EC:1.1.1.22] | (RefSeq) UDP-glucose 6-dehydrogenase 4	Pentose and glucuronate interconversions (ko00040);; Ascorbate and aldarate metabolism (ko00053);; Starch and sucrose metabolism (ko00500);; Amino sugar and nucleotide sugar metabolism (ko00520)	[GT]	Carbohydrate transport and metabolism;; Signal transduction mechanisms	--	--	--	Function unknown	PREDICTED: protein DJ-1 homolog C [Brachypodium distachyon]	cellular component: cell (GO:0005623);; cellular component: organelle (GO:0043226);; cellular component: cell part (GO:0044464);; biological process: cellular process (GO:0009987);; biological process: cellular component organization or biogenesis (GO:0071840)
Triticum_aestivum_newGene_58445	0.568486	31	1.23669	70	1.10441	45	1.98436	80	2.96356	100	2.93014	126	0.00227321	1.2888	up	--	--	Molecular Function: nucleic acid binding (GO:0003676);; Molecular Function: aspartic-type endopeptidase activity (GO:0004190);; Biological Process: proteolysis (GO:0006508);; Molecular Function: zinc ion binding (GO:0008270);; Biological Process: DNA integration (GO:0015074);;	--	--	[R]	General function prediction only	--	Putative DEAD-box ATP-dependent RNA helicase 33 GN=RH33 OS=Arabidopsis thaliana (Mouse-ear cress) PE=3 SV=1	A	Function unknown	--	--
Triticum_aestivum_newGene_57985	11.0092	1384	9.69071	1287	12.5433	1201	0	0	0	0	0	0	8.83168e-84	-8.0977	down	--	--	--	--	--	--	--	Aminotransferase class I and II;; DegT/DnrJ/EryC1/StrS aminotransferase family	Bifunctional aspartate aminotransferase and glutamate/aspartate-prephenate aminotransferase (Precursor) OS=Petunia hybrida (Petunia) PE=1 SV=1	E	Function unknown	--	--
Triticum_aestivum_newGene_57968	2.15434	295	2.08141	365	2.53936	268	0	0	0	0	0	0	1.26854e-41	-6.26114	down	[MR]	Cell wall/membrane/envelope biogenesis;; General function prediction only	Molecular Function: ATP binding (GO:0005524);; Molecular Function: D-alanine-D-alanine ligase activity (GO:0008716);; Cellular Component: chloroplast (GO:0009507);; Molecular Function: metal ion binding (GO:0046872);;	--	--	--	--	--	--	--	Signal transduction mechanisms	uncharacterized protein LOC109746043 isoform X2 [Aegilops tauschii subsp. tauschii]	--
Triticum_aestivum_newGene_57964	1.56486	195	1.14758	147	1.45141	135	0	0	0	0	0	0	1.48688e-28	-5.41944	down	[E]	Amino acid transport and metabolism	Molecular Function: glutamate-ammonia ligase activity (GO:0004356);; Molecular Function: ATP binding (GO:0005524);; Cellular Component: cytoplasm (GO:0005737);; Biological Process: glutamine biosynthetic process (GO:0006542);;	K01915|1.77051e-14|pmum:103344301|K01915 glutamine synthetase [EC:6.3.1.2] | (RefSeq) glutamine synthetase cytosolic isozyme-like	Arginine biosynthesis (ko00220);; Alanine, aspartate and glutamate metabolism (ko00250);; Glyoxylate and dicarboxylate metabolism (ko00630);; Nitrogen metabolism (ko00910);; Biosynthesis of amino acids (ko01230)	[E]	Amino acid transport and metabolism	--	--	S	--	PREDICTED: putative disease resistance protein RGA4 [Brachypodium distachyon]	--
Triticum_aestivum_newGene_57891	0	0	0	0	0	0	3.88547	247	3.29272	165	3.37157	233	5.89825e-46	6.49935	up	[FV]	Nucleotide transport and metabolism;; Defense mechanisms	Molecular Function: magnesium ion binding (GO:0000287);; Biological Process: mRNA splicing, via spliceosome (GO:0000398);; Molecular Function: dUTP diphosphatase activity (GO:0004170);; Cellular Component: cytoplasm (GO:0005737);; Biological Process: dUMP biosynthetic process (GO:0006226);; Molecular Function: U6 snRNA binding (GO:0017070);; Molecular Function: U4 snRNA binding (GO:0030621);; Bio…	K01520|5.65991e-19|sita:101764341|K01520 dUTP pyrophosphatase [EC:3.6.1.23] | (RefSeq) deoxyuridine 5'-triphosphate nucleotidohydrolase	Pyrimidine metabolism (ko00240)	[F]	Nucleotide transport and metabolism	Plus-3 domain;; SWIB/MDM2 domain;; GYF domain	Zinc finger CCCH domain-containing protein 19 GN=F16F14 OS=Arabidopsis thaliana (Mouse-ear cress) PE=1 SV=3	K	Signal transduction mechanisms	putative nuclease HARBI1 isoform X1 [Aegilops tauschii subsp. tauschii]	cellular component: membrane (GO:0016020);; cellular component: membrane part (GO:0044425)
Triticum_aestivum_newGene_57866	0	0	0	0	0	0	12.7105	699	13.2491	614	13.1364	777	4.79076e-82	8.03008	up	--	--	--	--	--	--	--	Condensin complex subunit 2	Condensin complex subunit 2 GN=T26B15 OS=Arabidopsis thaliana (Mouse-ear cress) PE=1 SV=1	BD	Energy production and conversion	Elongation factor 1-beta [Triticum urartu]	molecular function: binding (GO:0005488);; biological process: metabolic process (GO:0008152);; biological process: cellular process (GO:0009987);; cellular component: cell (GO:0005623);; cellular component: macromolecular complex (GO:0032991);; cellular component: cell part (GO:0044464);; biological process: response to stimulus (GO:0050896);; biological process: multi-organism process (GO:00517…
Triticum_aestivum_newGene_57853	0	0	0	0	0	0	1.2243	76	1.2992	70	1.57423	106	4.02045e-25	5.20049	up	--	--	--	--	--	--	--	--	40S ribosomal protein S23 OS=Euphorbia esula OX=3993 GN=RPS23 PE=2 SV=1	J	--	uncharacterized protein LOC109781667 [Aegilops tauschii subsp. tauschii]	--
Triticum_aestivum_newGene_5784	2.59465	417	3.76966	635	3.41029	373	0	0	0	0	0	0	4.09405e-49	-6.70739	down	--	--	--	K07025|8.57643e-22|sita:101782079|K07025 putative hydrolase of the HAD superfamily | (RefSeq) uncharacterized protein C24B11.05	--	[R]	General function prediction only	Elongation factor Tu GTP binding domain;; Elongation factor G C-terminus;; Elongation factor Tu domain 2;; Elongation Factor G, domain II	Elongation factor 2 OS=Blastocystis hominis PE=2 SV=1	J	Function unknown	predicted protein [Hordeum vulgare subsp. vulgare]	cellular component: cell (GO:0005623);; cellular component: organelle (GO:0043226);; cellular component: cell part (GO:0044464);; biological process: metabolic process (GO:0008152);; biological process: single-organism process (GO:0044699);; cellular component: organelle part (GO:0044422);; molecular function: catalytic activity (GO:0003824)
Triticum_aestivum_newGene_57772	1.13491	114	2.14436	224	2.0312	146	0	0	0	0	0	0	5.18445e-25	-5.22078	down	--	--	Molecular Function: tryptophan-tRNA ligase activity (GO:0004830);; Molecular Function: ATP binding (GO:0005524);; Cellular Component: cytoplasm (GO:0005737);; Biological Process: tryptophanyl-tRNA aminoacylation (GO:0006436);;	--	--	--	--	Protein kinase domain;; Protein tyrosine kinase;; Lipopolysaccharide kinase (Kdo/WaaP) family	Mitogen-activated protein kinase 5 GN=OSJNBa0013D02.9 OS=Oryza sativa subsp. japonica (Rice) PE=1 SV=1	T	--	hypothetical protein F775_14434 [Aegilops tauschii]	--
Triticum_aestivum_newGene_57715	1.31373	185	2.67542	245	1.77341	168	0	0	0	0	0	0	6.40256e-32	-5.67299	down	[J]	Translation, ribosomal structure and biogenesis	Molecular Function: RNA binding (GO:0003723);; Molecular Function: structural constituent of ribosome (GO:0003735);; Biological Process: translation (GO:0006412);; Molecular Function: zinc ion binding (GO:0008270);; Cellular Component: integral component of membrane (GO:0016021);; Cellular Component: cytosolic small ribosomal subunit (GO:0022627);;	K02980|1.00996e-28|bdi:106866610|K02980 small subunit ribosomal protein S29e | (RefSeq) 40S ribosomal protein S29	Ribosome (ko03010)	[J]	Translation, ribosomal structure and biogenesis	Serine carboxypeptidase S28;; Serine carboxypeptidase S28	--	S	--	hypothetical protein TRIUR3_10792 [Triticum urartu]	--
Triticum_aestivum_newGene_57708	0	0	0	0	0	0	1.63347	255	1.78064	264	1.74412	271	6.75208e-50	6.72933	up	--	--	--	K14962|8.8277e-17|bdi:100820899|K14962 COMPASS component SWD2 | (RefSeq) WD repeat-containing protein 82-B	mRNA surveillance pathway (ko03015)	[ABO]	RNA processing and modification;; Chromatin structure and dynamics;; Posttranslational modification, protein turnover, chaperones	Protein of unknown function (DUF563)	--	S	Energy production and conversion	predicted protein [Hordeum vulgare subsp. vulgare]	molecular function: binding (GO:0005488);; biological process: cellular process (GO:0009987);; biological process: single-organism process (GO:0044699);; biological process: response to stimulus (GO:0050896);; molecular function: catalytic activity (GO:0003824)
Triticum_aestivum_newGene_57586	1.14439	259	1.32554	244	1.30569	150	2.24862	303	3.12399	406	2.64003	401	1.27954e-05	1.16402	up	--	--	Molecular Function: protein kinase activity (GO:0004672);; Molecular Function: ATP binding (GO:0005524);; Biological Process: protein phosphorylation (GO:0006468);;	--	--	[T]	Signal transduction mechanisms	SPX domain	SPX domain-containing protein 5 OS=Oryza sativa subsp. japonica (Rice) PE=2 SV=1	P	Cytoskeleton	LOW QUALITY PROTEIN: two-component response regulator ARR12 [Arachis duranensis]	biological process: metabolic process (GO:0008152);; biological process: cellular process (GO:0009987);; biological process: biological regulation (GO:0065007)
Triticum_aestivum_newGene_57500	2.34797	158	2.01613	143	2.01253	103	0	0	0	0	0	0	8.11874e-26	-5.20937	down	--	--	--	--	--	--	--	--	--	--	Function unknown	predicted protein [Hordeum vulgare subsp. vulgare]	biological process: immune system process (GO:0002376);; biological process: response to stimulus (GO:0050896);; biological process: multi-organism process (GO:0051704);; biological process: biological regulation (GO:0065007)
Triticum_aestivum_newGene_57499	0	0	0	0	0	0	2.86207	148	3.50454	153	2.45701	137	3.70507e-35	5.9247	up	--	--	--	--	--	--	--	Multiprotein bridging factor 1;; Helix-turn-helix	Multiprotein-bridging factor 1c GN=MBF1C OS=Arabidopsis thaliana (Mouse-ear cress) PE=1 SV=1	K	--	hypothetical protein OsJ_18006 [Oryza sativa Japonica Group]	--
Triticum_aestivum_newGene_57466	0.169218	18	0.324651	48	0.324367	27	1.11513	106	1.55644	137	1.43017	146	6.15866e-08	2.16453	up	--	--	--	--	--	[L]	Replication, recombination and repair	Core histone H2A/H2B/H3/H4;; TATA box binding protein associated factor (TAF)	Histone H4 OS=Glycine max (Soybean) PE=3 SV=1	R	Function unknown	hypothetical protein F775_04832 [Aegilops tauschii]	--
Triticum_aestivum_newGene_57445	0.506386	48	0.342947	30	0.746824	53	1.27592	76	1.79994	96	2.16394	151	0.000391895	1.46803	up	--	--	--	--	--	--	--	Trypsin-like peptidase domain;; Trypsin	Protease Do-like 1, chloroplastic (Precursor) GN=K16N12.18 OS=Arabidopsis thaliana (Mouse-ear cress) PE=1 SV=2	O	Carbohydrate transport and metabolism	A-kinase anchor protein 12-like isoform X4 [Aegilops tauschii subsp. tauschii]	molecular function: binding (GO:0005488);; cellular component: membrane (GO:0016020)
Triticum_aestivum_newGene_57403	1.62205	222	0.598166	87	0.718148	75	0.019533	3	0.178129	16	0.004842	1	2.7704e-05	-2.4286	down	--	--	Cellular Component: integral component of membrane (GO:0016021);; Molecular Function: transferase activity, transferring glycosyl groups (GO:0016757);;	--	--	--	--	--	--	--	Function unknown	Phosphatidylinositol transfer protein PDR17 [Triticum urartu]	molecular function: transporter activity (GO:0005215);; cellular component: cell (GO:0005623);; cellular component: cell part (GO:0044464);; biological process: localization (GO:0051179)
Triticum_aestivum_newGene_57342	3.52178	210	4.58303	292	3.78006	171	0	0	0	0	0	0	1.40481e-33	-5.79265	down	--	--	--	--	--	--	--	Strictosidine synthase;; SMP-30/Gluconolaconase/LRE-like region	Protein STRICTOSIDINE SYNTHASE-LIKE 4 {ECO:0000303|PubMed:10777701} (Precursor) OS=Arabidopsis thaliana (Mouse-ear cress) PE=1 SV=1	R	General function prediction only	predicted protein [Hordeum vulgare subsp. vulgare]	cellular component: cell (GO:0005623);; cellular component: organelle (GO:0043226);; cellular component: cell part (GO:0044464);; cellular component: membrane (GO:0016020);; cellular component: membrane part (GO:0044425);; biological process: localization (GO:0051179)
Triticum_aestivum_newGene_57288	0	0	0	0	0	0	3.75089	513	0.400959	51	2.4116	338	2.95647e-07	3.12379	up	--	--	--	K07466|4.42079e-75|osa:4327373|K07466 replication factor A1 | (RefSeq) P0031D11.8; replication protein A 70 kDa DNA-binding subunit B-like	DNA replication (ko03030);; Nucleotide excision repair (ko03420);; Mismatch repair (ko03430);; Homologous recombination (ko03440)	[L]	Replication, recombination and repair	NB-ARC domain;; AAA domain;; AAA domain;; NACHT domain	Putative disease resistance RPP13-like protein 2 GN=RPP13L2 OS=Arabidopsis thaliana (Mouse-ear cress) PE=3 SV=1	T	--	nudix hydrolase 17, mitochondrial-like [Aegilops tauschii subsp. tauschii]	cellular component: cell (GO:0005623);; cellular component: organelle (GO:0043226);; cellular component: cell part (GO:0044464);; molecular function: catalytic activity (GO:0003824)
Triticum_aestivum_newGene_57287	0	0	0	0	0	0	1.73601	148	0.455225	39	1.83579	167	7.40613e-23	5.12021	up	--	--	--	K07466|4.68834e-59|osa:4327373|K07466 replication factor A1 | (RefSeq) P0031D11.8; replication protein A 70 kDa DNA-binding subunit B-like	DNA replication (ko03030);; Nucleotide excision repair (ko03420);; Mismatch repair (ko03430);; Homologous recombination (ko03440)	[L]	Replication, recombination and repair	--	--	--	General function prediction only	predicted protein [Hordeum vulgare subsp. vulgare]	molecular function: molecular function regulator (GO:0098772);; biological process: biological regulation (GO:0065007);; molecular function: catalytic activity (GO:0003824);; biological process: metabolic process (GO:0008152);; biological process: cellular process (GO:0009987)
Triticum_aestivum_newGene_57228	2.74288	142	5.29039	285	4.27539	178	0	0	0	0	0	0	1.97985e-28	-5.49356	down	--	--	--	--	--	--	--	Multiprotein bridging factor 1;; Helix-turn-helix	Multiprotein-bridging factor 1a GN=MBF1A OS=Arabidopsis thaliana (Mouse-ear cress) PE=2 SV=1	K	Cell wall/membrane/envelope biogenesis	--	--
Triticum_aestivum_newGene_5692	0	0	0	0	0	0	1.31639	128	2.21564	168	1.67032	169	2.17205e-35	5.95715	up	--	--	Biological Process: ribosomal small subunit assembly (GO:0000028);; Molecular Function: RNA binding (GO:0003723);; Molecular Function: structural constituent of ribosome (GO:0003735);; Biological Process: translation (GO:0006412);; Cellular Component: cytosolic small ribosomal subunit (GO:0022627);;	K02958|2.26726e-22|sbi:SORBI_01g005020|K02958 small subunit ribosomal protein S15e | (RefSeq) SORBIDRAFT_01g005020, Sb01g005020; hypothetical protein	Ribosome (ko03010)	[J]	Translation, ribosomal structure and biogenesis	Ribulose bisphosphate carboxylase, small chain;; Ribulose-1,5-bisphosphate carboxylase small subunit	Ribulose bisphosphate carboxylase small chain PW9, chloroplastic (Precursor) OS=Triticum aestivum (Wheat) PE=3 SV=1	C	Replication, recombination and repair	cysteine-rich receptor-like protein kinase 6 [Aegilops tauschii subsp. tauschii]	cellular component: membrane (GO:0016020)
Triticum_aestivum_newGene_56900	1.98439	119	1.40915	83	1.83731	80	0.531239	23	0.924143	33	0.437711	21	0.00294457	-1.2536	down	--	--	--	--	--	--	--	--	--	R	Function unknown	predicted protein [Hordeum vulgare subsp. vulgare]	--
Triticum_aestivum_newGene_56831	0	0	0	0	0	0	4.7486	96	3.37659	58	4.617	101	3.36345e-25	5.20541	up	--	--	Molecular Function: binding (GO:0005488);;	--	--	--	--	--	--	S	General function prediction only	PREDICTED: BAG family molecular chaperone regulator 4 [Oryza brachyantha]	cellular component: cell (GO:0005623);; cellular component: cell part (GO:0044464);; biological process: response to stimulus (GO:0050896);; biological process: reproduction (GO:0000003);; biological process: reproductive process (GO:0022414);; biological process: developmental process (GO:0032502);; molecular function: binding (GO:0005488)
Triticum_aestivum_newGene_56777	2.5964	365	3.81879	585	3.61354	413	1.18461	103	1.36985	102	1.41451	126	1.23462e-08	-1.56018	down	--	--	--	--	--	--	--	--	--	S	Carbohydrate transport and metabolism	Formin-like protein 6 [Aegilops tauschii]	molecular function: catalytic activity (GO:0003824)
Triticum_aestivum_newGene_5659	2.84452	235	3.67321	296	2.54188	156	0	0	0	0	0	0	6.21744e-34	-5.81332	down	[J]	Translation, ribosomal structure and biogenesis	Biological Process: ribosomal large subunit assembly (GO:0000027);; Molecular Function: structural constituent of ribosome (GO:0003735);; Cellular Component: mitochondrial large ribosomal subunit (GO:0005762);; Biological Process: translation (GO:0006412);; Molecular Function: rRNA binding (GO:0019843);;	K02867|3.39791e-42|bdi:100836386|K02867 large subunit ribosomal protein L11 | (RefSeq) 54S ribosomal protein L19, mitochondrial-like	Ribosome (ko03010)	[J]	Translation, ribosomal structure and biogenesis	--	--	O	Inorganic ion transport and metabolism	PREDICTED: 2-aminoethanethiol dioxygenase-like isoform X1 [Brachypodium distachyon]	molecular function: catalytic activity (GO:0003824);; biological process: metabolic process (GO:0008152);; biological process: single-organism process (GO:0044699)
Triticum_aestivum_newGene_56016	0	0	0	0	0	0	1.30947	216	1.9407	292	1.2307	219	2.99221e-43	6.46232	up	--	--	Molecular Function: tRNA-intron endonuclease activity (GO:0000213);; Molecular Function: nucleic acid binding (GO:0003676);; Molecular Function: threonine-tRNA ligase activity (GO:0004829);; Molecular Function: ATP binding (GO:0005524);; Cellular Component: mitochondrion (GO:0005739);; Biological Process: tRNA splicing, via endonucleolytic cleavage and ligation (GO:0006388);; Biological Process: …	--	--	--	--	Hsp20/alpha crystallin family	22.3 kDa class VI heat shock protein OS=Oryza sativa subsp. japonica (Rice) PE=2 SV=1	O	Intracellular trafficking, secretion, and vesicular transport;; Nuclear structure	PREDICTED: scarecrow-like protein 34 [Brachypodium distachyon]	biological process: biological regulation (GO:0065007)
Triticum_aestivum_newGene_55927	0	0	0.112991	6	0.092765	4	6.59845	220	3.08966	88	6.06588	218	6.45471e-28	4.7951	up	--	--	--	--	--	--	--	Haloacid dehalogenase-like hydrolase;; haloacid dehalogenase-like hydrolase;; HAD-hyrolase-like	--	R	Function unknown	hypothetical protein F775_08545 [Aegilops tauschii]	biological process: metabolic process (GO:0008152);; biological process: cellular process (GO:0009987);; biological process: single-organism process (GO:0044699);; molecular function: catalytic activity (GO:0003824)
Triticum_aestivum_newGene_55917	0.600664	48	0.647619	57	0.63898	37	1.48329	93	1.48487	83	2.31741	138	6.47304e-06	1.43294	up	--	--	--	--	--	--	--	--	--	S	Function unknown	PREDICTED: uncharacterized protein LOC100833007 isoform X1 [Brachypodium distachyon]	cellular component: cell (GO:0005623);; cellular component: organelle (GO:0043226);; cellular component: cell part (GO:0044464)
Triticum_aestivum_newGene_55867	0.933565	183	0.349534	94	0.57872	116	1.41356	271	2.04568	196	0.999398	239	2.64719e-05	1.18706	up	--	--	--	--	--	--	--	Papain family cysteine protease;; Cathepsin propeptide inhibitor domain (I29)	Senescence-specific cysteine protease SAG39 {ECO:0000305} (Precursor) OS=Oryza sativa subsp. japonica (Rice) PE=2 SV=2	O	Translation, ribosomal structure and biogenesis	hypothetical protein F775_18776 [Aegilops tauschii]	biological process: response to stimulus (GO:0050896);; biological process: biological regulation (GO:0065007)
Triticum_aestivum_newGene_5578	0	0	0	0	0	0	1.37834	102	1.51237	105	0.507545	60	8.94534e-23	5.06811	up	--	--	Molecular Function: serine-type carboxypeptidase activity (GO:0004185);; Biological Process: proteolysis (GO:0006508);;	--	--	--	--	--	--	--	Signal transduction mechanisms	predicted protein [Hordeum vulgare subsp. vulgare]	cellular component: cell (GO:0005623);; cellular component: macromolecular complex (GO:0032991);; cellular component: organelle (GO:0043226);; cellular component: organelle part (GO:0044422);; cellular component: cell part (GO:0044464);; molecular function: binding (GO:0005488);; biological process: cellular process (GO:0009987);; biological process: cellular component organization or biogenesis …
Triticum_aestivum_newGene_55644	2.48198	356	3.75554	550	3.31993	403	0	0	0	0	0	0	1.09713e-46	-6.59299	down	--	--	Molecular Function: nucleotide binding (GO:0000166);;	K10403|7.02329e-11|bdi:100843836|K10403 kinesin family member 22 | (RefSeq) kinesin-like protein KIF22-B	--	--	--	--	--	S	Function unknown	--	--
Triticum_aestivum_newGene_55628	3.47646	125	2.87545	109	4.89722	134	0	0	0	0	0	0	6.54566e-23	-5.00729	down	--	--	--	--	--	--	--	alpha/beta hydrolase fold;; Carboxylesterase family;; Alpha/beta hydrolase family;; Esterase PHB depolymerase;; Chlorophyllase enzyme	Tuliposide A-converting enzyme 2, chloroplastic (Precursor) GN=TCEA2 OS=Tulipa gesneriana (Garden tulip) PE=1 SV=1	V	Lipid transport and metabolism	Histone H2A [Aegilops tauschii]	cellular component: cell (GO:0005623);; cellular component: macromolecular complex (GO:0032991);; cellular component: organelle (GO:0043226);; cellular component: organelle part (GO:0044422);; cellular component: cell part (GO:0044464);; molecular function: binding (GO:0005488);; biological process: cellular process (GO:0009987);; biological process: cellular component organization or biogenesis …
Triticum_aestivum_newGene_5560	1.57112	179	1.59283	192	2.06427	179	0	0	0	0	0.010263	1	2.09261e-30	-5.43293	down	[E]	Amino acid transport and metabolism	Molecular Function: 3-phosphoshikimate 1-carboxyvinyltransferase activity (GO:0003866);; Biological Process: aromatic amino acid family biosynthetic process (GO:0009073);; Biological Process: chorismate biosynthetic process (GO:0009423);; Cellular Component: plastid (GO:0009536);; Biological Process: shikimate biosynthetic process (GO:0033587);;	K00800|5.32461e-50|bdi:100837810|K00800 3-phosphoshikimate 1-carboxyvinyltransferase [EC:2.5.1.19] | (RefSeq) 3-phosphoshikimate 1-carboxyvinyltransferase 2-like	Phenylalanine, tyrosine and tryptophan biosynthesis (ko00400);; Biosynthesis of amino acids (ko01230)	[E]	Amino acid transport and metabolism	Cytochrome c oxidase subunit III	Cytochrome c oxidase subunit 3 GN=COX3 OS=Aegilops columnaris (Goatgrass) PE=3 SV=1	C	Function unknown	proteinaceous RNase P 2-like [Aegilops tauschii subsp. tauschii]	--
Triticum_aestivum_newGene_5533	6.33857	413	2.98442	206	4.16245	207	1.27645	63	0.644654	27	0.749234	40	1.31456e-09	-2.0581	down	--	--	--	--	--	--	--	F-box-like;; F-box domain	Putative F-box/LRR-repeat protein 23 GN=FBL23 OS=Arabidopsis thaliana (Mouse-ear cress) PE=3 SV=1	R	--	hypothetical protein F775_28365 [Aegilops tauschii]	cellular component: cell (GO:0005623);; cellular component: organelle (GO:0043226);; cellular component: cell part (GO:0044464);; biological process: response to stimulus (GO:0050896)
Triticum_aestivum_newGene_5489	1.80385	229	1.83865	145	1.9594	154	0	0	0.035857	5	0	0	0.00208963	-2.00441	down	--	--	Molecular Function: RNA binding (GO:0003723);; Molecular Function: ATP-dependent RNA helicase activity (GO:0004004);; Molecular Function: ATP binding (GO:0005524);; Cellular Component: mitochondrion (GO:0005739);; Biological Process: RNA secondary structure unwinding (GO:0010501);; Cellular Component: integral component of membrane (GO:0016021);;	K11594|1.49094e-10|bdi:104581299|K11594 ATP-dependent RNA helicase DDX3X [EC:3.6.4.13] | (RefSeq) DEAD-box ATP-dependent RNA helicase 52A-like	--	[A]	RNA processing and modification	Ribosome biogenesis regulatory protein (RRS1)	Ribosome biogenesis regulatory protein homolog GN=At2g37990 OS=Arabidopsis thaliana (Mouse-ear cress) PE=2 SV=2	J	Posttranslational modification, protein turnover, chaperones	26S proteasome non-ATPase regulatory subunit RPN12A [Triticum urartu]	cellular component: cell (GO:0005623);; cellular component: macromolecular complex (GO:0032991);; cellular component: cell part (GO:0044464);; biological process: response to stimulus (GO:0050896);; biological process: multicellular organismal process (GO:0032501);; biological process: developmental process (GO:0032502);; biological process: single-organism process (GO:0044699);; biological proce…
Triticum_aestivum_newGene_54745	2.27843	252	2.98337	326	2.48967	202	0	0	0	0	0	0	2.68586e-37	-6.01448	down	[J]	Translation, ribosomal structure and biogenesis	Molecular Function: RNA binding (GO:0003723);; Molecular Function: structural constituent of ribosome (GO:0003735);; Cellular Component: cytosol (GO:0005829);; Biological Process: translation (GO:0006412);; Cellular Component: small ribosomal subunit (GO:0015935);; Biological Process: ribosome biogenesis (GO:0042254);;	K02964|7.61819e-19|mtr:MTR_5g027615|K02964 small subunit ribosomal protein S18e | (RefSeq) ribosomal protein S13P/S18e	Ribosome (ko03010)	[J]	Translation, ribosomal structure and biogenesis	Chloroplast envelope transporter	Non-structural maintenance of chromosomes element 4 homolog A OS=Arabidopsis thaliana OX=3702 GN=NSE4A PE=2 SV=1	S	Carbohydrate transport and metabolism	--	--
Triticum_aestivum_newGene_54700	3.34801	274	2.66138	257	2.6053	154	0	0	0	0	0	0	6.17477e-35	-5.85683	down	--	--	--	--	--	--	--	--	--	S	General function prediction only	predicted protein [Hordeum vulgare subsp. vulgare]	molecular function: catalytic activity (GO:0003824);; biological process: metabolic process (GO:0008152);; biological process: single-organism process (GO:0044699);; cellular component: cell (GO:0005623);; cellular component: organelle (GO:0043226);; cellular component: cell part (GO:0044464);; biological process: cellular process (GO:0009987)
Triticum_aestivum_newGene_54235	0.258584	37	0.316027	48	0.321928	36	0.80129	87	1.58115	144	1.09072	127	1.58306e-06	1.79518	up	--	--	--	--	--	--	--	2OG-Fe(II) oxygenase superfamily;; non-haem dioxygenase in morphine synthesis N-terminal	1-aminocyclopropane-1-carboxylate oxidase homolog 1 GN=At1g06620 OS=Arabidopsis thaliana (Mouse-ear cress) PE=2 SV=1	Q	Transcription	--	--
Triticum_aestivum_newGene_5418	0.1375	7	1.0778	58	0.496097	19	3.62739	137	5.83458	187	4.44726	181	2.78284e-06	2.3629	up	--	--	--	--	--	--	--	Cytochrome oxidase assembly protein	Cytochrome c oxidase assembly protein COX15 GN=COX15 OS=Arabidopsis thaliana (Mouse-ear cress) PE=2 SV=1	O	Signal transduction mechanisms	--	--
Triticum_aestivum_newGene_54175	0	0	0.070008	9	0.024292	3	1.84381	116	1.77476	112	1.71795	142	1.0308e-22	4.29264	up	--	--	--	--	--	--	--	--	DAG protein, chloroplastic (Precursor) GN=DAG OS=Antirrhinum majus (Garden snapdragon) PE=2 SV=1	S	--	Chlorophyll a-b binding protein CP24 10A, chloroplastic [Triticum urartu]	biological process: response to stimulus (GO:0050896);; cellular component: cell (GO:0005623);; cellular component: membrane (GO:0016020);; cellular component: macromolecular complex (GO:0032991);; cellular component: membrane part (GO:0044425);; cellular component: cell part (GO:0044464);; cellular component: organelle (GO:0043226);; cellular component: organelle part (GO:0044422);; biological p…
Triticum_aestivum_newGene_53911	0	0	0	0	0	0	1.26945	200	1.65462	203	1.49111	230	8.16324e-45	6.45748	up	--	--	Biological Process: regulation of transcription, DNA-templated (GO:0006355);;	--	--	--	--	non-haem dioxygenase in morphine synthesis N-terminal;; 2OG-Fe(II) oxygenase superfamily	Probable 2-oxoglutarate-dependent dioxygenase At3g49630 GN=At3g50210 OS=Arabidopsis thaliana (Mouse-ear cress) PE=2 SV=1	Q	Signal transduction mechanisms	--	--
Triticum_aestivum_newGene_5354	2.55949	361	2.18403	331	2.61155	281	0.149108	23	0.101718	13	0.126002	21	2.19721e-38	-3.48028	down	--	--	Cellular Component: ribosome (GO:0005840);; Biological Process: regulation of transcription, DNA-templated (GO:0006355);;	--	--	--	--	--	ATP synthase 6 kDa subunit, mitochondrial (Fragment) OS=Solanum tuberosum (Potato) PE=1 SV=1	S	Translation, ribosomal structure and biogenesis	uncharacterized protein LOC109772821 isoform X2 [Aegilops tauschii subsp. tauschii]	molecular function: binding (GO:0005488)
Triticum_aestivum_newGene_53528	0	0	0	0	0	0	1.79956	104	1.35387	66	1.34091	83	3.36345e-25	5.20629	up	--	--	--	--	--	--	--	--	--	--	Function unknown	hypothetical protein F775_10686 [Aegilops tauschii]	--
Triticum_aestivum_newGene_53511	3.43273	254	2.92407	243	3.2843	184	1.07884	62	1.45386	74	1.31418	82	1.11342e-05	-1.16193	down	--	--	--	--	--	--	--	Armadillo/beta-catenin-like repeat;; HEAT repeats	U-box domain-containing protein 4 GN=PUB4 OS=Arabidopsis thaliana (Mouse-ear cress) PE=1 SV=3	S	Posttranslational modification, protein turnover, chaperones	hypothetical protein F775_18204 [Aegilops tauschii]	--
Triticum_aestivum_newGene_53492	0	0	0	0	0	0	3.52146	176	2.96215	124	2.64766	145	1.11475e-36	5.99191	up	--	--	--	--	--	--	--	VIT family	Membrane protein of ER body-like protein GN=MEBL OS=Arabidopsis thaliana (Mouse-ear cress) PE=2 SV=1	S	--	uncharacterized protein LOC109737091 [Aegilops tauschii subsp. tauschii]	molecular function: binding (GO:0005488);; cellular component: cell (GO:0005623);; cellular component: organelle (GO:0043226);; cellular component: cell part (GO:0044464);; biological process: biological regulation (GO:0065007)
Triticum_aestivum_newGene_53431	1.56258	142	2.27776	229	2.36301	170	0	0	0	0	0	0	2.6625e-28	-5.45246	down	--	--	--	--	--	--	--	Molybdopterin-binding domain of aldehyde dehydrogenase;; FAD binding domain in molybdopterin dehydrogenase;; Aldehyde oxidase and xanthine dehydrogenase, a/b hammerhead domain;; [2Fe-2S] binding domain;; CO dehydrogenase flavoprotein C-terminal domain;; 2Fe-2S iron-sulfur cluster binding domain	Putative aldehyde oxidase-like protein GN=P0557D09.31 OS=Oryza sativa subsp. japonica (Rice) PE=3 SV=1	F	Cell wall/membrane/envelope biogenesis	Monothiol glutaredoxin-S5 [Aegilops tauschii]	cellular component: cell (GO:0005623);; cellular component: organelle (GO:0043226);; cellular component: cell part (GO:0044464);; molecular function: electron carrier activity (GO:0009055);; biological process: cellular process (GO:0009987);; biological process: signaling (GO:0023052);; biological process: single-organism process (GO:0044699);; biological process: response to stimulus (GO:0050896…
Triticum_aestivum_newGene_53411	1.11138	217	1.73476	255	1.25891	150	0	0	0	0	0	0	6.40455e-33	-5.73109	down	--	--	--	--	--	--	--	Glycosyl hydrolase family 20, catalytic domain;; beta-acetyl hexosaminidase like	Beta-hexosaminidase 2 (Precursor) GN=F3F20.4 OS=Arabidopsis thaliana (Mouse-ear cress) PE=1 SV=1	G	--	predicted protein [Hordeum vulgare subsp. vulgare]	molecular function: binding (GO:0005488);; cellular component: cell (GO:0005623);; cellular component: organelle (GO:0043226);; cellular component: cell part (GO:0044464)
Triticum_aestivum_newGene_53386	4.04538	327	2.94855	222	7.29669	417	0.278802	24	0.621186	51	0.6691	60	1.57591e-07	-2.14458	down	--	--	Molecular Function: nucleic acid binding (GO:0003676);;	--	--	--	--	--	RHOMBOID-like protein 3 OS=Arabidopsis thaliana OX=3702 GN=RBL3 PE=2 SV=1	S	General function prediction only	--	--
Triticum_aestivum_newGene_53119	0.726345	70	0.658024	58	0.508372	37	2.9712	167	1.51435	67	1.13981	79	0.00405278	1.18805	up	--	--	Molecular Function: binding (GO:0005488);; Molecular Function: kinase activity (GO:0016301);;	K04733|3.60599e-26|bdi:100836035|K04733 interleukin-1 receptor-associated kinase 4 [EC:2.7.11.1] | (RefSeq) putative receptor-like protein kinase At4g00960	--	[T]	Signal transduction mechanisms	Glycosyl hydrolases family 16;; Xyloglucan endo-transglycosylase (XET) C-terminus	Probable xyloglucan endotransglucosylase/hydrolase protein 30 (Precursor) GN=F3C3.5 OS=Arabidopsis thaliana (Mouse-ear cress) PE=2 SV=2	R	--	hypothetical protein TRIUR3_11534 [Triticum urartu]	cellular component: membrane (GO:0016020)
Triticum_aestivum_newGene_52978	0	0	0	0	0	0	1.59014	100	0.830705	48	0.956543	63	1.38931e-20	4.83677	up	--	--	Molecular Function: ATP binding (GO:0005524);; Cellular Component: mitochondrion (GO:0005739);; Cellular Component: chloroplast stroma (GO:0009570);; Cellular Component: stromule (GO:0010319);; Cellular Component: integral component of membrane (GO:0016021);; Molecular Function: oxidoreductase activity (GO:0016491);; Biological Process: oxidation-reduction process (GO:0055114);;	K08232|4.49488e-16|bdi:100836159|K08232 monodehydroascorbate reductase (NADH) [EC:1.6.5.4] | (RefSeq) monodehydroascorbate reductase 5, mitochondrial	Ascorbate and aldarate metabolism (ko00053)	[R]	General function prediction only	WRKY DNA -binding domain	Probable WRKY transcription factor 46 GN=WRKY46 OS=Arabidopsis thaliana (Mouse-ear cress) PE=2 SV=1	K	--	unnamed protein product [Triticum aestivum]	--
Triticum_aestivum_newGene_5295	1.92146	332	1.99075	358	1.81488	240	0	0	0	0	0	0	1.46331e-42	-6.29312	down	--	--	--	K15026|1.75839e-22|bdi:100841968|K15026 translation initiation factor 2A | (RefSeq) eukaryotic translation initiation factor 2A	--	[J]	Translation, ribosomal structure and biogenesis	--	--	S	Intracellular trafficking, secretion, and vesicular transport	RecName: Full=Histone H2A.2.2 [Triticum aestivum]	cellular component: cell (GO:0005623);; cellular component: macromolecular complex (GO:0032991);; cellular component: organelle (GO:0043226);; cellular component: organelle part (GO:0044422);; cellular component: cell part (GO:0044464);; molecular function: binding (GO:0005488);; biological process: cellular process (GO:0009987);; biological process: cellular component organization or biogenesis …
Triticum_aestivum_newGene_52553	2.47948	157	1.18633	90	2.09621	105	0	0	0	0	0	0	5.39525e-22	-4.92526	down	--	--	Molecular Function: tryptophan-tRNA ligase activity (GO:0004830);; Molecular Function: ATP binding (GO:0005524);; Cellular Component: cytoplasm (GO:0005737);; Biological Process: tryptophanyl-tRNA aminoacylation (GO:0006436);;	--	--	--	--	Integral membrane protein DUF106	--	S	General function prediction only	hypothetical protein F775_17971 [Aegilops tauschii]	cellular component: cell (GO:0005623);; cellular component: organelle (GO:0043226);; cellular component: cell part (GO:0044464)
Triticum_aestivum_newGene_52470	0	0	0	0	0	0	2.18261	130	2.30776	116	2.0681	132	1.5025e-33	5.79243	up	--	--	--	--	--	--	--	--	--	--	Signal transduction mechanisms	--	--
Triticum_aestivum_newGene_52345	0	0	0	0	0	0	2.11582	314	1.61552	261	1.21979	348	4.09728e-56	6.9868	up	--	--	Biological Process: cellular protein metabolic process (GO:0044267);; Cellular Component: intracellular part (GO:0044424);;	--	--	[R]	General function prediction only	Ferroportin1 (FPN1)	Solute carrier family 40 member 1 OS=Oryza sativa subsp. japonica (Rice) PE=2 SV=1	P	General function prediction only	Protein argonaute 12 [Triticum urartu]	molecular function: binding (GO:0005488);; biological process: cellular process (GO:0009987);; biological process: single-organism process (GO:0044699);; biological process: biological regulation (GO:0065007)
Triticum_aestivum_newGene_52247	0	0	0	0	0	0	1.37054	114	2.0276	151	2.27256	211	1.18299e-34	5.9253	up	--	--	--	--	--	--	--	Ring finger domain;; RING-H2 zinc finger;; Zinc finger, C3HC4 type (RING finger);; Anaphase-promoting complex subunit 11 RING-H2 finger	Probable E3 ubiquitin-protein ligase RHA2B GN=RHA2B OS=Arabidopsis thaliana (Mouse-ear cress) PE=1 SV=2	O	Posttranslational modification, protein turnover, chaperones	predicted protein [Hordeum vulgare subsp. vulgare]	cellular component: cell (GO:0005623);; cellular component: membrane (GO:0016020);; cellular component: cell part (GO:0044464);; biological process: localization (GO:0051179);; cellular component: organelle (GO:0043226);; cellular component: organelle part (GO:0044422);; biological process: response to stimulus (GO:0050896);; biological process: detoxification (GO:0098754);; cellular component: m…
Triticum_aestivum_newGene_52227	0	0	0.016652	5	0	0	2.13561	301	2.27343	264	2.05368	297	2.86755e-54	6.25798	up	--	--	--	--	--	[S]	Function unknown	--	--	S	--	unnamed protein product [Triticum aestivum]	cellular component: membrane (GO:0016020);; cellular component: membrane part (GO:0044425);; biological process: localization (GO:0051179)
Triticum_aestivum_newGene_5213	2.14893	365	1.48296	269	1.27016	189	0.225309	33	0.225655	33	0.32548	50	1.96679e-16	-2.25742	down	[V]	Defense mechanisms	Cellular Component: plant-type vacuole (GO:0000325);; Molecular Function: ATP binding (GO:0005524);; Cellular Component: vacuolar membrane (GO:0005774);; Biological Process: response to aluminum ion (GO:0010044);; Molecular Function: ATPase activity, coupled to transmembrane movement of substances (GO:0042626);; Cellular Component: ATP-binding cassette (ABC) transporter complex (GO:0043190);; Bio…	--	--	[U]	Intracellular trafficking, secretion, and vesicular transport	--	--	R	--	uncharacterized protein LOC109739115 [Aegilops tauschii subsp. tauschii]	--
Triticum_aestivum_newGene_51976	0	0	0	0	0	0	3.31304	216	3.58102	196	2.04697	151	5.49733e-39	6.18647	up	--	--	--	--	--	--	--	Protein of unknown function (DUF1749);; Alpha/beta hydrolase family	--	R	Signal transduction mechanisms	predicted protein [Hordeum vulgare subsp. vulgare]	--
Triticum_aestivum_newGene_51905	3.1559	400	3.64313	488	2.708	261	0	0	0	0	0	0	2.55203e-45	-6.4787	down	--	--	--	--	--	--	--	Putative glycosyl hydrolase of unknown function (DUF1680)	--	R	Function unknown	PREDICTED: callose synthase 3-like [Setaria italica]	cellular component: cell (GO:0005623);; cellular component: membrane (GO:0016020);; cellular component: macromolecular complex (GO:0032991);; cellular component: membrane part (GO:0044425);; cellular component: cell part (GO:0044464);; molecular function: catalytic activity (GO:0003824);; biological process: metabolic process (GO:0008152);; biological process: cellular process (GO:0009987);; biol…
Triticum_aestivum_newGene_51861	0.491816	145	0.925795	217	0.727934	117	1.42719	355	1.58183	225	1.71767	379	2.17312e-07	1.32695	up	--	--	Molecular Function: DNA binding (GO:0003677);; Molecular Function: RNA binding (GO:0003723);; Molecular Function: RNA-directed DNA polymerase activity (GO:0003964);; Biological Process: RNA-dependent DNA biosynthetic process (GO:0006278);; Biological Process: DNA recombination (GO:0006310);; Molecular Function: zinc ion binding (GO:0008270);; Biological Process: DNA integration (GO:0015074);;	--	--	[R]	General function prediction only	--	Putative RNA methyltransferase At5g10620 OS=Arabidopsis thaliana OX=3702 GN=At5g10620 PE=3 SV=1	S	Function unknown	predicted protein [Hordeum vulgare subsp. vulgare]	cellular component: cell (GO:0005623);; cellular component: organelle (GO:0043226);; cellular component: cell part (GO:0044464);; biological process: metabolic process (GO:0008152);; biological process: cellular process (GO:0009987)
Triticum_aestivum_newGene_5136	2.30936	566	2.42321	667	2.54896	507	0.00784	3	0	0	0	0	1.55367e-59	-6.68964	down	--	--	--	--	--	[R]	General function prediction only	Lipoxygenase;; PLAT/LH2 domain	Lipoxygenase 2.3, chloroplastic (Precursor) GN=LOX2.3 OS=Hordeum vulgare (Barley) PE=1 SV=1	E	--	actin-related protein 2/3 complex subunit 3-like isoform X1 [Aegilops tauschii subsp. tauschii]	molecular function: binding (GO:0005488);; cellular component: cell (GO:0005623);; cellular component: cell part (GO:0044464);; cellular component: macromolecular complex (GO:0032991);; cellular component: organelle (GO:0043226);; cellular component: organelle part (GO:0044422);; cellular component: membrane (GO:0016020);; cellular component: membrane part (GO:0044425);; molecular function: catal…
Triticum_aestivum_newGene_51358	0.36424	15	0	0	0.289213	9	5.15123	145	4.37187	103	6.573	194	3.44777e-15	3.63668	up	--	--	--	--	--	--	--	--	--	S	General function prediction only	predicted protein [Hordeum vulgare subsp. vulgare]	biological process: metabolic process (GO:0008152);; biological process: cellular process (GO:0009987);; molecular function: catalytic activity (GO:0003824);; cellular component: membrane (GO:0016020);; cellular component: membrane part (GO:0044425);; cellular component: cell (GO:0005623);; cellular component: macromolecular complex (GO:0032991);; cellular component: organelle (GO:0043226);; cell…
Triticum_aestivum_newGene_51335	22.5975	580	9.56672	260	18.0047	352	6.11477	119	4.87622	80	8.02893	168	0.000222361	-1.22101	down	--	--	Cellular Component: nucleosome (GO:0000786);; Molecular Function: DNA binding (GO:0003677);; Cellular Component: nucleus (GO:0005634);; Molecular Function: protein heterodimerization activity (GO:0046982);;	K11253|5.63661e-67|zma:107648867|K11253 histone H3 | (RefSeq) uncharacterized protein LOC107648867	--	[B]	Chromatin structure and dynamics	Mitochondrial carrier protein	ADP,ATP carrier protein ER-ANT1 GN=ER-ANT1 OS=Arabidopsis thaliana (Mouse-ear cress) PE=2 SV=2	C	General function prediction only	25.3 kDa vesicle transport protein [Triticum urartu]	biological process: metabolic process (GO:0008152);; biological process: cellular process (GO:0009987);; biological process: single-organism process (GO:0044699);; molecular function: binding (GO:0005488);; molecular function: catalytic activity (GO:0003824)
Triticum_aestivum_newGene_51252	64.4059	3286	26.9575	1453	38.1588	1482	16.9627	653	6.79133	221	10.3109	427	2.2673e-07	-1.71167	down	--	--	Cellular Component: integral component of membrane (GO:0016021);;	--	--	--	--	Senescence-associated protein	--	S	--	hypothetical protein TRIUR3_00700 [Triticum urartu]	cellular component: cell (GO:0005623);; cellular component: membrane (GO:0016020);; cellular component: cell part (GO:0044464)
Triticum_aestivum_newGene_51187	2.15274	125	1.29819	80	1.59407	71	0.117977	6	0.21609	8	0.349838	17	7.01135e-08	-2.3256	down	--	--	--	--	--	--	--	Protein kinase domain;; Protein tyrosine kinase;; Kinase-like;; Phosphotransferase enzyme family	Mitogen-activated protein kinase kinase kinase NPK1 GN=NPK1 OS=Nicotiana tabacum (Common tobacco) PE=1 SV=1	T	Function unknown	predicted protein [Hordeum vulgare subsp. vulgare]	molecular function: binding (GO:0005488)
Triticum_aestivum_newGene_51178	0.736968	107	0.61534	99	0.386343	43	1.14117	123	1.81012	148	2.13551	199	0.000242604	1.26381	up	--	--	Molecular Function: transaminase activity (GO:0008483);; Cellular Component: integral component of membrane (GO:0016021);; Molecular Function: carbon-sulfur lyase activity (GO:0016846);;	K16903|2.64821e-79|sita:101785211|K16903 L-tryptophan---pyruvate aminotransferase [EC:2.6.1.99] | (RefSeq) uncharacterized LOC101785211	Tryptophan metabolism (ko00380)	--	--	--	--	R	Secondary metabolites biosynthesis, transport and catabolism	predicted protein [Hordeum vulgare subsp. vulgare]	molecular function: catalytic activity (GO:0003824);; biological process: metabolic process (GO:0008152);; biological process: single-organism process (GO:0044699)
Triticum_aestivum_newGene_51113	0	0	0	0	0	0	3.82762	121	3.13649	84	2.91924	100	6.84354e-29	5.48029	up	--	--	--	--	--	--	--	Protein of unknown function (DUF3133)	Uncharacterized protein At5g05190 GN=Y-1 OS=Arabidopsis thaliana (Mouse-ear cress) PE=1 SV=1	S	Function unknown	hypothetical protein F775_25285 [Aegilops tauschii]	molecular function: catalytic activity (GO:0003824);; molecular function: binding (GO:0005488);; biological process: cellular process (GO:0009987);; biological process: single-organism process (GO:0044699);; biological process: response to stimulus (GO:0050896);; biological process: metabolic process (GO:0008152)
Triticum_aestivum_newGene_51000	0	0	0	0	0	0	2.37553	45	2.44648	39	2.7181	55	2.67181e-16	4.38379	up	--	--	--	--	--	--	--	--	Putative histone-lysine N-methyltransferase ASHH4 OS=Arabidopsis thaliana OX=3702 GN=ASHH4 PE=3 SV=1	S	Intracellular trafficking, secretion, and vesicular transport;; Nuclear structure	Hydroquinone glucosyltransferase [Aegilops tauschii]	cellular component: cell (GO:0005623);; cellular component: organelle (GO:0043226);; cellular component: cell part (GO:0044464);; biological process: metabolic process (GO:0008152);; molecular function: catalytic activity (GO:0003824)
Triticum_aestivum_newGene_50949	1.37047	86	1.86205	124	1.91401	91	0.03901	3	0.040907	3	0.048305	3	6.42803e-16	-3.67377	down	--	--	--	--	--	--	--	bZIP transcription factor;; Basic region leucine zipper	Ocs element-binding factor 1 GN=OBF1 OS=Zea mays (Maize) PE=2 SV=2	K	General function prediction only	RGA1e-like protein [Triticum aestivum]	biological process: response to stimulus (GO:0050896);; molecular function: binding (GO:0005488)
Triticum_aestivum_newGene_5093	1.93964	264	1.5599	259	2.57378	305	0	0	0	0	0	0	3.24321e-37	-6.04401	down	--	--	Biological Process: regulation of transcription, DNA-templated (GO:0006355);; Molecular Function: zinc ion binding (GO:0008270);;	--	--	--	--	Amino acid kinase family;; Aldehyde dehydrogenase family	Gamma-glutamyl phosphate reductase GN=OJ1651_D06.9 OS=Oryza sativa subsp. japonica (Rice) PE=2 SV=2	E	Signal transduction mechanisms	Transcription factor bHLH140 [Aegilops tauschii]	biological process: cellular process (GO:0009987);; biological process: single-organism process (GO:0044699);; molecular function: nucleic acid binding transcription factor activity (GO:0001071);; biological process: biological regulation (GO:0065007);; cellular component: cell (GO:0005623);; cellular component: cell part (GO:0044464);; biological process: metabolic process (GO:0008152);; biologi…
Triticum_aestivum_newGene_50927	2.61648	206	1.15017	96	2.01823	121	0	0	0	0	0	0	2.01029e-23	-5.07177	down	--	--	--	--	--	--	--	Eukaryotic aspartyl protease;; Saposin-like type B, region 2;; Saposin-like type B, region 1;; Xylanase inhibitor N-terminal	Aspartic proteinase oryzasin-1 (Precursor) GN=OJ1781_H11.11 OS=Oryza sativa subsp. japonica (Rice) PE=2 SV=2	O	--	Glutamate receptor 3.3 [Aegilops tauschii]	molecular function: signal transducer activity (GO:0004871);; molecular function: molecular transducer activity (GO:0060089);; biological process: cellular process (GO:0009987);; biological process: signaling (GO:0023052);; biological process: single-organism process (GO:0044699);; biological process: response to stimulus (GO:0050896);; biological process: biological regulation (GO:0065007);; mol…
Triticum_aestivum_newGene_50728	0	0	0	0	0	0	1.64549	83	1.77712	78	0.969596	65	1.24029e-22	5.0117	up	--	--	--	--	--	--	--	--	--	--	--	predicted protein [Hordeum vulgare subsp. vulgare]	molecular function: binding (GO:0005488);; molecular function: nucleic acid binding transcription factor activity (GO:0001071);; biological process: biological regulation (GO:0065007);; cellular component: cell (GO:0005623);; cellular component: organelle (GO:0043226);; cellular component: cell part (GO:0044464)
Triticum_aestivum_newGene_50555	0	0	0.010698	1	0	0	2.88822	95	2.0884	57	2.83923	98	2.57083e-24	5.01822	up	--	--	--	--	--	--	--	Cys-rich Gliadin N-terminal;; Protease inhibitor/seed storage/LTP family	Glutenin, low molecular weight subunit 1D1 (Precursor) OS=Triticum aestivum (Wheat) PE=2 SV=1	--	Function unknown	60S ribosomal protein L35a-1 [Triticum urartu]	molecular function: structural molecule activity (GO:0005198);; cellular component: cell (GO:0005623);; cellular component: organelle (GO:0043226);; cellular component: cell part (GO:0044464);; biological process: metabolic process (GO:0008152);; biological process: cellular process (GO:0009987);; cellular component: membrane (GO:0016020);; cellular component: macromolecular complex (GO:0032991);…
Triticum_aestivum_newGene_50530	0.391927	12	0	0	0.098059	3	6.071	131	8.2238	149	8.54182	197	3.88473e-23	4.37026	up	--	--	--	--	--	--	--	Anticodon binding domain	Histidine--tRNA ligase, cytoplasmic OS=Oryza sativa subsp. japonica OX=39947 GN=Os05g0150900 PE=2 SV=2	J	Carbohydrate transport and metabolism	predicted protein [Hordeum vulgare subsp. vulgare]	--
Triticum_aestivum_newGene_50449	6.88299	411	3.18907	252	3.48131	195	12.9226	516	18.2681	587	10.0361	476	3.98946e-06	1.28291	up	--	--	--	--	--	--	--	cwf21 domain	--	A	Function unknown	hypothetical protein TRIUR3_15331 [Triticum urartu]	--
Triticum_aestivum_newGene_504	2.90842	212	1.81663	142	2.00295	119	0.090077	7	0.035613	3	0.236967	18	1.50279e-14	-3.15008	down	--	--	Molecular Function: nucleic acid binding (GO:0003676);;	--	--	--	--	--	B3 domain-containing protein Os03g0620400 OS=Oryza sativa subsp. japonica OX=39947 GN=Os03g0620400 PE=2 SV=1	S	General function prediction only	predicted protein [Hordeum vulgare subsp. vulgare]	--
Triticum_aestivum_newGene_50370	2.40078	94	2.40821	100	2.81231	84	0.311471	10	0.664182	17	0.881677	28	6.71737e-05	-1.68906	down	--	--	--	--	--	--	--	Glycosyl hydrolases family 31;; Galactose mutarotase-like	Probable alpha-glucosidase Os06g0675700 (Precursor) OS=Oryza sativa subsp. japonica (Rice) PE=1 SV=1	G	Function unknown	unnamed protein product [Triticum aestivum]	--
Triticum_aestivum_newGene_50331	1.09556	60	1.50561	75	1.29576	47	0	0	0	0	0.020175	1	3.04442e-13	-3.91565	down	--	--	--	--	--	--	--	--	--	S	Function unknown	Putative RNA-dependent RNA polymerase 1 [Aegilops tauschii]	biological process: metabolic process (GO:0008152);; biological process: cellular process (GO:0009987);; biological process: signaling (GO:0023052);; biological process: single-organism process (GO:0044699);; biological process: response to stimulus (GO:0050896);; biological process: biological regulation (GO:0065007);; molecular function: binding (GO:0005488);; molecular function: catalytic acti…
Triticum_aestivum_newGene_50222	0.012556	2	0	0	0	0	2.47057	127	1.92756	79	2.02332	100	1.59293e-27	5.15973	up	--	--	--	--	--	--	--	NB-ARC domain;; Leucine Rich repeats (2 copies);; Leucine rich repeat	Disease resistance protein RPM1 GN=F17A9.20 OS=Arabidopsis thaliana (Mouse-ear cress) PE=1 SV=1	T	Intracellular trafficking, secretion, and vesicular transport	PREDICTED: auxin response factor 13-like [Brachypodium distachyon]	--
Triticum_aestivum_newGene_50158	0	0	0.01689	3	0.02371	3	3.24532	335	2.64856	232	2.8174	312	8.33446e-57	6.20036	up	[HT]	Coenzyme transport and metabolism;; Signal transduction mechanisms	Cellular Component: mitochondrion (GO:0005739);; Cellular Component: integral component of membrane (GO:0016021);; Molecular Function: kinase activity (GO:0016301);; Biological Process: phosphorylation (GO:0016310);;	K08869|0|bdi:100846561|K08869 aarF domain-containing kinase | (RefSeq) probable serine/threonine-protein kinase abkC	--	[R]	General function prediction only	Domain of unknown function (DUF3475)	--	--	--	--	--
Triticum_aestivum_newGene_50111	0.454285	13	0	0	0.081961	2	14.4219	311	9.28287	169	10.2885	239	1.6067e-05	2.68342	up	--	--	--	--	--	--	--	Region found in RelA / SpoT proteins;; HD domain;; EF hand;; EF hand;; EF-hand domain pair;; EF-hand domain	Probable GTP diphosphokinase CRSH1, chloroplastic (Precursor) OS=Oryza sativa subsp. japonica (Rice) PE=2 SV=1	T	Translation, ribosomal structure and biogenesis	--	--
Triticum_aestivum_newGene_50048	6.7439	493	9.00357	693	6.53795	372	0	0	0	0	0	0	9.82211e-52	-6.82941	down	--	--	Molecular Function: protein serine/threonine phosphatase activity (GO:0004722);; Cellular Component: mitochondrion (GO:0005739);; Biological Process: protein dephosphorylation (GO:0006470);; Cellular Component: protein serine/threonine phosphatase complex (GO:0008287);;	--	--	--	--	Subtilase family;; Peptidase inhibitor I9	Subtilisin-like protease SBT3.3 {ECO:0000303|PubMed:16193095} (Precursor) OS=Arabidopsis thaliana (Mouse-ear cress) PE=2 SV=1	O	--	Cyclic phosphodiesterase [Aegilops tauschii]	molecular function: catalytic activity (GO:0003824);; cellular component: cell (GO:0005623);; cellular component: cell part (GO:0044464);; biological process: metabolic process (GO:0008152);; biological process: cellular process (GO:0009987)
Triticum_aestivum_newGene_50047	1.34965	283	2.11046	431	2.73614	405	0	0	0	0	0	0	2.42451e-41	-6.33261	down	--	--	--	--	--	[R]	General function prediction only	--	Ribonuclease II, chloroplastic/mitochondrial OS=Arabidopsis thaliana OX=3702 GN=RNR1 PE=2 SV=1	K	--	predicted protein [Hordeum vulgare subsp. vulgare]	cellular component: cell (GO:0005623);; cellular component: organelle (GO:0043226);; cellular component: cell part (GO:0044464);; biological process: metabolic process (GO:0008152);; biological process: cellular process (GO:0009987);; biological process: single-organism process (GO:0044699);; biological process: biological regulation (GO:0065007);; biological process: cellular component organizat…
Triticum_aestivum_newGene_50036	0.398383	73	0.688636	96	0.751187	97	1.05336	116	2.339	198	1.26667	153	0.00674473	1.10447	up	--	--	--	--	--	--	--	Ring finger domain;; Zinc finger, C3HC4 type (RING finger);; Zinc finger, C3HC4 type (RING finger);; Zinc finger, C3HC4 type (RING finger);; zinc-RING finger domain;; RING-H2 zinc finger	ERAD-associated E3 ubiquitin-protein ligase HRD1A {ECO:0000305} OS=Arabidopsis thaliana (Mouse-ear cress) PE=2 SV=1	O	Posttranslational modification, protein turnover, chaperones	Hyoscyamine 6-dioxygenase [Aegilops tauschii]	molecular function: catalytic activity (GO:0003824);; biological process: metabolic process (GO:0008152);; biological process: single-organism process (GO:0044699)
Triticum_aestivum_newGene_49935	0.058978	8	0.161682	21	0	0	1.48186	134	1.56211	119	1.70639	166	6.71506e-12	3.34024	up	--	--	Molecular Function: ribonuclease P activity (GO:0004526);; Cellular Component: mitochondrion (GO:0005739);; Biological Process: tRNA processing (GO:0008033);; Molecular Function: methyltransferase activity (GO:0008168);; Cellular Component: chloroplast (GO:0009507);; Biological Process: methylation (GO:0032259);; Biological Process: RNA phosphodiester bond hydrolysis, endonucleolytic (GO:0090502)…	K18213|0|bdi:100821676|K18213 proteinaceous RNase P [EC:3.1.26.5] | (RefSeq) proteinaceous RNase P 1, chloroplastic/mitochondrial-like	RNA transport (ko03013)	[R]	General function prediction only	--	--	--	Transcription	Upstream activation factor subunit UAF30 [Aegilops tauschii]	--
Triticum_aestivum_newGene_49932	0.13675	31	0.027268	6	0.139831	21	1.62016	178	1.53057	153	1.23197	160	1.03889e-13	3.00347	up	--	--	Molecular Function: protein kinase activity (GO:0004672);; Molecular Function: ATP binding (GO:0005524);; Biological Process: protein phosphorylation (GO:0006468);;	--	--	[T]	Signal transduction mechanisms	PHF5-like protein	PHD finger-like domain-containing protein 5B GN=At1g07170 OS=Arabidopsis thaliana (Mouse-ear cress) PE=2 SV=1	S	--	predicted protein [Hordeum vulgare subsp. vulgare]	--
Triticum_aestivum_newGene_49839	0.027964	5	0	0	0.041425	8	1.75377	162	0.889901	79	0.889967	131	6.05543e-20	4.10281	up	--	--	--	K14413|3.62889e-10|bdi:100833777|K14413 beta-1,3-galactosyltransferase [EC:2.4.1.-] | (RefSeq) beta-1,3-galactosyltransferase 15	--	[G]	Carbohydrate transport and metabolism	--	Uncharacterized protein At3g27210 GN=Y-2 OS=Arabidopsis thaliana (Mouse-ear cress) PE=1 SV=1	S	--	uncharacterized protein LOC109785622 [Aegilops tauschii subsp. tauschii]	--
Triticum_aestivum_newGene_49800	2.48966	276	1.9668	225	2.47308	225	0	0	0	0	0	0	8.63067e-37	-5.9687	down	--	--	Molecular Function: DNA binding (GO:0003677);; Molecular Function: helicase activity (GO:0004386);; Molecular Function: zinc ion binding (GO:0008270);; Cellular Component: plastid (GO:0009536);;	--	--	--	--	Shikimate kinase	Probable inactive shikimate kinase like 1, chloroplastic (Precursor) GN=SKL1 OS=Arabidopsis thaliana (Mouse-ear cress) PE=2 SV=1	G	--	GRAB1 protein [Triticum sp.]	molecular function: binding (GO:0005488);; biological process: biological regulation (GO:0065007)
Triticum_aestivum_newGene_49779	0.766879	106	0.676145	102	0.894545	78	1.44037	144	2.21152	195	2.46661	280	2.61986e-06	1.4288	up	--	--	--	--	--	--	--	Gamma-thionin family	--	--	General function prediction only	predicted protein [Hordeum vulgare subsp. vulgare]	cellular component: extracellular region (GO:0005576);; molecular function: catalytic activity (GO:0003824);; biological process: metabolic process (GO:0008152);; biological process: cellular process (GO:0009987)
Triticum_aestivum_newGene_49778	0.506893	68	0.238552	32	0.548936	54	3.02701	285	1.18685	118	1.13146	127	3.213e-06	1.88888	up	--	--	--	--	--	--	--	--	--	S	Inorganic ion transport and metabolism;; Secondary metabolites biosynthesis, transport and catabolism	Histone-lysine N-methyltransferase SUVR4 [Aegilops tauschii]	molecular function: catalytic activity (GO:0003824);; biological process: metabolic process (GO:0008152);; cellular component: cell (GO:0005623);; cellular component: organelle (GO:0043226);; cellular component: cell part (GO:0044464)
Triticum_aestivum_newGene_4965	2.11901	196	1.72081	168	1.97769	139	0	0	0	0	0	0	6.19777e-30	-5.51053	down	--	--	--	--	--	--	--	--	--	--	General function prediction only	uncharacterized protein LOC109769427 isoform X1 [Aegilops tauschii subsp. tauschii]	--
Triticum_aestivum_newGene_49638	2.95498	132	2.01252	95	1.88983	65	0	0	0.09772	3	0	0	1.01711e-16	-4.14148	down	--	--	--	--	--	--	--	BTB/POZ domain	BTB/POZ domain-containing protein At1g63850 OS=Arabidopsis thaliana OX=3702 GN=At1g63850 PE=1 SV=1	S	Cytoskeleton	hypothetical protein TRIUR3_17710 [Triticum urartu]	--
Triticum_aestivum_newGene_49611	0	0	0	0	0	0	1.83804	66	4.06401	128	2.53504	108	4.01345e-24	5.19462	up	--	--	--	--	--	--	--	--	Delta-1-pyrroline-5-carboxylate synthase 2 OS=Oryza sativa subsp. japonica OX=39947 GN=P5CS2 PE=2 SV=1	E	Function unknown	hypothetical protein F775_00915 [Aegilops tauschii]	cellular component: cell (GO:0005623);; cellular component: organelle (GO:0043226);; cellular component: cell part (GO:0044464)
Triticum_aestivum_newGene_49610	0	0	0	0	0	0	4.18928	262	2.30777	117	3.84102	248	1.25582e-40	6.27756	up	--	--	--	--	--	--	--	--	Probable histone H2AXb OS=Arabidopsis thaliana OX=3702 GN=At1g54690 PE=1 SV=1	B	Carbohydrate transport and metabolism	phosphoglucose isomerase, partial [Poa trivialis]	--
Triticum_aestivum_newGene_49588	2.1389	138	1.72858	122	2.09002	130	0	0	0	0	0	0	1.19377e-24	-5.13449	down	--	--	--	--	--	--	--	--	--	--	Signal transduction mechanisms	predicted protein [Hordeum vulgare subsp. vulgare]	molecular function: molecular function regulator (GO:0098772);; biological process: biological regulation (GO:0065007);; cellular component: cell (GO:0005623);; cellular component: cell part (GO:0044464);; cellular component: membrane (GO:0016020);; molecular function: catalytic activity (GO:0003824);; biological process: cellular process (GO:0009987);; biological process: cellular component orga…
Triticum_aestivum_newGene_49576	2.59696	506	5.20027	617	4.17017	527	0	0	0	0	0	0	5.27883e-55	-6.96765	down	--	--	Biological Process: protein peptidyl-prolyl isomerization (GO:0000413);; Molecular Function: chromatin binding (GO:0003682);; Molecular Function: peptidyl-prolyl cis-trans isomerase activity (GO:0003755);; Cellular Component: nucleus (GO:0005634);; Biological Process: protein folding (GO:0006457);; Biological Process: transport (GO:0006810);; Molecular Function: methyltransferase activity (GO:000…	--	--	[R]	General function prediction only	EamA-like transporter family	WAT1-related protein At5g07050 GN=At5g07050 OS=Arabidopsis thaliana (Mouse-ear cress) PE=2 SV=1	S	Posttranslational modification, protein turnover, chaperones	hypothetical protein OsJ_29071 [Oryza sativa Japonica Group]	molecular function: catalytic activity (GO:0003824);; biological process: metabolic process (GO:0008152);; cellular component: cell (GO:0005623);; cellular component: membrane (GO:0016020);; cellular component: cell part (GO:0044464);; molecular function: binding (GO:0005488)
Triticum_aestivum_newGene_49574	1.08099	146	1.80129	289	1.39426	167	0	0	0	0	0	0	1.75873e-28	-5.4935	down	--	--	Biological Process: protein peptidyl-prolyl isomerization (GO:0000413);; Molecular Function: chromatin binding (GO:0003682);; Molecular Function: peptidyl-prolyl cis-trans isomerase activity (GO:0003755);; Cellular Component: nucleus (GO:0005634);; Biological Process: protein folding (GO:0006457);; Biological Process: transport (GO:0006810);; Molecular Function: methyltransferase activity (GO:000…	--	--	--	--	JmjC domain, hydroxylase;; jmjN domain;; C5HC2 zinc finger	Lysine-specific demethylase JMJ706 GN=OSJNBa0035H01.2 OS=Oryza sativa subsp. japonica (Rice) PE=2 SV=1	R	Intracellular trafficking, secretion, and vesicular transport	predicted protein [Hordeum vulgare subsp. vulgare]	cellular component: cell (GO:0005623);; cellular component: organelle (GO:0043226);; cellular component: cell part (GO:0044464);; biological process: localization (GO:0051179);; biological process: biological regulation (GO:0065007);; molecular function: transporter activity (GO:0005215);; biological process: single-organism process (GO:0044699);; cellular component: membrane (GO:0016020);; cellu…
Triticum_aestivum_newGene_49527	0	0	0	0	0	0	1.503	96	2.33847	124	1.99174	149	9.00955e-31	5.64718	up	--	--	--	--	--	--	--	MIF4G domain;; MA3 domain	Eukaryotic translation initiation factor 4G OS=Oryza sativa subsp. japonica (Rice) PE=2 SV=2	J	General function prediction only	ent-copalyl diphosphate synthase [Triticum aestivum]	molecular function: binding (GO:0005488);; biological process: metabolic process (GO:0008152);; molecular function: catalytic activity (GO:0003824)
Triticum_aestivum_newGene_49526	0.592974	25	0.650846	29	0.497264	16	1.79557	56	1.54708	41	2.05416	69	0.000211796	1.46853	up	--	--	--	--	--	--	--	Aldo/keto reductase family	Probable aldo-keto reductase 1 GN=AKR1 OS=Glycine max (Soybean) PE=2 SV=1	C	--	Aspartic proteinase nepenthesin-1 [Aegilops tauschii]	--
Triticum_aestivum_newGene_49508	8.07776	1734	10.2378	2632	9.68199	1772	0	0	0	0	0	0	1.06185e-92	-8.5221	down	--	--	Biological Process: protein peptidyl-prolyl isomerization (GO:0000413);; Molecular Function: chromatin binding (GO:0003682);; Molecular Function: peptidyl-prolyl cis-trans isomerase activity (GO:0003755);; Cellular Component: nucleus (GO:0005634);; Biological Process: protein folding (GO:0006457);; Biological Process: transport (GO:0006810);; Molecular Function: methyltransferase activity (GO:000…	--	--	[R]	General function prediction only	--	--	--	Posttranslational modification, protein turnover, chaperones	predicted protein [Hordeum vulgare subsp. vulgare]	--
Triticum_aestivum_newGene_49505	0	0	0	0	0	0	1.05998	57	2.28299	103	1.51282	87	1.14801e-21	4.96771	up	--	--	--	--	--	--	--	Rare lipoprotein A (RlpA)-like double-psi beta-barrel;; Pollen allergen	Expansin-like A2 (Precursor) GN=OSJNBb0015I11.10 OS=Oryza sativa subsp. japonica (Rice) PE=2 SV=1	R	General function prediction only	putative beta-1,3-galactosyltransferase 2 [Triticum urartu]	cellular component: cell (GO:0005623);; cellular component: organelle (GO:0043226);; cellular component: cell part (GO:0044464);; biological process: metabolic process (GO:0008152);; biological process: cellular process (GO:0009987);; biological process: single-organism process (GO:0044699);; molecular function: catalytic activity (GO:0003824);; cellular component: membrane (GO:0016020);; cellula…
Triticum_aestivum_newGene_49496	0	0	0	0	0	0	1.86967	140	2.97932	174	2.24117	215	2.16684e-38	6.13401	up	--	--	--	--	--	--	--	Protein of unknown function (DUF3593)	--	UY	--	hypothetical protein TRIUR3_03577 [Triticum urartu]	--
Triticum_aestivum_newGene_49413	0	0	0	0	0	0	4.5777	431	4.16859	328	4.61862	463	1.51902e-64	7.35009	up	--	--	Molecular Function: magnesium ion binding (GO:0000287);; Biological Process: metabolic process (GO:0008152);; Molecular Function: terpene synthase activity (GO:0010333);;	K04120|2.73954e-22|sita:101783621|K04120 ent-copalyl diphosphate synthase [EC:5.5.1.13] | (RefSeq) ent-copalyl diphosphate synthase 1, chloroplastic-like	Diterpenoid biosynthesis (ko00904)	--	--	--	--	S	--	PREDICTED: subtilisin-like protease-like [Setaria italica]	biological process: metabolic process (GO:0008152);; molecular function: catalytic activity (GO:0003824)
Triticum_aestivum_newGene_49412	0	0	0	0	0	0	3.27401	183	2.83049	126	3.25262	187	1.23344e-39	6.15461	up	--	--	--	--	--	--	--	--	DNA-binding protein RHL1 GN=F11A17.7 OS=Arabidopsis thaliana (Mouse-ear cress) PE=1 SV=1	S	Transcription	ent-copalyl diphosphate synthase [Triticum aestivum]	molecular function: binding (GO:0005488);; biological process: metabolic process (GO:0008152);; molecular function: catalytic activity (GO:0003824)
Triticum_aestivum_newGene_49403	0.01465	7	0.005893	3	0	0	1.33264	380	0.986114	161	1.56488	296	1.60854e-43	5.59475	up	--	--	Molecular Function: nucleic acid binding (GO:0003676);; Cellular Component: integral component of membrane (GO:0016021);;	--	--	--	--	--	--	T	--	alpha purothionin [Triticum aestivum]	cellular component: extracellular region (GO:0005576);; biological process: response to stimulus (GO:0050896)
Triticum_aestivum_newGene_49368	0	0	0	0	0	0	2.04051	264	2.8098	306	1.81148	252	3.2377e-48	6.69329	up	--	--	Biological Process: metabolic process (GO:0008152);; Molecular Function: hydrolase activity (GO:0016787);;	--	--	[R]	General function prediction only	Ras family;; Miro-like protein;; ADP-ribosylation factor family;; 50S ribosome-binding GTPase	Ras-related protein Rab11D GN=RAB11D OS=Nicotiana tabacum (Common tobacco) PE=2 SV=1	U	Function unknown	Putative tRNA-splicing endonuclease subunit Sen2 [Aegilops tauschii]	molecular function: catalytic activity (GO:0003824);; biological process: metabolic process (GO:0008152);; biological process: cellular process (GO:0009987);; molecular function: binding (GO:0005488);; cellular component: cell (GO:0005623);; cellular component: organelle (GO:0043226);; cellular component: cell part (GO:0044464);; cellular component: membrane (GO:0016020);; cellular component: mem…
Triticum_aestivum_newGene_49355	4.41418	479	2.43486	273	2.75951	223	0.564863	47	0.576674	40	0.481055	43	1.09519e-15	-2.30205	down	--	--	--	--	--	--	--	Heavy-metal-associated domain	--	P	Function unknown	--	--
Triticum_aestivum_newGene_49345	0	0	0	0	0	0	5.85375	467	4.80506	326	4.46334	378	1.88223e-61	7.2497	up	--	--	Molecular Function: magnesium ion binding (GO:0000287);; Biological Process: metabolic process (GO:0008152);; Molecular Function: terpene synthase activity (GO:0010333);;	K04120|2.5077e-22|sita:101783621|K04120 ent-copalyl diphosphate synthase [EC:5.5.1.13] | (RefSeq) ent-copalyl diphosphate synthase 1, chloroplastic-like	Diterpenoid biosynthesis (ko00904)	--	--	Cupin;; ARD/ARD' family;; Cupin domain	Globulin-1 S allele (Precursor) GN=GLB1 OS=Zea mays (Maize) PE=1 SV=2	R	Signal transduction mechanisms	uncharacterized protein LOC109780523 [Aegilops tauschii subsp. tauschii]	molecular function: binding (GO:0005488);; biological process: metabolic process (GO:0008152);; biological process: cellular process (GO:0009987);; molecular function: catalytic activity (GO:0003824);; cellular component: cell (GO:0005623);; cellular component: cell part (GO:0044464);; biological process: single-organism process (GO:0044699);; cellular component: macromolecular complex (GO:003299…
Triticum_aestivum_newGene_49341	0	0	0	0	0	0	1.82065	67	2.17261	66	2.19727	81	1.16974e-22	4.99551	up	--	--	--	--	--	--	--	Alpha/beta hydrolase family;; alpha/beta hydrolase fold;; Alpha/beta hydrolase family	--	I	Function unknown	LRR receptor-like serine/threonine-protein kinase EFR [Triticum urartu]	--
Triticum_aestivum_newGene_49340	0	0	0	0	0	0	2.77512	103	2.91524	91	1.94709	79	6.21683e-26	5.27955	up	--	--	--	--	--	--	--	--	--	S	Signal transduction mechanisms	Subtilisin-chymotrypsin inhibitor WSCI [Aegilops tauschii]	molecular function: molecular function regulator (GO:0098772);; biological process: biological regulation (GO:0065007);; cellular component: extracellular region (GO:0005576);; biological process: response to stimulus (GO:0050896)
Triticum_aestivum_newGene_49326	7.85658	1316	0.364261	65	2.80795	358	0	0	0	0	0	0	0.00352704	-1.88694	down	[G]	Carbohydrate transport and metabolism	Molecular Function: hydrolase activity, hydrolyzing O-glycosyl compounds (GO:0004553);; Cellular Component: vacuole (GO:0005773);; Biological Process: carbohydrate metabolic process (GO:0005975);; Cellular Component: plant-type cell wall (GO:0009505);; Molecular Function: carbohydrate binding (GO:0030246);; Cellular Component: apoplast (GO:0048046);;	K01187|0|zma:103629642|K01187 alpha-glucosidase [EC:3.2.1.20] | (RefSeq) GRMZM2G428518; probable alpha-glucosidase Os06g0675700	Galactose metabolism (ko00052);; Starch and sucrose metabolism (ko00500)	[G]	Carbohydrate transport and metabolism	Seven in absentia protein family	E3 ubiquitin-protein ligase SINA-like 10 GN=At5g37930 OS=Arabidopsis thaliana (Mouse-ear cress) PE=2 SV=1	R	Chromatin structure and dynamics	uncharacterized protein LOC109746109 isoform X1 [Aegilops tauschii subsp. tauschii]	--
Triticum_aestivum_newGene_49321	0	0	0	0	0.033422	2	1.28372	73	1.60969	77	1.44545	90	7.64957e-23	4.79898	up	--	--	Biological Process: metabolic process (GO:0008152);; Molecular Function: hydrolase activity (GO:0016787);;	--	--	--	--	No apical meristem (NAM) protein	NAC domain-containing protein 8 GN=NAC008 OS=Arabidopsis thaliana (Mouse-ear cress) PE=2 SV=1	R	Function unknown	CM 17 protein precursor [Triticum aestivum]	molecular function: molecular function regulator (GO:0098772);; biological process: biological regulation (GO:0065007);; cellular component: extracellular region (GO:0005576)
Triticum_aestivum_newGene_49268	1.67076	186	1.61739	197	2.01604	173	0	0	0	0	0	0	2.38817e-31	-5.62126	down	--	--	--	--	--	--	--	--	--	--	General function prediction only	sugar transporter ERD6-like 4 [Aegilops tauschii subsp. tauschii]	--
Triticum_aestivum_newGene_4926	1.6672	393	1.11869	299	1.39014	255	0.014395	3	0	0	0	0	4.29315e-43	-5.89821	down	[G]	Carbohydrate transport and metabolism	Molecular Function: 6-phosphofructokinase activity (GO:0003872);; Molecular Function: ATP binding (GO:0005524);; Biological Process: fructose 6-phosphate metabolic process (GO:0006002);; Cellular Component: plastid (GO:0009536);; Molecular Function: metal ion binding (GO:0046872);; Biological Process: glycolytic process through fructose-6-phosphate (GO:0061615);;	K00850|4.23717e-45|sbi:SORBI_06g019610|K00850 6-phosphofructokinase 1 [EC:2.7.1.11] | (RefSeq) SORBIDRAFT_06g019610, Sb06g019610; hypothetical protein	Glycolysis / Gluconeogenesis (ko00010);; Pentose phosphate pathway (ko00030);; Fructose and mannose metabolism (ko00051);; Galactose metabolism (ko00052);; Carbon metabolism (ko01200);; Biosynthesis of amino acids (ko01230);; RNA degradation (ko03018)	[G]	Carbohydrate transport and metabolism	NB-ARC domain;; Leucine Rich repeats (2 copies);; AAA domain;; AAA domain	Disease resistance protein RPM1 GN=F17A9.20 OS=Arabidopsis thaliana (Mouse-ear cress) PE=1 SV=1	T	Coenzyme transport and metabolism	uncharacterized protein LOC109776472 [Aegilops tauschii subsp. tauschii]	cellular component: membrane (GO:0016020);; cellular component: membrane part (GO:0044425);; molecular function: catalytic activity (GO:0003824)
[truncated: 4,152 more rows]

## Sheet: Table S5
Li QY, Gao C, Xu KG, Jiang YM, Niu JS, Yin GH & Wang CY. Transcriptome-based analysis of resistance mechanism to black point caused by Bipolaris sorokiniana in wheat
[truncated: 5,063 more rows]

## Sheet: Table S6 
Li QY, Gao C, Xu KG, Jiang YM, Niu JS, Yin GH & Wang CY. Transcriptome-based analysis of resistance mechanism to black point caused by Bipolaris sorokiniana in wheat
[truncated: 7,794 more rows]
