# Supplementary material for: Transcriptome-based analysis of resistance mechanism to black point caused by Bipolaris sorokiniana in wheat
Source: Sci Rep. 2021 Mar 25;11:6911. doi: 10.1038/s41598-021-86303-1 (PMC7994838; doi:10.1038/s41598-021-86303-1)
Supplement: Supplementary file 2 — Supplementary Information 2. [file 41598_2021_86303_MOESM2_ESM.xlsx]

## Sheet: Table S7
Li QY, Gao C, Xu KG, Jiang YM, Niu JS, Yin GH & Wang CY. Transcriptome-based analysis of resistance mechanism to black point caused by Bipolaris sorokiniana in wheat
Supplementary Table S7 The differentially expressed genes (DEGs) in kernels of slightly and highly susceptible at 12 d after inoculation with Bipolaris sorokiniana
#ID	T04_FPKM	T04_count	T05_FPKM	T05_count	T06_FPKM	T06_count	T07_FPKM	T07_count	T08_FPKM	T08_count	T09_FPKM	T09_count	FDR	log2FC	regulated	COG_class	COG_class_annotation	GO_annotation	KEGG_annotation	KEGG_pathway_annotation	KOG_class	KOG_class_annotation	Pfam_annotation	Swiss_Prot_annotation	eggNOG_class	eggNOG_class_annotation	NR_annotation	GO_second_level_annotation
Triticum_aestivum_newGene_61535	2.27429	290.5	1.37976	156.5	1.50143	218.5	0	0	0	0	0	0	2.01032e-37	-5.40124	down	--	--	--	K07910|9.73959e-07|egu:105045294|K07910 Ras-related protein Rab-18 | (RefSeq) ras-related protein RABC1-like	--	[R]	General function prediction only	--	Ras-related protein RABC1 OS=Arabidopsis thaliana OX=3702 GN=RABC1 PE=1 SV=1	S	Function unknown	hypothetical protein TRIUR3_29527 [Triticum urartu]	--
TraesCS1B01G107800	2.0505	180.5	2.39894	161	2.8041	255	0.226616	16	0.340207	24.5	0.262685	19	8.05003e-08	-2.35133	down	--	--	Molecular Function: GTP binding (GO:0005525);; Cellular Component: plastid (GO:0009536);;	--	--	--	--	--	--	S	Function unknown	hypothetical protein F775_07111 [Aegilops tauschii]	molecular function: binding (GO:0005488);; cellular component: cell (GO:0005623);; cellular component: organelle (GO:0043226);; cellular component: cell part (GO:0044464)
TraesCS6B01G140500	2.18169	353	1.82569	226	1.95008	306	0.76503	92	0.607651	76.5	0.552176	75	3.24182e-18	-1.62162	down	--	--	--	--	--	--	--	FBD;; F-box domain	F-box/FBD/LRR-repeat protein At1g13570 GN=At1g13570 OS=Arabidopsis thaliana (Mouse-ear cress) PE=2 SV=1	R	General function prediction only	predicted protein [Hordeum vulgare subsp. vulgare]	--
TraesCS6B01G393600	8.31477	1065.5	7.50077	684	8.01203	910	4.51785	388	2.90737	266	3.77008	339	0.000255603	-1.00492	down	[E]	Amino acid transport and metabolism	Molecular Function: L-aspartate:2-oxoglutarate aminotransferase activity (GO:0004069);; Biological Process: cellular amino acid metabolic process (GO:0006520);; Biological Process: response to cold (GO:0009409);; Cellular Component: chloroplast stroma (GO:0009570);; Biological Process: ethylene biosynthetic process (GO:0009693);; Cellular Component: chloroplast envelope (GO:0009941);; Cellular Co…	K00811|0|bdi:100831644|K00811 aspartate aminotransferase, chloroplastic [EC:2.6.1.1] | (RefSeq) aspartate aminotransferase P2, mitochondrial	Arginine biosynthesis (ko00220);; Alanine, aspartate and glutamate metabolism (ko00250);; Cysteine and methionine metabolism (ko00270);; Arginine and proline metabolism (ko00330);; Tyrosine metabolism (ko00350);; Phenylalanine metabolism (ko00360);; Phenylalanine, tyrosine and tryptophan biosynthesis (ko00400);; Isoquinoline alkaloid biosynthesis (ko00950);; Tropane, piperidine and pyridine alkal…	[E]	Amino acid transport and metabolism	Aminotransferase class I and II	Aspartate aminotransferase, chloroplastic (Precursor) GN=F10N7.200 OS=Arabidopsis thaliana (Mouse-ear cress) PE=1 SV=2	E	Amino acid transport and metabolism	predicted protein [Hordeum vulgare subsp. vulgare]	molecular function: catalytic activity (GO:0003824);; biological process: metabolic process (GO:0008152);; biological process: cellular process (GO:0009987);; biological process: single-organism process (GO:0044699);; biological process: response to stimulus (GO:0050896);; cellular component: cell (GO:0005623);; cellular component: organelle (GO:0043226);; cellular component: organelle part (GO:0…
TraesCS7B01G309500	66.9953	3430.5	69.0664	2517	74.3179	3414	29.3602	1013	27.3299	1025	33.4091	1317	1.30573e-22	-1.09678	down	[O]	Posttranslational modification, protein turnover, chaperones	Biological Process: protein peptidyl-prolyl isomerization (GO:0000413);; Molecular Function: peptidyl-prolyl cis-trans isomerase activity (GO:0003755);; Cellular Component: mitochondrion (GO:0005739);; Cellular Component: multivesicular body (GO:0005771);; Cellular Component: endoplasmic reticulum (GO:0005783);; Cellular Component: Golgi stack (GO:0005795);; Cellular Component: trans-Golgi networ…	K01802|7.65256e-110|bdi:100828170|K01802 peptidylprolyl isomerase [EC:5.2.1.8] | (RefSeq) peptidyl-prolyl cis-trans isomerase CYP20-1	--	[O]	Posttranslational modification, protein turnover, chaperones	Cyclophilin type peptidyl-prolyl cis-trans isomerase/CLD	Peptidyl-prolyl cis-trans isomerase CYP19-4 (Precursor) GN=F23F1.12 OS=Arabidopsis thaliana (Mouse-ear cress) PE=1 SV=2	O	Posttranslational modification, protein turnover, chaperones	predicted protein [Hordeum vulgare subsp. vulgare]	biological process: metabolic process (GO:0008152);; biological process: cellular process (GO:0009987);; molecular function: catalytic activity (GO:0003824);; cellular component: cell (GO:0005623);; cellular component: organelle (GO:0043226);; cellular component: cell part (GO:0044464);; cellular component: organelle part (GO:0044422);; cellular component: membrane (GO:0016020);; biological proce…
TraesCS2B01G216900	0	0	0	0	0	0	3.57295	358	4.15813	448	3.72181	434	4.16433e-101	7.5222	up	--	--	--	--	--	--	--	--	--	S	Function unknown	hypothetical protein F775_04962 [Aegilops tauschii]	--
Triticum_aestivum_newGene_662	1.18927	468.5	1.73666	458	1.41368	451.5	0.172571	49.5	0.302239	53.5	0.280651	57	1.89794e-19	-2.719	down	--	--	Cellular Component: integral component of membrane (GO:0016021);; Molecular Function: hydrolase activity, acting on ester bonds (GO:0016788);; Biological Process: transmembrane transport (GO:0055085);;	--	--	--	--	--	--	--	--	basic salivary proline-rich protein 1-like [Aegilops tauschii subsp. tauschii]	cellular component: membrane (GO:0016020);; cellular component: membrane part (GO:0044425);; molecular function: catalytic activity (GO:0003824);; biological process: localization (GO:0051179)
TraesCS4A01G392700	3.24311	534	2.05066	274.5	2.18822	311	0.069623	10.5	0.035461	6	0.105754	17.5	1.27782e-14	-3.16269	down	--	--	--	--	--	--	--	--	--	--	--	--	--
Triticum_aestivum_newGene_95731	1.34094	190.5	1.08926	107	1.37153	174.5	0	0	0	0	0	0	2.15012e-38	-5.29634	down	--	--	--	--	--	--	--	--	--	--	--	protein FAR-RED ELONGATED HYPOCOTYL 3-like [Aegilops tauschii subsp. tauschii]	--
TraesCS6B01G032700	1.45661	215.5	1.29698	141	1.53623	209.5	0.471645	52	0.534625	61	0.497122	58	9.12159e-20	-1.36851	down	--	--	--	--	--	[S]	Function unknown	Peptidase family C78	--	S	Function unknown	hypothetical protein F775_08768 [Aegilops tauschii]	--
Triticum_aestivum_newGene_95407	2.44272	329.5	2.27724	221	2.46106	328.5	0.109705	14.5	0.183493	20.5	0.111864	13	8.77149e-05	-2.06451	down	--	--	--	--	--	--	--	Reverse transcriptase-like	--	--	--	protein FAR1-RELATED SEQUENCE 12-like [Aegilops tauschii subsp. tauschii]	--
TraesCS5B01G024800	1.03445	136	0.954495	94.5	1.01617	129.5	0	0	0	0	0	0	5.29534e-40	-5.36545	down	--	--	--	--	--	[T]	Signal transduction mechanisms	NB-ARC domain;; Leucine Rich repeats (2 copies)	Disease resistance protein RPS2 GN=RPS2 OS=Arabidopsis thaliana (Mouse-ear cress) PE=1 SV=1	T	Signal transduction mechanisms	Disease resistance protein RPS2 [Aegilops tauschii]	--
TraesCS1B01G084900	2.22537	398	1.80906	227.5	1.95615	295	0	0	0.0068305	1	0	0	2.43664e-41	-5.47363	down	--	--	Cellular Component: plastid (GO:0009536);;	--	--	--	--	TAF RNA Polymerase I subunit A	--	S	Function unknown	predicted protein [Hordeum vulgare subsp. vulgare]	cellular component: cell (GO:0005623);; cellular component: organelle (GO:0043226);; cellular component: cell part (GO:0044464)
Triticum_aestivum_newGene_12617	1.68072	313	1.29662	190.5	1.31417	232.5	0	0	0.0062105	1.5	0	0	7.01751e-56	-5.90288	down	--	--	Cellular Component: integral component of membrane (GO:0016021);;	--	--	--	--	--	--	--	--	hypothetical protein TRIUR3_33120 [Triticum urartu]	cellular component: membrane (GO:0016020);; cellular component: membrane part (GO:0044425)
Triticum_aestivum_newGene_75152	10.7879	657	11.126	500	11.6753	664	2.1543	101	2.03641	96.5	1.93247	99	5.73212e-35	-2.43383	down	--	--	--	--	--	--	--	--	--	--	--	--	--
TraesCS1B01G084500	4.60775	739	3.88673	471.5	3.89985	584.5	1.00049	110	0.879514	104	0.957946	123	1.68567e-26	-1.96397	down	[RTKL]	General function prediction only;; Signal transduction mechanisms;; Transcription;; Replication, recombination and repair	Molecular Function: protein serine/threonine kinase activity (GO:0004674);; Molecular Function: ATP binding (GO:0005524);; Biological Process: protein phosphorylation (GO:0006468);; Molecular Function: carbohydrate binding (GO:0030246);;	--	--	--	--	Legume lectin domain;; Protein kinase domain;; Protein tyrosine kinase	L-type lectin-domain containing receptor kinase VIII.1 (Precursor) GN=LECRK81 OS=Arabidopsis thaliana (Mouse-ear cress) PE=2 SV=1	T	Signal transduction mechanisms	predicted protein [Hordeum vulgare subsp. vulgare]	molecular function: catalytic activity (GO:0003824);; biological process: metabolic process (GO:0008152);; biological process: cellular process (GO:0009987);; molecular function: binding (GO:0005488)
TraesCS1B01G129600	6.17656	709	5.71375	556	5.92263	682.5	0.456879	48.5	0.456367	51	0.425659	49	1.21765e-12	-2.79659	down	--	--	Molecular Function: zinc ion binding (GO:0008270);;	--	--	[O]	Posttranslational modification, protein turnover, chaperones	Ring finger domain;; RING-H2 zinc finger;; Zinc finger, C3HC4 type (RING finger);; Zinc finger, C3HC4 type (RING finger);; Zinc finger, C3HC4 type (RING finger)	Probable E3 ubiquitin-protein ligase HIP1 OS=Oryza sativa subsp. japonica (Rice) PE=1 SV=2	O	Posttranslational modification, protein turnover, chaperones	RING finger protein 44 [Aegilops tauschii]	molecular function: binding (GO:0005488)
TraesCS2B01G215700	2.54281	505	2.59214	362	2.53049	470.5	6.8189	857.5	7.37116	983.5	6.10708	893	3.69407e-13	1.37185	up	--	--	--	--	--	--	--	Protein of unknown function (DUF1618)	--	S	Function unknown	hypothetical protein F775_19106 [Aegilops tauschii]	--
Triticum_aestivum_newGene_87996	5.02214	835	4.14343	542	4.19597	658	0.075105	14.5	0	0	0.051333	11	3.08157e-05	-2.21665	down	--	--	Molecular Function: isomerase activity (GO:0016853);;	--	--	--	--	--	--	M	Cell wall/membrane/envelope biogenesis	predicted protein [Hordeum vulgare subsp. vulgare]	molecular function: catalytic activity (GO:0003824)
TraesCS1B01G150200	6.00303	658.5	6.08202	484	6.40347	653.5	0.381792	23.5	0.484047	27	0.435981	25	2.31256e-26	-3.7572	down	[E]	Amino acid transport and metabolism	Molecular Function: lactoylglutathione lyase activity (GO:0004462);; Molecular Function: protein serine/threonine kinase activity (GO:0004674);; Molecular Function: ATP binding (GO:0005524);; Biological Process: carbohydrate metabolic process (GO:0005975);; Biological Process: protein phosphorylation (GO:0006468);; Biological Process: response to cold (GO:0009409);; Cellular Component: chloroplas…	K01759|0|bdi:100839089|K01759 lactoylglutathione lyase [EC:4.4.1.5] | (RefSeq) putative lactoylglutathione lyase	Pyruvate metabolism (ko00620)	[G]	Carbohydrate transport and metabolism	Glyoxalase/Bleomycin resistance protein/Dioxygenase superfamily;; Glyoxalase-like domain;; Glyoxalase/Bleomycin resistance protein/Dioxygenase superfamily	Probable lactoylglutathione lyase, chloroplast (Precursor) GN=At1g67280 OS=Arabidopsis thaliana (Mouse-ear cress) PE=1 SV=1	G	Carbohydrate transport and metabolism	putative lactoylglutathione lyase, chloroplast [Triticum urartu]	molecular function: catalytic activity (GO:0003824);; biological process: metabolic process (GO:0008152);; biological process: cellular process (GO:0009987);; molecular function: binding (GO:0005488);; biological process: response to stimulus (GO:0050896);; cellular component: cell (GO:0005623);; cellular component: organelle (GO:0043226);; cellular component: organelle part (GO:0044422);; cellul…
Triticum_aestivum_newGene_26804	1.0896	148	1.14981	103	1.21868	141	4.30869	388.5	3.58231	323.5	3.94612	395.5	0.00292459	1.28607	up	--	--	--	--	--	--	--	--	--	--	--	hypothetical protein PAHAL_B03736 [Panicum hallii]	--
TraesCS1B01G090300	1.31283	205	1.51281	174	1.48818	221	0.382149	47	0.286921	35.5	0.260455	33	1.22589e-15	-2.10732	down	[Q]	Secondary metabolites biosynthesis, transport and catabolism	Molecular Function: electron carrier activity (GO:0009055);; Biological Process: etioplast organization (GO:0009662);; Biological Process: carotenoid biosynthetic process (GO:0016117);; Molecular Function: oxidoreductase activity (GO:0016491);; Cellular Component: chloroplast membrane (GO:0031969);; Molecular Function: carotenoid isomerase activity (GO:0046608);; Biological Process: oxidation-red…	K09835|0|bdi:100838443|K09835 prolycopene isomerase [EC:5.2.1.13] | (RefSeq) prolycopene isomerase, chloroplastic-like	Carotenoid biosynthesis (ko00906)	[H]	Coenzyme transport and metabolism	NAD(P)-binding Rossmann-like domain;; FAD dependent oxidoreductase;; Flavin containing amine oxidoreductase;; FAD binding domain;; Thi4 family	Prolycopene isomerase, chloroplastic (Precursor) GN=CRTISO OS=Daucus carota (Wild carrot) PE=2 SV=1	H	Coenzyme transport and metabolism	PREDICTED: prolycopene isomerase, chloroplastic-like [Brachypodium distachyon]	molecular function: electron carrier activity (GO:0009055);; biological process: cellular process (GO:0009987);; biological process: cellular component organization or biogenesis (GO:0071840);; biological process: metabolic process (GO:0008152);; biological process: single-organism process (GO:0044699);; molecular function: catalytic activity (GO:0003824);; cellular component: cell (GO:0005623);;…
TraesCS1B01G104900	4.47768	898	4.0613	595	4.58233	841	0.590757	100	0.734097	127.5	0.704915	122.5	2.11815e-62	-2.32218	down	[RTKL]	General function prediction only;; Signal transduction mechanisms;; Transcription;; Replication, recombination and repair	Biological Process: MAPK cascade (GO:0000165);; Molecular Function: MAP kinase activity (GO:0004707);; Molecular Function: ATP binding (GO:0005524);; Cellular Component: vacuole (GO:0005773);; Cellular Component: plasma membrane (GO:0005886);; Biological Process: protein phosphorylation (GO:0006468);; Biological Process: regulation of meristem growth (GO:0010075);;	--	--	[T]	Signal transduction mechanisms	Protein kinase domain;; Protein tyrosine kinase	Mitogen-activated protein kinase 14 OS=Oryza sativa subsp. japonica (Rice) PE=2 SV=1	T	Signal transduction mechanisms	mitogen-activated protein kinase 2 [Triticum aestivum]	biological process: metabolic process (GO:0008152);; biological process: cellular process (GO:0009987);; biological process: signaling (GO:0023052);; biological process: single-organism process (GO:0044699);; biological process: response to stimulus (GO:0050896);; biological process: biological regulation (GO:0065007);; molecular function: catalytic activity (GO:0003824);; molecular function: sig…
TraesCS3B01G452500	0.338089	65	0.630929	81.5	0.519765	63.5	1.62994	212.5	1.49865	299.5	1.70696	305.5	2.14656e-10	1.96477	up	--	--	Molecular Function: ligase activity (GO:0016874);; Molecular Function: protein heterodimerization activity (GO:0046982);;	--	--	[R]	General function prediction only	F-box-like;; F-box domain	Putative F-box/LRR-repeat protein 23 GN=FBL23 OS=Arabidopsis thaliana (Mouse-ear cress) PE=3 SV=1	R	General function prediction only	unnamed protein product [Triticum aestivum]	molecular function: catalytic activity (GO:0003824);; molecular function: binding (GO:0005488)
TraesCS1B01G093300	5.08903	944	5.22664	691	5.38731	934.5	1.25569	163	1.17599	161.5	1.29122	180.5	2.34835e-102	-2.01516	down	--	--	Molecular Function: nucleic acid binding (GO:0003676);; Cellular Component: intracellular (GO:0005622);; Biological Process: gravitropism (GO:0009630);;	K17569|0|bdi:100845409|K17569 G patch domain-containing protein 2 | (RefSeq) uncharacterized LOC100845409	--	[A]	RNA processing and modification	G-patch domain;; DExH-box splicing factor binding site	Septin and tuftelin-interacting protein 1 homolog 1 GN=STIPL1 OS=Arabidopsis thaliana (Mouse-ear cress) PE=2 SV=1	A	RNA processing and modification	Tuftelin-interacting protein 11 [Aegilops tauschii]	molecular function: binding (GO:0005488);; cellular component: cell (GO:0005623);; cellular component: cell part (GO:0044464);; biological process: response to stimulus (GO:0050896)
TraesCS2B01G534200	25.0038	4289	21.6407	2679.5	24.3012	3745	18.3397	1046	11.8393	1057.5	17.1152	1161	2.93549e-17	-1.29563	down	--	--	Molecular Function: NADPH-hemoprotein reductase activity (GO:0003958);; Molecular Function: iron ion binding (GO:0005506);; Cellular Component: endoplasmic reticulum membrane (GO:0005789);; Cellular Component: cytosol (GO:0005829);; Biological Process: ER to Golgi vesicle-mediated transport (GO:0006888);; Biological Process: phenylpropanoid metabolic process (GO:0009698);; Biological Process: res…	K00327|0|bdi:100837832|K00327 NADPH-ferrihemoprotein reductase [EC:1.6.2.4] | (RefSeq) NADPH--cytochrome P450 reductase	--	[C]	Energy production and conversion	FAD binding domain;; Flavodoxin;; Oxidoreductase NAD-binding domain	NADPH--cytochrome P450 reductase GN=CPR OS=Catharanthus roseus (Madagascar periwinkle) PE=2 SV=1	C	Energy production and conversion	NADPH-cytochrome P450 reductase [Triticum aestivum]	molecular function: catalytic activity (GO:0003824);; biological process: metabolic process (GO:0008152);; biological process: single-organism process (GO:0044699);; molecular function: binding (GO:0005488);; cellular component: cell (GO:0005623);; cellular component: membrane (GO:0016020);; cellular component: organelle (GO:0043226);; cellular component: organelle part (GO:0044422);; cellular co…
TraesCS2B01G013600	0	0	0	0	0.0443525	0.5	28.0032	224	27.2713	228	30.3824	274	1.62871e-89	6.92759	up	--	--	Cellular Component: mitochondrial proton-transporting ATP synthase complex, coupling factor F(o) (GO:0000276);; Molecular Function: hydrogen ion transmembrane transporter activity (GO:0015078);; Biological Process: ATP synthesis coupled proton transport (GO:0015986);;	--	--	--	--	--	--	S	Function unknown	PREDICTED: uncharacterized protein LOC100822706 [Brachypodium distachyon]	cellular component: cell (GO:0005623);; cellular component: membrane (GO:0016020);; cellular component: macromolecular complex (GO:0032991);; cellular component: organelle (GO:0043226);; cellular component: organelle part (GO:0044422);; cellular component: membrane part (GO:0044425);; cellular component: cell part (GO:0044464);; molecular function: transporter activity (GO:0005215);; biological p…
Triticum_aestivum_newGene_76309	1.78725	384	1.84872	284	1.57594	337.5	0.0087945	3.5	0	0	0.003062	1.5	2.55765e-35	-5.14231	down	[M]	Cell wall/membrane/envelope biogenesis	Molecular Function: UDP-glucose 6-dehydrogenase activity (GO:0003979);; Cellular Component: nucleus (GO:0005634);; Cellular Component: cytosol (GO:0005829);; Biological Process: carbohydrate metabolic process (GO:0005975);; Biological Process: glycosaminoglycan biosynthetic process (GO:0006024);; Biological Process: UDP-glucuronate biosynthetic process (GO:0006065);; Molecular Function: NAD bindi…	K00012|1.91276e-112|bdi:100841376|K00012 UDPglucose 6-dehydrogenase [EC:1.1.1.22] | (RefSeq) UDP-glucose 6-dehydrogenase 4	Pentose and glucuronate interconversions (ko00040);; Ascorbate and aldarate metabolism (ko00053);; Starch and sucrose metabolism (ko00500);; Amino sugar and nucleotide sugar metabolism (ko00520)	[GT]	Carbohydrate transport and metabolism;; Signal transduction mechanisms	UDP-glucose/GDP-mannose dehydrogenase family, NAD binding domain	UDP-glucose 6-dehydrogenase 5 OS=Oryza sativa subsp. japonica OX=39947 GN=UGD5 PE=2 SV=1	M	Cell wall/membrane/envelope biogenesis	PREDICTED: UDP-glucose 6-dehydrogenase 4 [Brachypodium distachyon]	molecular function: catalytic activity (GO:0003824);; biological process: metabolic process (GO:0008152);; biological process: single-organism process (GO:0044699);; cellular component: cell (GO:0005623);; cellular component: organelle (GO:0043226);; cellular component: cell part (GO:0044464);; biological process: cellular process (GO:0009987);; molecular function: binding (GO:0005488)
Triticum_aestivum_newGene_32995	4.79578	870	4.18583	569	3.06367	531.5	0	0	0.014016	3	0	0	3.04774e-30	-4.98655	down	--	--	--	--	--	--	--	--	--	--	--	hypothetical protein TRIUR3_09529 [Triticum urartu]	--
Triticum_aestivum_newGene_89472	1.52368	299.5	2.13217	299	1.62583	281.5	0	0	0	0	0	0	5.54919e-65	-6.43098	down	--	--	--	K10802|7.0886e-08|zma:100381276|K10802 high mobility group protein B1 | (RefSeq) HMG13, GRMZM5G834758, GRMZM5G834758_T02, MNB1b; high mobility group protein 1	Base excision repair (ko03410)	[R]	General function prediction only	--	HMG1/2-like protein OS=Triticum aestivum OX=4565 PE=2 SV=1	B	Chromatin structure and dynamics	cyclin-dependent kinase 5 homolog isoform X3 [Aegilops tauschii subsp. tauschii]	--
TraesCS4B01G126100	0.990796	181	1.05688	137.5	0.852961	156	0	0	0	0	0	0	1.07705e-42	-5.55686	down	--	--	Molecular Function: protein kinase activity (GO:0004672);; Molecular Function: ATP binding (GO:0005524);; Biological Process: protein phosphorylation (GO:0006468);; Cellular Component: integral component of membrane (GO:0016021);; Cellular Component: cytoplasmic vesicle (GO:0016023);;	--	--	--	--	Protein tyrosine kinase;; Protein kinase domain	Probable LRR receptor-like serine/threonine-protein kinase At1g63430 (Precursor) GN=At1g63430 OS=Arabidopsis thaliana (Mouse-ear cress) PE=2 SV=1	T	Signal transduction mechanisms	predicted protein [Hordeum vulgare subsp. vulgare]	molecular function: catalytic activity (GO:0003824);; biological process: metabolic process (GO:0008152);; biological process: cellular process (GO:0009987);; molecular function: binding (GO:0005488);; cellular component: membrane (GO:0016020);; cellular component: membrane part (GO:0044425)
Triticum_aestivum_newGene_30976	7.24432	1077.5	8.25503	1034.5	6.8674	1013.5	0.0142255	2.5	0.0114975	2	0.0317445	6.5	4.89585e-76	-6.4785	down	--	--	Cellular Component: microtubule (GO:0005874);; Molecular Function: microtubule binding (GO:0008017);; Cellular Component: katanin complex (GO:0008352);; Biological Process: microtubule severing (GO:0051013);;	K18643|4.08124e-09|sita:101758399|K18643 katanin p80 WD40 repeat-containing subunit B1 | (RefSeq) katanin p80 WD40 repeat-containing subunit B1 homolog	--	--	--	--	--	S	Function unknown	uncharacterized protein LOC109770116 isoform X4 [Aegilops tauschii subsp. tauschii]	cellular component: cell (GO:0005623);; cellular component: organelle (GO:0043226);; cellular component: organelle part (GO:0044422);; cellular component: cell part (GO:0044464);; cellular component: supramolecular complex (GO:0099080);; molecular function: binding (GO:0005488);; cellular component: macromolecular complex (GO:0032991);; biological process: cellular process (GO:0009987);; biologic…
TraesCS1B01G001800	1.20033	335	1.18873	240	1.24963	323.5	0.227668	44	0.301216	62.5	0.237014	52.5	1.59164e-20	-2.08082	down	[P]	Inorganic ion transport and metabolism	Molecular Function: magnesium ion binding (GO:0000287);; Molecular Function: phospholipid-translocating ATPase activity (GO:0004012);; Molecular Function: ATP binding (GO:0005524);; Cellular Component: Golgi apparatus (GO:0005794);; Cellular Component: plasma membrane (GO:0005886);; Biological Process: cation transport (GO:0006812);; Cellular Component: chloroplast envelope (GO:0009941);; Biologi…	K01530|0|bdi:100833680|K01530 phospholipid-translocating ATPase [EC:3.6.3.1] | (RefSeq) putative phospholipid-transporting ATPase 9	--	[R]	General function prediction only	E1-E2 ATPase;; haloacid dehalogenase-like hydrolase;; haloacid dehalogenase-like hydrolase;; Putative hydrolase of sodium-potassium ATPase alpha subunit	Putative phospholipid-transporting ATPase 9 GN=ALA9 OS=Arabidopsis thaliana (Mouse-ear cress) PE=3 SV=1	P	Inorganic ion transport and metabolism	predicted protein [Hordeum vulgare subsp. vulgare]	molecular function: binding (GO:0005488);; molecular function: catalytic activity (GO:0003824);; molecular function: transporter activity (GO:0005215);; biological process: single-organism process (GO:0044699);; biological process: localization (GO:0051179);; cellular component: cell (GO:0005623);; cellular component: organelle (GO:0043226);; cellular component: cell part (GO:0044464);; cellular …
TraesCS6D01G107300	0.833593	148.5	0.912569	163.5	0.937308	199	1.11475	469	1.09337	581.5	1.26004	555	5.72857e-11	2.01801	up	--	--	--	--	--	--	--	FBD	Putative F-box/LRR-repeat protein At5g02700 GN=At5g02700 OS=Arabidopsis thaliana (Mouse-ear cress) PE=4 SV=1	R	General function prediction only	hypothetical protein F775_07832 [Aegilops tauschii]	--
TraesCS1A01G284000	1.06806	198	0.589418	84.5	0.737869	134.5	0.340664	48.5	0.309227	46.5	0.353872	59.5	0.000330996	-1.29738	down	[KAD]	Transcription;; RNA processing and modification;; Cell cycle control, cell division, chromosome partitioning	Molecular Function: DNA binding (GO:0003677);; Molecular Function: chromatin binding (GO:0003682);;	K09422|0|bdi:100843050|K09422 myb proto-oncogene protein, plant | (RefSeq) cyclin-D-binding Myb-like transcription factor 1	--	[K]	Transcription	Myb-like DNA-binding domain;; Myb-like DNA-binding domain	Myb-related protein 3R-1 GN=MYB3R-1 OS=Arabidopsis thaliana (Mouse-ear cress) PE=2 SV=1	K	Transcription	Myb-related protein 3R-1 [Triticum urartu]	molecular function: binding (GO:0005488)
TraesCS1B01G087300	3.25898	1090	4.38632	1005.5	1.92223	511	0	0	0	0	0	0	1.0702e-56	-6.44762	down	[L]	Replication, recombination and repair	Biological Process: DNA repair (GO:0006281);;	K10801|1.0036e-100|obr:102713209|K10801 methyl-CpG-binding domain protein 4 [EC:3.2.2.-] | (RefSeq) uncharacterized LOC102713209	Base excision repair (ko03410)	--	--	HhH-GPD superfamily base excision DNA repair protein	--	L	Replication, recombination and repair	Methyl-CpG-binding domain protein 4 [Triticum urartu]	biological process: metabolic process (GO:0008152);; biological process: cellular process (GO:0009987);; biological process: response to stimulus (GO:0050896)
Triticum_aestivum_newGene_43114	1.55203	263	1.30049	152.5	1.28106	217.5	0	0	0	0	0.002761	1	2.67952e-27	-4.76232	down	--	--	--	--	--	--	--	--	--	--	--	--	--
TraesCS5D01G523000	0.306598	53	0.299739	38.5	0.281886	42.5	0.983735	107.5	0.670906	81.5	0.680689	94	2.73804e-11	1.33243	up	[O]	Posttranslational modification, protein turnover, chaperones	Molecular Function: metalloendopeptidase activity (GO:0004222);; Molecular Function: ATP binding (GO:0005524);; Biological Process: proteolysis (GO:0006508);; Cellular Component: membrane (GO:0016020);; Molecular Function: nucleoside-triphosphatase activity (GO:0017111);; Biological Process: protein catabolic process (GO:0030163);;	K08955|0|bdi:100839911|K08955 ATP-dependent metalloprotease [EC:3.4.24.-] | (RefSeq) ATP-dependent zinc metalloprotease FTSH 5, mitochondrial-like	--	[O]	Posttranslational modification, protein turnover, chaperones	Peptidase family M41;; ATPase family associated with various cellular activities (AAA);; AAA domain (dynein-related subfamily)	ATP-dependent zinc metalloprotease FTSH 5, mitochondrial (Precursor) OS=Oryza sativa subsp. japonica (Rice) PE=3 SV=1	O	Posttranslational modification, protein turnover, chaperones	ATP-dependent zinc metalloprotease FTSH 5, mitochondrial [Triticum urartu]	molecular function: catalytic activity (GO:0003824);; biological process: metabolic process (GO:0008152);; molecular function: binding (GO:0005488);; cellular component: membrane (GO:0016020)
Triticum_aestivum_newGene_6842	0.526027	100.5	0.574959	83.5	0.560767	100.5	0	0	0	0	0	0	2.40447e-39	-5.26435	down	--	--	--	--	--	--	--	--	--	S	Function unknown	uncharacterized protein LOC109763274 [Aegilops tauschii subsp. tauschii]	--
TraesCS7A01G026000	1.40659	135	1.28739	96.5	0.715346	67.5	0.0601685	5.5	0.175249	13.5	0.064136	6.5	1.4408e-06	-2.22547	down	--	--	--	--	--	[J]	Translation, ribosomal structure and biogenesis	--	--	J	Translation, ribosomal structure and biogenesis	hypothetical protein F775_04858 [Aegilops tauschii]	--
Triticum_aestivum_newGene_94452	4.09696	725.5	2.99113	412	3.18478	534	0	0	0	0	0	0	8.33617e-99	-7.41666	down	--	--	--	--	--	--	--	Plant transposon protein	--	S	Function unknown	uncharacterized protein LOC109820520 [Asparagus officinalis]	--
TraesCS5B01G523600	3.51334	529	3.07519	328.5	3.43954	435.5	0	0	0.008767	1	0.0068455	1.5	4.82196e-35	-5.14157	down	[O]	Posttranslational modification, protein turnover, chaperones	Molecular Function: metalloendopeptidase activity (GO:0004222);; Molecular Function: ATP binding (GO:0005524);; Biological Process: proteolysis (GO:0006508);; Cellular Component: membrane (GO:0016020);; Molecular Function: nucleoside-triphosphatase activity (GO:0017111);; Biological Process: protein catabolic process (GO:0030163);; Cellular Component: intracellular membrane-bounded organelle (GO:…	K08955|0|sbi:SORBI_09g030660|K08955 ATP-dependent metalloprotease [EC:3.4.24.-] | (RefSeq) SORBIDRAFT_09g030660, Sb09g030660; hypothetical protein	--	[O]	Posttranslational modification, protein turnover, chaperones	Peptidase family M41;; ATPase family associated with various cellular activities (AAA);; AAA domain (dynein-related subfamily)	ATP-dependent zinc metalloprotease FTSH 5, mitochondrial (Precursor) OS=Oryza sativa subsp. japonica (Rice) PE=3 SV=1	O	Posttranslational modification, protein turnover, chaperones	Cell division protease ftsH-like protein, mitochondrial [Aegilops tauschii]	molecular function: catalytic activity (GO:0003824);; biological process: metabolic process (GO:0008152);; molecular function: binding (GO:0005488);; cellular component: membrane (GO:0016020);; cellular component: cell (GO:0005623);; cellular component: organelle (GO:0043226);; cellular component: cell part (GO:0044464)
TraesCS6A01G414500	0.97246	268.5	1.02314	202.5	0.920567	225	0.374688	71.5	0.389747	76.5	0.464476	97.5	2.0711e-06	-1.05955	down	--	--	Cellular Component: cytoplasmic vesicle (GO:0016023);;	K19022|0|bdi:100842049|K19022 AP-5 complex subunit beta-1 | (RefSeq) uncharacterized LOC100842049	--	--	--	--	--	S	Function unknown	predicted protein [Hordeum vulgare subsp. vulgare]	--
TraesCS2B01G408800	0.667166	279.5	0.631003	186	0.650284	251.5	0.187401	50.5	0.23831	72.5	0.162089	54.5	7.20306e-07	-1.47615	down	--	--	Molecular Function: DNA binding (GO:0003677);; Molecular Function: RNA binding (GO:0003723);; Biological Process: RNA metabolic process (GO:0016070);;	K03260|0|bdi:100840186|K03260 translation initiation factor 4G | (RefSeq) eukaryotic translation initiation factor 4G-like	RNA transport (ko03013)	[J]	Translation, ribosomal structure and biogenesis	MIF4G domain;; MA3 domain	Eukaryotic translation initiation factor 4G OS=Oryza sativa subsp. japonica (Rice) PE=2 SV=2	J	Translation, ribosomal structure and biogenesis	Eukaryotic translation initiation factor 4G [Aegilops tauschii]	molecular function: binding (GO:0005488);; biological process: metabolic process (GO:0008152);; biological process: cellular process (GO:0009987)
Triticum_aestivum_newGene_26383	0	0	0.073628	10.5	0.046333	9	0.643162	92	0.768369	113	0.813365	126	3.05421e-05	2.18509	up	--	--	--	--	--	--	--	--	--	--	--	--	--
Triticum_aestivum_newGene_4373	0.875614	169	1.31453	153.5	0.926013	138.5	0	0	0.0382385	4.5	0	0	3.80953e-23	-4.18028	down	--	--	--	--	--	--	--	--	--	--	--	--	--
Triticum_aestivum_newGene_75122	0.801686	106	0.735217	76	0.955376	123.5	0	0	0	0	0	0	1.55376e-40	-5.32882	down	--	--	Cellular Component: nucleus (GO:0005634);; Cellular Component: membrane (GO:0016020);; Molecular Function: histone-lysine N-methyltransferase activity (GO:0018024);; Biological Process: histone lysine methylation (GO:0034968);;	K11423|5.37828e-13|sbi:SORBI_02g020844|K11423 histone-lysine N-methyltransferase SETD2 [EC:2.1.1.43] | (RefSeq) SORBIDRAFT_02g020844, Sb02g020844; hypothetical protein	Lysine degradation (ko00310)	[K]	Transcription	--	Putative histone-lysine N-methyltransferase ASHH4 OS=Arabidopsis thaliana OX=3702 GN=ASHH4 PE=3 SV=1	S	Function unknown	Histone-lysine N-methyltransferase ASHH3 [Triticum urartu]	cellular component: cell (GO:0005623);; cellular component: organelle (GO:0043226);; cellular component: cell part (GO:0044464);; cellular component: membrane (GO:0016020);; molecular function: catalytic activity (GO:0003824);; biological process: metabolic process (GO:0008152);; biological process: cellular process (GO:0009987);; biological process: cellular component organization or biogenesis …
Triticum_aestivum_newGene_49364	0.66182	120	0.576329	77.5	0.485748	76.5	0.16577	24	0.160873	24	0.084245	14.5	0.000662187	-1.63721	down	--	--	--	K01369|6.66677e-77|sita:101773432|K01369 legumain [EC:3.4.22.34] | (RefSeq) vacuolar-processing enzyme beta-isozyme 1	--	[O]	Posttranslational modification, protein turnover, chaperones	Peptidase C13 family	Vacuolar-processing enzyme beta-isozyme 1 OS=Oryza sativa subsp. japonica OX=39947 GN=VPE1 PE=1 SV=1	O	Posttranslational modification, protein turnover, chaperones	vacuolar processing enzyme 2d [Hordeum vulgare subsp. vulgare]	--
Triticum_aestivum_newGene_76680	0.999342	125.5	0.755483	99.5	0.71097	83	0	0	0	0	0	0	6.36962e-42	-5.3646	down	--	--	Biological Process: ethanol oxidation (GO:0006069);; Molecular Function: zinc ion binding (GO:0008270);; Molecular Function: S-(hydroxymethyl)glutathione dehydrogenase activity (GO:0051903);;	K00121|3.74456e-10|bdi:100828897|K00121 S-(hydroxymethyl)glutathione dehydrogenase / alcohol dehydrogenase [EC:1.1.1.284 1.1.1.1] | (RefSeq) alcohol dehydrogenase class-3	Glycolysis / Gluconeogenesis (ko00010);; Fatty acid degradation (ko00071);; Tyrosine metabolism (ko00350);; Carbon metabolism (ko01200)	[Q]	Secondary metabolites biosynthesis, transport and catabolism	--	Alcohol dehydrogenase class-3 OS=Zea mays OX=4577 GN=FDH PE=2 SV=1	C	Energy production and conversion	unnamed protein product [Triticum aestivum]	biological process: metabolic process (GO:0008152);; biological process: single-organism process (GO:0044699);; molecular function: binding (GO:0005488);; molecular function: catalytic activity (GO:0003824)
TraesCS1A01G143200	1.23338	160	0.904944	102	0.971182	135.5	0.010107	2	0.0114075	2	0	0	5.52207e-31	-4.62514	down	--	--	--	--	--	--	--	--	--	S	Function unknown	hypothetical protein F775_04962 [Aegilops tauschii]	--
TraesCS1B01G030000	2.51316	436	2.41302	289	2.49242	370	0.350994	46	0.20204	27	0.199722	31	3.56073e-18	-2.78957	down	[R]	General function prediction only	Molecular Function: GTPase activator activity (GO:0005097);; Cellular Component: intracellular (GO:0005622);; Biological Process: actin filament-based movement (GO:0030048);; Biological Process: positive regulation of GTPase activity (GO:0032851);; Biological Process: Golgi localization (GO:0051645);; Biological Process: mitochondrion localization (GO:0051646);; Biological Process: peroxisome loc…	K20165|0|bdi:100836667|K20165 TBC1 domain family member 2A | (RefSeq) growth hormone-regulated TBC protein 1	--	[U]	Intracellular trafficking, secretion, and vesicular transport	Rab-GTPase-TBC domain	--	U	Intracellular trafficking, secretion, and vesicular transport	predicted protein [Hordeum vulgare subsp. vulgare]	cellular component: cell (GO:0005623);; cellular component: cell part (GO:0044464);; biological process: cellular process (GO:0009987);; biological process: single-organism process (GO:0044699);; biological process: localization (GO:0051179)
TraesCS1A01G434200	0	0	0	0	0	0	1.35175	78.5	1.23596	84.5	1.33803	93.5	1.74133e-43	5.50302	up	--	--	--	--	--	--	--	--	--	--	--	hypothetical protein F775_05814 [Aegilops tauschii]	--
TraesCS7A01G320200	0.0285375	3	0.02809	2.5	0.07144	6.5	1.64836	100.5	1.39434	92	1.93423	142	6.4713e-31	4.16691	up	--	--	Cellular Component: cell wall (GO:0005618);; Molecular Function: pectinesterase activity (GO:0030599);; Biological Process: cell wall modification (GO:0042545);; Molecular Function: aspartyl esterase activity (GO:0045330);; Molecular Function: metal ion binding (GO:0046872);;	--	--	--	--	Pectinesterase	Probable pectinesterase 15 (Precursor) GN=F13K3.11 OS=Arabidopsis thaliana (Mouse-ear cress) PE=2 SV=1	R	General function prediction only	predicted protein [Hordeum vulgare subsp. vulgare]	cellular component: cell (GO:0005623);; cellular component: cell part (GO:0044464);; molecular function: catalytic activity (GO:0003824);; biological process: cellular process (GO:0009987);; biological process: cellular component organization or biogenesis (GO:0071840);; molecular function: binding (GO:0005488)
TraesCS3B01G126900	0	0	0	0	0	0	3.20588	188	2.35396	144.5	3.18505	217.5	2.24072e-43	5.62718	up	--	--	--	--	--	--	--	--	--	--	--	--	--
Triticum_aestivum_newGene_60992	0.450448	45	0.358237	26	0.305927	28.5	1.45078	93.5	1.5197	113.5	1.38176	111.5	3.92726e-07	1.69836	up	--	--	--	--	--	--	--	--	--	--	--	hypothetical protein TRIUR3_17436 [Triticum urartu]	--
Triticum_aestivum_newGene_12435	0.884935	126.5	0.617838	69.5	0.552034	89	0.0655895	8	0.088574	10.5	0.0132285	2	2.3845e-06	-2.38667	down	--		Molecular Function: protein serine/threonine kinase activity (GO:0004674);; Molecular Function: ATP binding (GO:0005524);; Biological Process: protein phosphorylation (GO:0006468);; Cellular Component: plastid (GO:0009536);;	--	--	[T]	Signal transduction mechanisms	Protein tyrosine kinase;; Protein kinase domain	Probable serine/threonine-protein kinase PBL19 OS=Arabidopsis thaliana OX=3702 GN=PBL19 PE=1 SV=1	T	Signal transduction mechanisms	probable serine/threonine-protein kinase PBL19 [Aegilops tauschii subsp. tauschii]	molecular function: catalytic activity (GO:0003824);; biological process: metabolic process (GO:0008152);; biological process: cellular process (GO:0009987);; molecular function: binding (GO:0005488);; cellular component: cell (GO:0005623);; cellular component: organelle (GO:0043226);; cellular component: cell part (GO:0044464)
Triticum_aestivum_newGene_29511	0	0	0	0	0	0	1.19221	85	1.3753	97.5	1.36044	98.5	4.05261e-36	5.22819	up	--	--	--	--	--	--	--	--	--	--	--	--	--
TraesCS7B01G404000	18.3259	570	17.986	416	18.9196	549	48.1652	1001.5	42.9232	932.5	47.8584	1158.5	4.09516e-14	1.29547	up	[O]	Posttranslational modification, protein turnover, chaperones	Cellular Component: endoplasmic reticulum (GO:0005783);; Cellular Component: Golgi apparatus (GO:0005794);; Molecular Function: arsenate reductase (glutaredoxin) activity (GO:0008794);; Molecular Function: electron carrier activity (GO:0009055);; Molecular Function: protein disulfide oxidoreductase activity (GO:0015035);; Biological Process: electron transport chain (GO:0022900);; Biological Proc…	K03676|7.3317e-66|bdi:100825578|K03676 glutaredoxin 3 | (RefSeq) glutaredoxin-C8	--	[O]	Posttranslational modification, protein turnover, chaperones	Glutaredoxin	Glutaredoxin-C8 OS=Oryza sativa subsp. japonica (Rice) PE=2 SV=2	O	Posttranslational modification, protein turnover, chaperones	predicted protein [Hordeum vulgare subsp. vulgare]	cellular component: cell (GO:0005623);; cellular component: organelle (GO:0043226);; cellular component: cell part (GO:0044464);; molecular function: catalytic activity (GO:0003824);; biological process: metabolic process (GO:0008152);; biological process: single-organism process (GO:0044699);; molecular function: electron carrier activity (GO:0009055);; biological process: cellular process (GO:0…
TraesCS4B01G381000	1.98353	282.5	1.58261	155.5	1.51432	187	0.020665	2.5	0.100175	10.5	0.109985	11.5	4.37291e-06	-2.30516	down	--	--	Molecular Function: metal ion binding (GO:0046872);;	K05391|1.47868e-25|bdi:100831006|K05391 cyclic nucleotide gated channel, other eukaryote | (RefSeq) putative cyclic nucleotide-gated ion channel 7	--	--	--	Ring finger domain;; Zinc finger, C3HC4 type (RING finger)	--	O	Posttranslational modification, protein turnover, chaperones	hypothetical protein TRIUR3_30317 [Triticum urartu]	molecular function: binding (GO:0005488)
Triticum_aestivum_newGene_35421	0	0	0	0	0	0	1.29949	103	1.70533	143	2.1323	190	1.03834e-49	5.87375	up	--	--	--	--	--	--	--	--	--	--	--	--	--
TraesCS6A01G000300	59.304	2398	62.5431	1792	69.1531	2445.5	251.174	6999	184.383	5243.5	201.219	6279.5	3.42031e-05	1.42191	up	[O]	Posttranslational modification, protein turnover, chaperones	Biological Process: ubiquitin-dependent protein catabolic process (GO:0006511);;	K03094|7.05627e-74|obr:102712115|K03094 S-phase kinase-associated protein 1 | (RefSeq) SKP1-like protein 1A	Ubiquitin mediated proteolysis (ko04120);; Protein processing in endoplasmic reticulum (ko04141)	[O]	Posttranslational modification, protein turnover, chaperones	Skp1 family, dimerisation domain;; Skp1 family, tetramerisation domain	SKP1-like protein 1B GN=MJC20.30 OS=Arabidopsis thaliana (Mouse-ear cress) PE=1 SV=1	O	Posttranslational modification, protein turnover, chaperones	putative SKP1 protein [Triticum aestivum]	biological process: metabolic process (GO:0008152);; biological process: cellular process (GO:0009987)
Triticum_aestivum_newGene_92365	0.791028	168	0.554061	101	0.651215	133	0	0	0	0	0	0	2.18369e-50	-5.71388	down	--	--	--	--	--	--	--	--	--	S	Function unknown	uncharacterized protein LOC109737226 [Aegilops tauschii subsp. tauschii]	--
Triticum_aestivum_newGene_89262	0.0072265	2.5	0.140814	24	0.166295	36.5	10.0189	1716	4.81175	839	6.43834	1265.5	3.16969e-06	2.42656	up	--	--	--	--	--	--	--	--	--	--	--	--	--
TraesCS5A01G513600	1.26996	148.5	1.95794	158.5	1.86865	224.5	6.24142	503	7.74112	605.5	7.06316	601	2.67202e-08	1.61684	up	[M]	Cell wall/membrane/envelope biogenesis	Molecular Function: polygalacturonase activity (GO:0004650);; Cellular Component: extracellular region (GO:0005576);; Biological Process: carbohydrate metabolic process (GO:0005975);; Cellular Component: cytoplasmic vesicle (GO:0016023);;	--	--	--	--	Glycosyl hydrolases family 28;; Pectate lyase superfamily protein;; Right handed beta helix region	Probable polygalacturonase OS=Vitis vinifera (Grape) PE=1 SV=1	R	General function prediction only	PREDICTED: probable polygalacturonase, partial [Brachypodium distachyon]	molecular function: catalytic activity (GO:0003824);; cellular component: extracellular region (GO:0005576);; biological process: metabolic process (GO:0008152)
Triticum_aestivum_newGene_87346	10.9138	712	8.41124	410	9.49956	584	0.274602	14.5	0.0223945	1	0.043716	3	4.96311e-11	-3.19432	down	--	--	Cellular Component: integral component of membrane (GO:0016021);;	--	--	--	--	--	--	--	--	sn1-specific diacylglycerol lipase beta-like [Aegilops tauschii subsp. tauschii]	cellular component: membrane (GO:0016020);; cellular component: membrane part (GO:0044425)
TraesCS1A01G010300	3.19097	127	2.45064	71	3.05298	112.5	0.173886	5	0.593615	19	0.279207	10	3.36348e-12	-2.57785	down	--	--	Molecular Function: copper ion binding (GO:0005507);;	--	--	--	--	--	--	S	Function unknown	predicted protein [Hordeum vulgare subsp. vulgare]	molecular function: binding (GO:0005488)
TraesCS6B01G466700	0.504402	150	1.30604	233.5	1.72623	303	6.66126	1230	6.5029	1042.5	6.77498	1212.5	2.55154e-08	1.9499	up	--	--	Molecular Function: endoribonuclease activity (GO:0004521);; Cellular Component: nucleus (GO:0005634);; Cellular Component: mitochondrion (GO:0005739);; Cellular Component: cytosol (GO:0005829);; Biological Process: virus induced gene silencing (GO:0009616);; Biological Process: response to auxin (GO:0009733);; Biological Process: embryo development ending in seed dormancy (GO:0009793);; Biologic…	K11593|0|obr:102707470|K11593 eukaryotic translation initiation factor 2C | (RefSeq) protein argonaute 1C	--	[J]	Translation, ribosomal structure and biogenesis	Piwi domain;; PAZ domain;; Domain of unknown function (DUF1785)	Protein argonaute 1C OS=Oryza sativa subsp. japonica (Rice) PE=2 SV=1	J	Translation, ribosomal structure and biogenesis	predicted protein [Hordeum vulgare subsp. vulgare]	molecular function: catalytic activity (GO:0003824);; biological process: metabolic process (GO:0008152);; biological process: cellular process (GO:0009987);; cellular component: cell (GO:0005623);; cellular component: organelle (GO:0043226);; cellular component: cell part (GO:0044464);; biological process: immune system process (GO:0002376);; biological process: response to stimulus (GO:0050896)…
Triticum_aestivum_newGene_12665	1.38165	187	1.15614	130	0.929331	128	0.0066745	1.5	0	0	0	0	3.37051e-34	-5.00823	down	--	--	Molecular Function: nucleotide binding (GO:0000166);; Molecular Function: nucleic acid binding (GO:0003676);;	--	--	[R]	General function prediction only	--	Probable RNA-binding protein ARP1 OS=Arabidopsis thaliana OX=3702 GN=ARP1 PE=2 SV=1	S	Function unknown	unnamed protein product [Triticum aestivum]	molecular function: binding (GO:0005488)
Triticum_aestivum_newGene_84924	0.927891	177	0.569486	84.5	0.839543	169	0.081361	11.5	0.0728135	13	0.102778	15.5	0.000102711	-2.00391	down	--	--	--	--	--	--	--	Domain of unknown function (DUF4371);; hAT family C-terminal dimerisation region	--	S	Function unknown	hypothetical protein PAHAL_D01586 [Panicum hallii]	--
Triticum_aestivum_newGene_49183	0.828365	115.5	0.71939	74.5	0.817588	106.5	0.345733	36	0.278639	29	0.327035	38	1.12174e-09	-1.24658	down	--	--	--	--	--	--	--	--	--	--	--	--	--
Triticum_aestivum_newGene_13585	1.62482	126	1.36041	82.5	1.80275	131	0	0	0	0	0	0	1.40668e-47	-5.59654	down	--	--	--	--	--	--	--	--	--	--	--	hypothetical protein TRIUR3_09642 [Triticum urartu]	--
TraesCS1B01G147000	4.03699	555.5	4.36875	434	4.41529	560.5	0.296473	34.5	0.401034	53	0.3057	43	3.43548e-53	-3.1375	down	[RTKL]	General function prediction only;; Signal transduction mechanisms;; Transcription;; Replication, recombination and repair	Molecular Function: protein serine/threonine kinase activity (GO:0004674);; Molecular Function: ATP binding (GO:0005524);; Cellular Component: plasma membrane (GO:0005886);; Biological Process: protein phosphorylation (GO:0006468);; Cellular Component: plastid (GO:0009536);;	--	--	[T]	Signal transduction mechanisms	Protein tyrosine kinase;; Protein kinase domain	Proline-rich receptor-like protein kinase PERK1 GN=PERK1 OS=Arabidopsis thaliana (Mouse-ear cress) PE=2 SV=1	T	Signal transduction mechanisms	Putative serine/threonine-protein kinase [Aegilops tauschii]	molecular function: catalytic activity (GO:0003824);; biological process: metabolic process (GO:0008152);; biological process: cellular process (GO:0009987);; molecular function: binding (GO:0005488);; cellular component: cell (GO:0005623);; cellular component: membrane (GO:0016020);; cellular component: cell part (GO:0044464);; cellular component: organelle (GO:0043226)
Triticum_aestivum_newGene_37190	4.09841	691	3.10013	359	3.09539	451.5	0	0	0.0071395	1	0	0	1.87926e-94	-7.05157	down	--	--	--	--	--	--	--	--	--	--	--	--	--
Triticum_aestivum_newGene_7533	1.26132	235	1.06611	149	1.00017	170.5	0.0146735	3	0.0172125	3.5	0.0233675	4.5	1.61869e-43	-4.48188	down	--	--	Biological Process: lipid catabolic process (GO:0016042);; Molecular Function: hydrolase activity (GO:0016787);;	--	--	[I]	Lipid transport and metabolism	--	Patatin-like protein 6 OS=Arabidopsis thaliana OX=3702 GN=PLP6 PE=2 SV=1	S	Function unknown	predicted protein, partial [Hordeum vulgare subsp. vulgare]	biological process: metabolic process (GO:0008152);; biological process: single-organism process (GO:0044699);; molecular function: catalytic activity (GO:0003824)
Triticum_aestivum_newGene_67167	1.19878	151.5	1.35496	127.5	1.39866	165.5	0.018042	2	0.0039405	0.5	0.0432855	5	3.31689e-33	-4.4234	down	--	--	--	--	--	--	--	--	--	--	--	--	--
TraesCS4A01G432400	10.2309	607.5	7.97767	361.5	8.99664	497	2.88251	128.5	2.97478	137.5	2.27415	114.5	0.000113569	-1.50856	down	--	--	Molecular Function: nucleotide binding (GO:0000166);; Biological Process: mRNA splicing, via spliceosome (GO:0000398);; Cellular Component: mitochondrion (GO:0005739);; Molecular Function: snRNA binding (GO:0017069);;	--	--	--	--	RNA recognition motif. (a.k.a. RRM, RBD, or RNP domain)	Protein MATERNALLY EXPRESSED GENE 5 GN=MEG5 OS=Zea mays (Maize) PE=2 SV=1	R	General function prediction only	predicted protein [Hordeum vulgare subsp. vulgare]	molecular function: binding (GO:0005488);; biological process: metabolic process (GO:0008152);; biological process: cellular process (GO:0009987);; cellular component: cell (GO:0005623);; cellular component: organelle (GO:0043226);; cellular component: cell part (GO:0044464)
TraesCS2B01G082800	1.08563	59.5	0.857897	34.5	0.932546	48	4.81588	150	3.31163	107.5	4.41064	152.5	2.24014e-16	1.65741	up	[S]	Function unknown	Biological Process: L-arabinose metabolic process (GO:0046373);; Molecular Function: alpha-L-arabinofuranosidase activity (GO:0046556);;	K11667|9.29441e-82|sita:101765882|K11667 INO80 complex subunit C | (RefSeq) INO80 complex subunit C	--	[S]	Function unknown	YL1 nuclear protein C-terminal domain	--	S	Function unknown	predicted protein [Hordeum vulgare subsp. vulgare]	biological process: metabolic process (GO:0008152);; biological process: single-organism process (GO:0044699);; molecular function: catalytic activity (GO:0003824)
Triticum_aestivum_newGene_94774	2.50286	477	3.62516	508.5	2.49458	416	0	0	0.0057735	1.5	0	0	1.95666e-39	-5.41005	down	--	--	Cellular Component: integral component of membrane (GO:0016021);;	--	--	[L]	Replication, recombination and repair	DDE superfamily endonuclease;; Transposase DDE domain;; Myb/SANT-like DNA-binding domain	Protein ALP1-like OS=Arabidopsis thaliana OX=3702 GN=At3g55350 PE=2 SV=1	S	Function unknown	putative nuclease HARBI1 isoform X1 [Aegilops tauschii subsp. tauschii]	cellular component: membrane (GO:0016020);; cellular component: membrane part (GO:0044425)
Triticum_aestivum_newGene_2053	3.79129	867.5	3.73612	609	3.86289	775	1.24339	195	1.14265	183.5	1.32744	234	4.85897e-20	-1.50026	down	[J]	Translation, ribosomal structure and biogenesis	Molecular Function: histidine-tRNA ligase activity (GO:0004821);; Molecular Function: ATP binding (GO:0005524);; Cellular Component: mitochondrion (GO:0005739);; Cellular Component: cytosol (GO:0005829);; Biological Process: histidyl-tRNA aminoacylation (GO:0006427);; Cellular Component: plastid (GO:0009536);; Cellular Component: integral component of membrane (GO:0016021);; Biological Process: m…	K01892|0|bdi:100820903|K01892 histidyl-tRNA synthetase [EC:6.1.1.21] | (RefSeq) histidine--tRNA ligase, cytoplasmic	Aminoacyl-tRNA biosynthesis (ko00970)	[J]	Translation, ribosomal structure and biogenesis	Histidyl-tRNA synthetase;; Anticodon binding domain;; Anticodon binding domain of tRNAs;; Aromatic amino acid lyase	Histidine--tRNA ligase, cytoplasmic OS=Oryza sativa subsp. japonica OX=39947 GN=Os05g0150900 PE=2 SV=2	J	Translation, ribosomal structure and biogenesis	histidine--tRNA ligase, cytoplasmic [Aegilops tauschii subsp. tauschii]	molecular function: catalytic activity (GO:0003824);; molecular function: binding (GO:0005488);; cellular component: cell (GO:0005623);; cellular component: organelle (GO:0043226);; cellular component: cell part (GO:0044464);; biological process: metabolic process (GO:0008152);; biological process: cellular process (GO:0009987);; biological process: single-organism process (GO:0044699);; cellular…
Triticum_aestivum_newGene_77461	0.0395425	13	0.038632	9.5	0.030214	10.5	0.506359	127.5	0.533323	141.5	0.509464	131.5	0.00419039	1.69988	up	[O]	Posttranslational modification, protein turnover, chaperones	Biological Process: proteolysis (GO:0006508);; Molecular Function: peptidase activity (GO:0008233);;	K11844|1.95541e-115|bdi:100832973|K11844 ubiquitin carboxyl-terminal hydrolase 16/45 [EC:3.4.19.12] | (RefSeq) ubiquitin carboxyl-terminal hydrolase 1-like	--	[O]	Posttranslational modification, protein turnover, chaperones	Ubiquitin carboxyl-terminal hydrolase;; Ubiquitin carboxyl-terminal hydrolase;; F-box domain;; Ubiquitin carboxyl-terminal hydrolase;; Zn-finger in ubiquitin-hydrolases and other protein	Ubiquitin carboxyl-terminal hydrolase 2 OS=Arabidopsis thaliana OX=3702 GN=UBP2 PE=1 SV=2	O	Posttranslational modification, protein turnover, chaperones	ubiquitin carboxyl-terminal hydrolase 2-like [Aegilops tauschii subsp. tauschii]	biological process: metabolic process (GO:0008152);; molecular function: catalytic activity (GO:0003824)
TraesCS7B01G500300	0.710851	132.5	0.754639	101.5	0.652963	108.5	0.33162	40	0.224619	31	0.171358	25	7.33753e-07	-1.37839	down	[E]	Amino acid transport and metabolism	Molecular Function: serine-type endopeptidase activity (GO:0004252);; Cellular Component: mitochondrion (GO:0005739);; Cellular Component: cytosol (GO:0005829);; Biological Process: proteolysis (GO:0006508);; Biological Process: vernalization response (GO:0010048);;	K01354|0|bdi:100840983|K01354 oligopeptidase B [EC:3.4.21.83] | (RefSeq) protease 2-like	--	[O]	Posttranslational modification, protein turnover, chaperones	Prolyl oligopeptidase, N-terminal beta-propeller domain;; Prolyl oligopeptidase family	--	O	Posttranslational modification, protein turnover, chaperones	predicted protein [Hordeum vulgare subsp. vulgare]	molecular function: catalytic activity (GO:0003824);; biological process: metabolic process (GO:0008152);; cellular component: cell (GO:0005623);; cellular component: organelle (GO:0043226);; cellular component: cell part (GO:0044464);; biological process: response to stimulus (GO:0050896)
Triticum_aestivum_newGene_50927	0.999642	88.5	1.08932	67.5	0.941913	74.5	0.0068945	0.5	0	0	0	0	4.66897e-31	-4.76553	down	--	--	--	--	--	--	--	--	--	--	--	--	--
TraesCS2D01G231700	3.73337	293	2.78607	163	3.00609	214	0.113727	7	0.098183	6	0.292843	18.5	3.83351e-09	-2.72598	down	--	--	Biological Process: maltose metabolic process (GO:0000023);; Biological Process: acetyl-CoA metabolic process (GO:0006084);; Biological Process: microtubule nucleation (GO:0007020);; Biological Process: sterol biosynthetic process (GO:0016126);; Biological Process: brassinosteroid biosynthetic process (GO:0016132);; Biological Process: starch biosynthetic process (GO:0019252);; Molecular Function…	--	--	--	--	Variant SH3 domain;; Variant SH3 domain;; SH3 domain	--	T	Signal transduction mechanisms	hypothetical protein F775_28962 [Aegilops tauschii]	biological process: metabolic process (GO:0008152);; biological process: cellular process (GO:0009987);; biological process: single-organism process (GO:0044699);; biological process: cellular component organization or biogenesis (GO:0071840);; biological process: biological regulation (GO:0065007);; molecular function: binding (GO:0005488)
Triticum_aestivum_newGene_65749	11.0716	1998.5	10.6578	1391.5	10.2972	1648.5	1.77607	217.5	1.06923	130.5	1.94199	271.5	2.02843e-15	-2.3334	down	[HR]	Coenzyme transport and metabolism;; General function prediction only	Molecular Function: phosphoglycerate dehydrogenase activity (GO:0004617);; Biological Process: L-serine biosynthetic process (GO:0006564);; Cellular Component: plastid (GO:0009536);; Molecular Function: amino acid binding (GO:0016597);; Molecular Function: NAD binding (GO:0051287);; Biological Process: oxidation-reduction process (GO:0055114);;	K00058|0|bdi:100837751|K00058 D-3-phosphoglycerate dehydrogenase [EC:1.1.1.95] | (RefSeq) D-3-phosphoglycerate dehydrogenase 1, chloroplastic-like	Glycine, serine and threonine metabolism (ko00260);; Carbon metabolism (ko01200);; Biosynthesis of amino acids (ko01230)	[E]	Amino acid transport and metabolism	D-isomer specific 2-hydroxyacid dehydrogenase, NAD binding domain;; D-isomer specific 2-hydroxyacid dehydrogenase, catalytic domain;; ACT domain;; Acetohydroxy acid isomeroreductase, NADPH-binding domain;; S-adenosyl-L-homocysteine hydrolase, NAD binding domain	D-3-phosphoglycerate dehydrogenase 1, chloroplastic OS=Arabidopsis thaliana OX=3702 GN=PGDH1 PE=1 SV=1	E	Amino acid transport and metabolism	D-3-phosphoglycerate dehydrogenase 1, chloroplastic-like [Aegilops tauschii subsp. tauschii]	molecular function: catalytic activity (GO:0003824);; biological process: metabolic process (GO:0008152);; biological process: single-organism process (GO:0044699);; biological process: cellular process (GO:0009987);; cellular component: cell (GO:0005623);; cellular component: organelle (GO:0043226);; cellular component: cell part (GO:0044464);; molecular function: binding (GO:0005488)
Triticum_aestivum_newGene_24034	1.47876	438	1.00308	238	1.5278	359	1.05875	109	1.10696	84.5	0.826284	94	1.2165e-09	-1.36439	down	--	--	Molecular Function: DNA binding (GO:0003677);; Biological Process: DNA recombination (GO:0006310);; Molecular Function: electron carrier activity (GO:0009055);; Cellular Component: plastid (GO:0009536);; Cellular Component: membrane (GO:0016020);; Biological Process: electron transport chain (GO:0022900);;	--	--	[R]	General function prediction only	Reverse transcriptase (RNA-dependent DNA polymerase)	Retrovirus-related Pol polyprotein from transposon RE2 OS=Arabidopsis thaliana OX=3702 GN=RE2 PE=4 SV=1	L	Replication, recombination and repair	uncharacterized protein LOC109783596 [Aegilops tauschii subsp. tauschii]	molecular function: binding (GO:0005488);; biological process: metabolic process (GO:0008152);; biological process: cellular process (GO:0009987);; molecular function: electron carrier activity (GO:0009055);; cellular component: cell (GO:0005623);; cellular component: organelle (GO:0043226);; cellular component: cell part (GO:0044464);; cellular component: membrane (GO:0016020);; biological proce…
TraesCS1B01G108900	1.24596	420.5	0.865724	202	0.746463	207	0.103424	24.5	0.109541	26.5	0.106559	27	0.000104529	-1.97064	down	--	--	--	--	--	[KTDL]	Transcription;; Signal transduction mechanisms;; Cell cycle control, cell division, chromosome partitioning;; Replication, recombination and repair	--	--	DKLT	Cell cycle control, cell division, chromosome partitioning;; Transcription;; Replication, recombination and repair;; Signal transduction mechanisms	PAX-interacting protein 1 [Aegilops tauschii]	--
TraesCS1B01G140900	3.12566	357	3.0785	257	2.83831	295	0.363889	33	0.330876	30.5	0.432482	44	1.71053e-05	-2.13129	down	[RTKL]	General function prediction only;; Signal transduction mechanisms;; Transcription;; Replication, recombination and repair	Molecular Function: protein serine/threonine kinase activity (GO:0004674);; Molecular Function: ATP binding (GO:0005524);; Biological Process: protein phosphorylation (GO:0006468);;	--	--	[R]	General function prediction only	Protein kinase domain;; Protein tyrosine kinase;; Protein kinase C terminal domain	Probable serine/threonine protein kinase IRE4 {ECO:0000305} OS=Arabidopsis thaliana (Mouse-ear cress) PE=2 SV=1	T	Signal transduction mechanisms	PREDICTED: serine/threonine-protein kinase tricorner [Zea mays]	molecular function: catalytic activity (GO:0003824);; biological process: metabolic process (GO:0008152);; biological process: cellular process (GO:0009987);; molecular function: binding (GO:0005488)
TraesCS2B01G553000	4.63361	448	4.37354	299	4.46642	380.5	0.466264	30	0.372205	24	0.367736	26	1.68839e-09	-2.66482	down	--	--	Molecular Function: DNA-directed 5'-3' RNA polymerase activity (GO:0003899);; Cellular Component: cytoplasm (GO:0005737);; Biological Process: RNA biosynthetic process (GO:0032774);;	K14801|2.19036e-173|bdi:100825255|K14801 pre-rRNA-processing protein TSR4 | (RefSeq) programmed cell death protein 2-like	--	[R]	General function prediction only	Programmed cell death protein 2, C-terminal putative domain	--	R	General function prediction only	predicted protein [Hordeum vulgare subsp. vulgare]	molecular function: catalytic activity (GO:0003824);; cellular component: cell (GO:0005623);; cellular component: cell part (GO:0044464);; biological process: metabolic process (GO:0008152);; biological process: cellular process (GO:0009987)
Triticum_aestivum_newGene_30063	2.15912	180	2.47752	153	2.36824	188	0	0	0	0	0	0	6.45416e-50	-5.84212	down	--	--	--	--	--	--	--	--	--	--	--	--	--
Triticum_aestivum_newGene_86067	2.12797	260.5	2.76443	245	2.09849	236.5	5.95693	490.5	5.54779	483.5	5.23504	510.5	1.70405e-08	1.19127	up	--	--	--	--	--	--	--	--	--	--	--	--	--
TraesCS5A01G426300	0.971433	35	3.32314	85	2.84371	92.5	30.3833	818	27.0118	737	30.1665	872.5	1.98728e-07	2.37493	up	--	--	Cellular Component: vacuole (GO:0005773);; Cellular Component: cytoplasmic vesicle (GO:0016023);;	--	--	[R]	General function prediction only	ML domain	--	R	General function prediction only	hypothetical protein TRIUR3_03836 [Triticum urartu]	cellular component: cell (GO:0005623);; cellular component: organelle (GO:0043226);; cellular component: cell part (GO:0044464)
TraesCS1B01G022700	3.18441	293	3.26454	210	3.92681	343.5	1.43031	101	1.24995	92	1.12814	88.5	1.29758e-06	-1.22982	down	[R]	General function prediction only	Molecular Function: nucleic acid binding (GO:0003676);; Molecular Function: metal ion binding (GO:0046872);;	--	--	[R]	General function prediction only	Zinc finger, C2H2 type;; Zinc-finger double domain;; C2H2-type zinc finger	Uncharacterized zinc finger protein At4g06634 GN=At4g06634 OS=Arabidopsis thaliana (Mouse-ear cress) PE=1 SV=1	R	General function prediction only	Putative zinc finger protein [Aegilops tauschii]	molecular function: binding (GO:0005488)
Triticum_aestivum_newGene_91062	1.09867	181	1.24045	152.5	1.30779	204.5	0	0	0	0	0	0	5.26123e-48	-5.78631	down	--	--	--	K05868|2.79087e-32|sbi:SORBI_06g025380|K05868 cyclin B | (RefSeq) SORBIDRAFT_06g025380, Sb06g025380; hypothetical protein	--	[D]	Cell cycle control, cell division, chromosome partitioning	Cyclin, N-terminal domain;; Cyclin, N-terminal domain	Cyclin-B2-1 OS=Oryza sativa subsp. indica OX=39946 GN=CYCB2-1 PE=1 SV=1	D	Cell cycle control, cell division, chromosome partitioning	PREDICTED: cyclin-B2-1 isoform X2 [Oryza brachyantha]	--
Triticum_aestivum_newGene_26144	0.025728	4.5	0.0761735	9	0.0693295	10.5	0.39519	43	0.541502	58	0.487942	59	0.00874817	1.58726	up	--	--	--	--	--	--	--	--	--	--	--	--	--
TraesCS1B01G044500	6.39248	1098.5	5.91912	699	5.63219	774.5	0.0150055	2.5	0	0	0	0	2.8092e-98	-7.18868	down	--	--	--	--	--	--	--	--	--	S	Function unknown	Os01g0967600 [Oryza sativa Japonica Group]	--
TraesCS2B01G255900	2.11238	283.5	2.76956	250.5	2.7807	321	0.266852	22.5	0.217382	19	0.211874	21.5	8.18692e-44	-3.27236	down	[J]	Translation, ribosomal structure and biogenesis	Molecular Function: nucleic acid binding (GO:0003676);; Molecular Function: asparagine-tRNA ligase activity (GO:0004816);; Molecular Function: ATP binding (GO:0005524);; Cellular Component: mitochondrion (GO:0005739);; Biological Process: asparaginyl-tRNA aminoacylation (GO:0006421);; Cellular Component: chloroplast stroma (GO:0009570);; Biological Process: plant ovule development (GO:0048481);;	K01893|0|bdi:100830162|K01893 asparaginyl-tRNA synthetase [EC:6.1.1.22] | (RefSeq) asparagine--tRNA ligase, chloroplastic/mitochondrial	Aminoacyl-tRNA biosynthesis (ko00970)	[J]	Translation, ribosomal structure and biogenesis	tRNA synthetases class II (D, K and N);; OB-fold nucleic acid binding domain	Asparagine--tRNA ligase, chloroplastic/mitochondrial (Precursor) GN=dl4685w OS=Arabidopsis thaliana (Mouse-ear cress) PE=2 SV=3	J	Translation, ribosomal structure and biogenesis	predicted protein [Hordeum vulgare subsp. vulgare]	molecular function: binding (GO:0005488);; molecular function: catalytic activity (GO:0003824);; cellular component: cell (GO:0005623);; cellular component: organelle (GO:0043226);; cellular component: cell part (GO:0044464);; biological process: metabolic process (GO:0008152);; biological process: cellular process (GO:0009987);; biological process: single-organism process (GO:0044699);; cellular…
Triticum_aestivum_newGene_36398	0.0155035	1.5	0	0	0.0266015	2.5	0.677013	43.5	1.43945	102	0.916574	73.5	0.000167742	2.05851	up	--	--	Molecular Function: kinase activity (GO:0016301);; Biological Process: phosphorylation (GO:0016310);;	--	--	--	--	--	--	--	--	Diacylglycerol kinase [Triticum urartu]	molecular function: catalytic activity (GO:0003824);; biological process: metabolic process (GO:0008152);; biological process: cellular process (GO:0009987)
Triticum_aestivum_newGene_79836	5.77917	887.5	7.04607	831	5.63336	797.5	1.75212	189.5	2.42864	199.5	1.45499	149.5	4.77036e-05	-1.71948	down	--	--	Molecular Function: metal ion binding (GO:0046872);;	--	--	--	--	--	--	--	--	hypothetical protein TRIUR3_34000 [Triticum urartu]	molecular function: binding (GO:0005488)
Triticum_aestivum_newGene_799	0.751854	124.5	0.763918	103	0.639224	101.5	0	0	0	0	0	0	5.86536e-34	-5.08234	down	--	--	--	--	--	--	--	--	--	--	--	--	--
TraesCS1B01G084000	3.46336	514.5	3.12155	334.5	3.23512	414.5	0.122381	13.5	0.233232	23.5	0.122306	14	5.00108e-13	-3.00474	down	--	--	--	--	--	--	--	--	--	S	Function unknown	predicted protein [Hordeum vulgare subsp. vulgare]	--
Triticum_aestivum_newGene_48667	1.02267	129	0.766001	74	0.760741	93.5	0.2469	24	0.200019	21	0.209344	22.5	0.000661625	-1.34116	down	--	--	--	--	--	[D]	Cell cycle control, cell division, chromosome partitioning	Cyclin, N-terminal domain	Cyclin-B1-1 OS=Oryza sativa subsp. japonica OX=39947 GN=CYCB1-1 PE=2 SV=2	--	--	hypothetical protein TRIUR3_29124 [Triticum urartu]	--
Triticum_aestivum_newGene_89765	1.02455	173	1.08325	135	0.836822	137.5	0.0174545	2.5	0	0	0.0070435	1	5.13173e-48	-5.20938	down	--	--	Biological Process: telomere maintenance (GO:0000723);; Molecular Function: DNA helicase activity (GO:0003678);; Biological Process: DNA repair (GO:0006281);; Biological Process: DNA duplex unwinding (GO:0032508);;	K15255|1.44897e-34|sbi:SORBI_10g007990|K15255 ATP-dependent DNA helicase PIF1 [EC:3.6.4.12] | (RefSeq) SORBIDRAFT_10g007990, Sb10g007990; hypothetical protein	--	[D]	Cell cycle control, cell division, chromosome partitioning	--	Prohibitin-6, mitochondrial OS=Arabidopsis thaliana OX=3702 GN=PHB6 PE=1 SV=1	S	Function unknown	unnamed protein product [Triticum aestivum]	biological process: metabolic process (GO:0008152);; biological process: cellular process (GO:0009987);; biological process: biological regulation (GO:0065007);; biological process: cellular component organization or biogenesis (GO:0071840);; molecular function: catalytic activity (GO:0003824);; biological process: response to stimulus (GO:0050896)
TraesCS7A01G281600	0	0	0.004363	1.5	0	0	1.02403	188.5	0.930385	168	0.999263	189	1.75336e-46	5.66344	up	--	--	Molecular Function: binding (GO:0005488);; Cellular Component: intracellular membrane-bounded organelle (GO:0043231);; Cellular Component: cytoplasmic part (GO:0044444);;	K03687|2.77344e-15|sbi:SORBI_04g025770|K03687 molecular chaperone GrpE | (RefSeq) SORBIDRAFT_04g025770, Sb04g025770; hypothetical protein	--	--	--	--	--	O	Posttranslational modification, protein turnover, chaperones	hypothetical protein TRIUR3_19946 [Triticum urartu]	molecular function: binding (GO:0005488);; cellular component: cell (GO:0005623);; cellular component: organelle (GO:0043226);; cellular component: cell part (GO:0044464)
TraesCS7B01G408400	10.2826	364	11.5289	287.5	11.4232	339.5	2.58853	76.5	1.25046	37.5	1.66171	54.5	0.00702448	-1.48933	down	--	--	Cellular Component: nucleosome (GO:0000786);; Molecular Function: DNA binding (GO:0003677);; Cellular Component: nucleolus (GO:0005730);; Biological Process: nucleosome assembly (GO:0006334);; Molecular Function: protein heterodimerization activity (GO:0046982);;	K11251|6.76849e-53|obr:102711210|K11251 histone H2A | (RefSeq) probable histone H2AXb	--	[B]	Chromatin structure and dynamics	Core histone H2A/H2B/H3/H4	Probable histone H2AXb OS=Oryza sativa subsp. japonica (Rice) PE=2 SV=1	B	Chromatin structure and dynamics	Histone H2AX [Aegilops tauschii]	cellular component: cell (GO:0005623);; cellular component: macromolecular complex (GO:0032991);; cellular component: organelle (GO:0043226);; cellular component: organelle part (GO:0044422);; cellular component: cell part (GO:0044464);; molecular function: binding (GO:0005488);; biological process: cellular process (GO:0009987);; biological process: cellular component organization or biogenesis …
Triticum_aestivum_newGene_34592	1.3968	254.5	1.32157	172	1.42547	234	0	0	0	0	0	0	2.28166e-64	-6.32677	down	--	--	Biological Process: regulation of transcription, DNA-templated (GO:0006355);;	--	--	--	--	--	--	--	--	protein FAR1-RELATED SEQUENCE 11-like isoform X2 [Aegilops tauschii subsp. tauschii]	biological process: biological regulation (GO:0065007)
Triticum_aestivum_newGene_30231	0	0	0	0	0	0	1.0833	109	1.30819	128.5	1.03605	109.5	3.96513e-60	6.09686	up	--	--	Molecular Function: hydrolase activity (GO:0016787);;	--	--	--	--	Protein of unknown function (DUF627)	--	O	Posttranslational modification, protein turnover, chaperones	uncharacterized protein LOC109764800 isoform X2 [Aegilops tauschii subsp. tauschii]	molecular function: catalytic activity (GO:0003824)
TraesCS1B01G061900	32.3389	2343.5	31.9894	1700.5	34.5253	2231.5	0	0	0	0	0	0	3.27126e-77	-7.30152	down	--	--	--	--	--	--	--	--	--	S	Function unknown	hypothetical protein F775_29101 [Aegilops tauschii]	--
Triticum_aestivum_newGene_62291	0.009247	3	0.086728	14	0.052178	12	1.04672	154.5	1.06624	170	0.962191	171.5	1.02658e-08	2.65607	up	--	--	Molecular Function: transcription cofactor activity (GO:0003712);; Molecular Function: histone acetyltransferase activity (GO:0004402);; Cellular Component: nucleus (GO:0005634);; Cellular Component: mitochondrion (GO:0005739);; Biological Process: regulation of transcription, DNA-templated (GO:0006355);; Molecular Function: zinc ion binding (GO:0008270);; Biological Process: histone acetylation …	K04498|3.76546e-43|bdi:100829148|K04498 E1A/CREB-binding protein [EC:2.3.1.48] | (RefSeq) probable histone acetyltransferase HAC-like 1	--	[K]	Transcription	--	Probable histone acetyltransferase HAC-like 1 OS=Oryza sativa subsp. japonica OX=39947 GN=Os02g0137500 PE=3 SV=2	BK	Chromatin structure and dynamics;; Transcription	probable histone acetyltransferase HAC-like 1 [Aegilops tauschii subsp. tauschii]	molecular function: transcription factor activity, protein binding (GO:0000988);; biological process: biological regulation (GO:0065007);; molecular function: catalytic activity (GO:0003824);; cellular component: cell (GO:0005623);; cellular component: organelle (GO:0043226);; cellular component: cell part (GO:0044464);; molecular function: binding (GO:0005488);; biological process: metabolic pro…
TraesCS5B01G378400	0.916972	295	0.992977	220.5	0.493325	182.5	0	0	0.0121135	5.5	0	0	1.83618e-18	-3.92543	down	--	--	Cellular Component: cytoplasmic vesicle (GO:0016023);;	K14490|2.64687e-51|obr:102719698|K14490 histidine-containing phosphotransfer peotein | (RefSeq) histidine-containing phosphotransfer protein 1	Plant hormone signal transduction (ko04075)	[T]	Signal transduction mechanisms	Hpt domain	Histidine-containing phosphotransfer protein 1 GN=OJ1155_H10.30 OS=Oryza sativa subsp. japonica (Rice) PE=1 SV=1	T	Signal transduction mechanisms	PREDICTED: histidine-containing phosphotransfer protein 1-like [Oryza brachyantha]	--
Triticum_aestivum_newGene_41286	0	0	0	0	0	0	1.40407	133.5	1.37554	149	1.16361	129.5	6.05614e-58	6.07438	up	--	--	Molecular Function: organic cyclic compound binding (GO:0097159);; Molecular Function: heterocyclic compound binding (GO:1901363);;	K14536|6.11339e-21|obr:102720413|K14536 ribosome assembly protein 1 [EC:3.6.5.-] | (RefSeq) elongation factor Tu GTP-binding domain-containing protein 1	Ribosome biogenesis in eukaryotes (ko03008)	--	--	--	--	S	Function unknown	protein DYAD-like [Aegilops tauschii subsp. tauschii]	molecular function: binding (GO:0005488)
TraesCS7A01G367700	0	0	0.0432575	6.5	0.0176455	3	0.459925	46	0.859477	86.5	0.763213	87	8.75732e-07	2.52105	up	[V]	Defense mechanisms	Molecular Function: ATP binding (GO:0005524);; Biological Process: obsolete ATP catabolic process (GO:0006200);; Cellular Component: membrane (GO:0016020);; Molecular Function: ATPase activity (GO:0016887);;	--	--	[IR]	Lipid transport and metabolism;; General function prediction only	ABC transporter;; AAA domain	ABC transporter A family member 4 GN=T23J7.80 OS=Arabidopsis thaliana (Mouse-ear cress) PE=3 SV=2	Q	Secondary metabolites biosynthesis, transport and catabolism	PREDICTED: ABC transporter A family member 7-like [Brachypodium distachyon]	molecular function: binding (GO:0005488);; cellular component: membrane (GO:0016020);; molecular function: catalytic activity (GO:0003824)
TraesCS2A01G562400	0.013047	2	0	0	0.0842185	7.5	1.32635	85	0.824809	59.5	1.10199	83	8.95541e-06	2.33117	up	[J]	Translation, ribosomal structure and biogenesis	Molecular Function: amidase activity (GO:0004040);; Cellular Component: cytosol (GO:0005829);; Biological Process: indoleacetic acid biosynthetic process (GO:0009684);; Biological Process: leaf morphogenesis (GO:0009965);; Molecular Function: carbon-nitrogen ligase activity, with glutamine as amido-N-donor (GO:0016884);; Biological Process: glucosinolate biosynthetic process (GO:0019761);; Biolog…	--	--	[J]	Translation, ribosomal structure and biogenesis	Amidase	Amidase 1 GN=F7G19.15 OS=Arabidopsis thaliana (Mouse-ear cress) PE=1 SV=1	J	Translation, ribosomal structure and biogenesis	PREDICTED: amidase 1 [Brachypodium distachyon]	molecular function: catalytic activity (GO:0003824);; cellular component: cell (GO:0005623);; cellular component: cell part (GO:0044464);; biological process: metabolic process (GO:0008152);; biological process: cellular process (GO:0009987);; biological process: single-organism process (GO:0044699);; biological process: biological regulation (GO:0065007);; biological process: developmental proce…
TraesCS3D01G497200	19.4413	1268.5	20.5824	975.5	20.9378	1243.5	0.080711	4.5	0	0	0.011492	1	8.02389e-146	-7.58307	down	--	--	Molecular Function: DNA binding (GO:0003677);; Molecular Function: zinc ion binding (GO:0008270);; Cellular Component: plastid (GO:0009536);;	--	--	--	--	Ring finger domain;; Zinc finger, C3HC4 type (RING finger)	--	O	Posttranslational modification, protein turnover, chaperones	predicted protein [Hordeum vulgare subsp. vulgare]	molecular function: binding (GO:0005488);; cellular component: cell (GO:0005623);; cellular component: organelle (GO:0043226);; cellular component: cell part (GO:0044464)
Triticum_aestivum_newGene_84194	0.0071495	1.5	0.025172	3.5	0.070064	14.5	1.20221	131.5	0.716924	102.5	0.660687	102.5	0.000151069	2.06903	up	--	--	Biological Process: metabolic process (GO:0008152);; Molecular Function: amino acid binding (GO:0016597);;	--	--	--	--	ACT domain;; ACT domain	ACT domain-containing protein ACR8 OS=Arabidopsis thaliana OX=3702 GN=ACR8 PE=2 SV=1	S	Function unknown	uncharacterized protein LOC109773831 [Aegilops tauschii subsp. tauschii]	biological process: metabolic process (GO:0008152);; molecular function: binding (GO:0005488)
Triticum_aestivum_newGene_26511	8.41525	1999	4.58374	712	7.95125	1619.5	4.73769	707.5	3.24346	430	3.20475	468	0.00793993	-1.02669	down	--	--	Molecular Function: DNA binding (GO:0003677);; Cellular Component: plastid (GO:0009536);;	--	--	--	--	Protein of unknown function (DUF 659);; hAT family C-terminal dimerisation region	--	S	Function unknown	putative polyprotein [Oryza sativa Japonica Group]	molecular function: binding (GO:0005488);; cellular component: cell (GO:0005623);; cellular component: organelle (GO:0043226);; cellular component: cell part (GO:0044464)
Triticum_aestivum_newGene_5892	1.30681	164	1.11487	85	1.2123	146.5	0.017481	2	0	0	0	0	1.37912e-22	-4.31751	down	--	--	--	--	--	--	--	--	--	--	--	--	--
TraesCS2B01G620900	2.6396	200.5	2.83951	153.5	2.69513	187	6.62637	357	5.51443	309	6.15156	378	4.11268e-06	1.01046	up	[GER]	Carbohydrate transport and metabolism;; Amino acid transport and metabolism;; General function prediction only	Cellular Component: Golgi apparatus (GO:0005794);; Biological Process: nucleotide-sugar transport (GO:0015780);; Cellular Component: integral component of membrane (GO:0016021);;	--	--	[GE]	Carbohydrate transport and metabolism;; Amino acid transport and metabolism	Triose-phosphate Transporter family;; EamA-like transporter family;; UAA transporter family;; Multidrug resistance efflux transporter;; Nucleotide-sugar transporter	UDP-galactose transporter 1 GN=UDP-GALT1 OS=Arabidopsis thaliana (Mouse-ear cress) PE=2 SV=1	G	Carbohydrate transport and metabolism	predicted protein [Hordeum vulgare subsp. vulgare]	cellular component: cell (GO:0005623);; cellular component: organelle (GO:0043226);; cellular component: cell part (GO:0044464);; biological process: single-organism process (GO:0044699);; biological process: localization (GO:0051179);; cellular component: membrane (GO:0016020);; cellular component: membrane part (GO:0044425)
Triticum_aestivum_newGene_32255	0.393429	77.5	0.523222	78.5	0.585353	105	0	0	0	0	0	0	2.45345e-22	-4.35468	down	--	--	Molecular Function: tRNA-intron endonuclease activity (GO:0000213);; Molecular Function: nucleic acid binding (GO:0003676);; Molecular Function: threonine-tRNA ligase activity (GO:0004829);; Molecular Function: ATP binding (GO:0005524);; Cellular Component: mitochondrion (GO:0005739);; Biological Process: tRNA splicing, via endonucleolytic cleavage and ligation (GO:0006388);; Biological Process: …	--	--	--	--	--	--	--	--	Threonyl-tRNA synthetase, mitochondrial [Triticum urartu]	molecular function: catalytic activity (GO:0003824);; biological process: metabolic process (GO:0008152);; biological process: cellular process (GO:0009987);; molecular function: binding (GO:0005488);; cellular component: cell (GO:0005623);; cellular component: organelle (GO:0043226);; cellular component: cell part (GO:0044464);; biological process: single-organism process (GO:0044699);; cellular…
Triticum_aestivum_newGene_8964	2.29353	208	1.57727	97	1.94927	153.5	0	0	0	0	0	0	1.51854e-51	-5.79283	down	--	--	--	--	--	--	--	--	--	--	--	--	--
Triticum_aestivum_newGene_37280	0.0596015	10	0.100843	8.5	0.000144	0.5	1.31735	87.5	0.833654	75	1.38948	97.5	0.000923249	1.87925	up	--	--	--	--	--	--	--	--	--	--	--	hypothetical protein TRIUR3_32652 [Triticum urartu]	--
TraesCS6A01G001100	1.34874	196.5	2.06405	194	2.10464	262.5	7.64438	714	6.52122	626.5	6.93642	725	1.07604e-09	1.62266	up	[OC]	Posttranslational modification, protein turnover, chaperones;; Energy production and conversion	Molecular Function: protein disulfide isomerase activity (GO:0003756);; Cellular Component: mitochondrion (GO:0005739);; Cellular Component: endoplasmic reticulum lumen (GO:0005788);; Cellular Component: plasma membrane (GO:0005886);; Biological Process: protein folding (GO:0006457);; Biological Process: glycerol ether metabolic process (GO:0006662);; Biological Process: response to oxidative str…	K09580|0|bdi:100842556|K09580 protein disulfide-isomerase A1 [EC:5.3.4.1] | (RefSeq) protein disulfide isomerase-like 1-4	Protein processing in endoplasmic reticulum (ko04141)	[O]	Posttranslational modification, protein turnover, chaperones	Thioredoxin;; Thioredoxin-like domain;; Thioredoxin-like;; Thioredoxin-like domain;; Thioredoxin-like;; AhpC/TSA family;; Redoxin	Protein disulfide isomerase-like 1-4 (Precursor) OS=Oryza sativa subsp. japonica (Rice) PE=2 SV=1	O	Posttranslational modification, protein turnover, chaperones	unnamed protein product [Triticum aestivum]	molecular function: catalytic activity (GO:0003824);; cellular component: cell (GO:0005623);; cellular component: organelle (GO:0043226);; cellular component: cell part (GO:0044464);; cellular component: membrane-enclosed lumen (GO:0031974);; cellular component: organelle part (GO:0044422);; cellular component: membrane (GO:0016020);; biological process: cellular process (GO:0009987);; biological…
Triticum_aestivum_newGene_58869	0.199479	39.5	0.558827	93.5	0.51032	113.5	2.2188	369.5	1.73172	313.5	1.80833	349.5	0.00137996	1.51451	up	--	--	Biological Process: cellular process (GO:0009987);;	--	--	[D]	Cell cycle control, cell division, chromosome partitioning	Helitron helicase-like domain at N-terminus	--	S	Function unknown	hypothetical protein TRIUR3_08446 [Triticum urartu]	biological process: cellular process (GO:0009987)
TraesCS5B01G481600	2.33587	221.5	2.61478	182	3.27999	245.5	12.0613	774	8.90782	706.5	12.2285	888	7.25548e-19	1.87906	up	--	--	--	--	--	--	--	--	U-box domain-containing protein 62 GN=PUB62 OS=Arabidopsis thaliana (Mouse-ear cress) PE=2 SV=1	S	Function unknown	hypothetical protein F775_21180 [Aegilops tauschii]	--
Triticum_aestivum_newGene_95624	0.797304	125	1.48071	223.5	1.23964	249	0	0	0	0	0	0	2.65496e-08	-2.80431	down	[C]	Energy production and conversion	Molecular Function: DNA binding (GO:0003677);; Cellular Component: cytosol (GO:0005829);; Cellular Component: COP9 signalosome (GO:0008180);; Biological Process: protein deneddylation (GO:0010388);; Biological Process: positive regulation of G2/M transition of mitotic cell cycle (GO:0010971);; Cellular Component: integral component of membrane (GO:0016021);; Molecular Function: NEDD8-specific pro…	K12178|2.65549e-45|bdi:100834438|K12178 COP9 signalosome complex subunit 4 | (RefSeq) COP9 signalosome complex subunit 4	--	[OT]	Posttranslational modification, protein turnover, chaperones;; Signal transduction mechanisms	Myb-like DNA-binding domain;; Citrate synthase, C-terminal domain	COP9 signalosome complex subunit 4 OS=Arabidopsis thaliana OX=3702 GN=CSN4 PE=1 SV=2	O	Posttranslational modification, protein turnover, chaperones	COP9 signalosome complex subunit 4-like [Aegilops tauschii subsp. tauschii]	molecular function: binding (GO:0005488);; cellular component: cell (GO:0005623);; cellular component: cell part (GO:0044464);; cellular component: macromolecular complex (GO:0032991);; cellular component: organelle (GO:0043226);; cellular component: organelle part (GO:0044422);; biological process: biological regulation (GO:0065007);; cellular component: membrane (GO:0016020);; cellular componen…
TraesCS1B01G047200	1.10662	264	1.38021	201	1.09768	180.5	0.036112	7	0.025123	4	0.0408065	9	1.81142e-12	-3.19998	down	--	--	--	--	--	--	--	Ulp1 protease family, C-terminal catalytic domain	--	R	General function prediction only	PREDICTED: ubiquitin-like-specific protease ESD4 [Brachypodium distachyon]	--
Triticum_aestivum_newGene_70428	0.0301655	9	0.086745	14.5	0.0390565	11	2.16044	357.5	2.79891	532.5	2.43656	439.5	5.0125e-06	2.38352	up	--	--	Molecular Function: protein serine/threonine kinase activity (GO:0004674);; Molecular Function: ATP binding (GO:0005524);; Biological Process: protein phosphorylation (GO:0006468);;	--	--	--	--	--	--	T	Signal transduction mechanisms	probable serine/threonine-protein kinase PBL16 [Aegilops tauschii subsp. tauschii]	molecular function: catalytic activity (GO:0003824);; biological process: metabolic process (GO:0008152);; biological process: cellular process (GO:0009987);; molecular function: binding (GO:0005488)
Triticum_aestivum_newGene_16111	3.57074	251	3.62997	187	3.45589	233.5	0	0	0	0	0.014198	1.5	6.61232e-53	-5.82204	down	--	--	Molecular Function: catalytic activity (GO:0003824);;	--	--	--	--	--	--	S	Function unknown	protein HEAT-STRESS-ASSOCIATED 32 [Aegilops tauschii subsp. tauschii]	molecular function: catalytic activity (GO:0003824)
TraesCS4B01G360700	1.3611	81	1.19951	55.5	1.5827	86.5	4.69725	210.5	3.62125	170	3.63165	187.5	7.74878e-18	1.48892	up	[S]	Function unknown	Molecular Function: pyridoxamine-phosphate oxidase activity (GO:0004733);; Biological Process: pyridoxine biosynthetic process (GO:0008615);; Cellular Component: plastid (GO:0009536);; Molecular Function: FMN binding (GO:0010181);; Biological Process: pyridoxal phosphate biosynthetic process (GO:0042823);; Biological Process: oxidation-reduction process (GO:0055114);;	--	--	[S]	Function unknown	Pyridoxamine 5'-phosphate oxidase;; Pyridoxamine 5'-phosphate oxidase	Pyridoxine/pyridoxamine 5&apos;-phosphate oxidase 2 GN=PPOX2 OS=Arabidopsis thaliana (Mouse-ear cress) PE=1 SV=2	S	Function unknown	predicted protein [Hordeum vulgare subsp. vulgare]	molecular function: catalytic activity (GO:0003824);; biological process: metabolic process (GO:0008152);; biological process: single-organism process (GO:0044699);; biological process: cellular process (GO:0009987);; cellular component: cell (GO:0005623);; cellular component: organelle (GO:0043226);; cellular component: cell part (GO:0044464);; molecular function: binding (GO:0005488)
TraesCS1B01G140800	5.12836	386.5	4.37999	246.5	4.51566	326.5	0.544089	30.5	0.521286	31	0.388779	25.5	1.34455e-11	-2.74055	down	--	--	--	--	--	--	--	Myb/SANT-like DNA-binding domain	--	S	Function unknown	hypothetical protein F775_31858 [Aegilops tauschii]	--
TraesCS2D01G236400	1.25588	125.5	2.22312	166	1.52269	152.5	5.48478	410	5.73124	460.5	5.17594	485	3.74501e-08	1.51789	up	--	--	Cellular Component: cytoplasmic vesicle (GO:0016023);;	--	--	[R]	General function prediction only	Protein of unknown function (DUF1749);; Alpha/beta hydrolase family	--	R	General function prediction only	PREDICTED: UPF0613 protein PB24D3.06c [Brachypodium distachyon]	--
TraesCS4B01G101500	0.716966	145.5	0.578897	84	0.544394	99	0.192939	23	0.119244	17.5	0.172322	25	0.00155906	-1.33997	down	[O]	Posttranslational modification, protein turnover, chaperones	--	--	--	--	--	Domain of unknown function (DUF3444);; DnaJ domain	Chaperone protein dnaJ 49 OS=Arabidopsis thaliana (Mouse-ear cress) PE=2 SV=2	O	Posttranslational modification, protein turnover, chaperones	DnaJ homolog subfamily B member 14 [Triticum urartu]	--
Triticum_aestivum_newGene_78919	2.66815	208.5	2.65435	152	2.94898	210	0	0	0.0201245	1.5	0	0	2.57603e-62	-5.85537	down	--	--	--	--	--	--	--	--	--	--	--	hypothetical protein TRIUR3_17166 [Triticum urartu]	--
Triticum_aestivum_newGene_2128	1.75563	241.5	1.00279	114	1.40281	197.5	0.0302815	4	0	0	0.0071085	1.5	2.52244e-26	-4.45803	down	--	--	Cellular Component: mitochondrion (GO:0005739);;	--	--	[R]	General function prediction only	--	--	S	Function unknown	hypothetical protein TRIUR3_04387 [Triticum urartu]	cellular component: cell (GO:0005623);; cellular component: organelle (GO:0043226);; cellular component: cell part (GO:0044464)
Triticum_aestivum_newGene_67686	0.567959	114	0.775424	104.5	0.738384	125.5	0.025343	4.5	0.0352275	6	0.0165185	3	1.39441e-41	-3.91843	down	--	--	--	--	--	--	--	--	--	--	--	hypothetical protein TRIUR3_29965 [Triticum urartu]	--
TraesCS2A01G475500	1.18389	165.5	1.22686	125	1.23626	154.5	0.355253	29.5	0.353774	35.5	0.342512	37	6.88275e-05	-1.3844	down	--	--	--	--	--	--	--	--	--	R	General function prediction only	hypothetical protein F775_23334 [Aegilops tauschii]	--
Triticum_aestivum_newGene_63429	1.91964	261.5	1.61436	162	1.44697	192.5	0.0954785	11	0.173556	19.5	0.142101	17.5	3.30241e-28	-3.12896	down	--	--	--	--	--	--	--	--	--	--	--	--	--
Triticum_aestivum_newGene_61845	0.0140715	3.5	0.017623	1.5	0	0	2.20092	365	2.96925	485	2.37305	460	3.30639e-54	5.95607	up	--	--	--	--	--	--	--	--	--	--	--	hypothetical protein TRIUR3_13865 [Triticum urartu]	--
TraesCS1B01G415800	2.31909	558	2.13026	373	2.33499	466.5	0.220994	41.5	0.281813	63	0.373848	75.5	0.000976858	-1.55324	down	[O]	Posttranslational modification, protein turnover, chaperones	Molecular Function: ubiquitin-protein transferase activity (GO:0004842);; Biological Process: postreplication repair (GO:0006301);; Biological Process: phosphate ion transport (GO:0006817);; Biological Process: cellular response to phosphate starvation (GO:0016036);; Biological Process: protein ubiquitination (GO:0016567);; Biological Process: phosphate ion homeostasis (GO:0055062);;	K10581|0|bdi:100829591|K10581 ubiquitin-conjugating enzyme E2 O [EC:2.3.2.24] | (RefSeq) probable ubiquitin-conjugating enzyme E2 23	Ubiquitin mediated proteolysis (ko04120)	[O]	Posttranslational modification, protein turnover, chaperones	Ubiquitin-conjugating enzyme	Probable ubiquitin-conjugating enzyme E2 24 GN=T1B8.8 OS=Arabidopsis thaliana (Mouse-ear cress) PE=2 SV=1	O	Posttranslational modification, protein turnover, chaperones	Putative ubiquitin-conjugating enzyme E2 24 [Aegilops tauschii]	molecular function: catalytic activity (GO:0003824);; biological process: metabolic process (GO:0008152);; biological process: cellular process (GO:0009987);; biological process: response to stimulus (GO:0050896);; biological process: localization (GO:0051179);; biological process: biological regulation (GO:0065007)
TraesCS1B01G457400	0	0	0.003181	1	0	0	1.99122	202	2.75111	270.5	2.75018	290	1.5113e-57	6.19175	up	--	--	--	--	--	--	--	--	--	S	Function unknown	hypothetical protein F775_25128 [Aegilops tauschii]	--
Triticum_aestivum_newGene_84046	1.78604	124.5	1.26598	81	1.3051	94	0	0	0	0	0	0	2.45569e-35	-5.11278	down	--	--	--	--	--	--	--	--	--	--	--	--	--
TraesCS4B01G361000	1.64084	111.5	1.81709	95	1.64528	117.5	0.849614	41	0.598197	32.5	0.72732	42	0.00149903	-1.17274	down	--	--	Cellular Component: chloroplast (GO:0009507);;	--	--	--	--	Domain of unknown function (DUF1990)	UPF0548 protein At2g17695 GN=At2g17695 OS=Arabidopsis thaliana (Mouse-ear cress) PE=2 SV=1	S	Function unknown	hypothetical protein F775_06116 [Aegilops tauschii]	cellular component: cell (GO:0005623);; cellular component: organelle (GO:0043226);; cellular component: cell part (GO:0044464)
TraesCS1B01G127700	11.3419	847.5	11.6977	613.5	12.9853	850.5	4.37502	227.5	3.43839	184	4.24481	253	0.00013406	-1.44886	down	[R]	General function prediction only	Molecular Function: nucleotide binding (GO:0000166);; Biological Process: mRNA splicing, via spliceosome (GO:0000398);; Cellular Component: spliceosomal complex (GO:0005681);; Cellular Component: U1 snRNP (GO:0005685);; Cellular Component: nucleolus (GO:0005730);; Cellular Component: cytosol (GO:0005829);; Biological Process: response to salt stress (GO:0009651);; Molecular Function: snRNA bindin…	K11091|2.22535e-151|bdi:100841222|K11091 U1 small nuclear ribonucleoprotein A | (RefSeq) U1 small nuclear ribonucleoprotein A	Spliceosome (ko03040)	[A]	RNA processing and modification	RNA recognition motif. (a.k.a. RRM, RBD, or RNP domain);; RNA recognition motif. (a.k.a. RRM, RBD, or RNP domain);; RNA recognition motif (a.k.a. RRM, RBD, or RNP domain)	U1 small nuclear ribonucleoprotein A OS=Oryza sativa subsp. japonica (Rice) PE=3 SV=1	A	RNA processing and modification	U1 small nuclear ribonucleoprotein A [Aegilops tauschii]	molecular function: binding (GO:0005488);; biological process: metabolic process (GO:0008152);; biological process: cellular process (GO:0009987);; cellular component: cell (GO:0005623);; cellular component: macromolecular complex (GO:0032991);; cellular component: organelle (GO:0043226);; cellular component: organelle part (GO:0044422);; cellular component: cell part (GO:0044464);; biological pr…
Triticum_aestivum_newGene_35575	0.771924	131	0.564993	73	0.529163	89	0	0	0	0	0	0	2.38275e-31	-4.92076	down	--	--	Cellular Component: photosystem I (GO:0009522);;	--	--	[G]	Carbohydrate transport and metabolism	--	6-phosphofructo-2-kinase/fructose-2,6-bisphosphatase OS=Arabidopsis thaliana OX=3702 GN=FKFBP PE=1 SV=1	S	Function unknown	predicted protein [Hordeum vulgare subsp. vulgare]	cellular component: cell (GO:0005623);; cellular component: membrane (GO:0016020);; cellular component: macromolecular complex (GO:0032991);; cellular component: membrane part (GO:0044425);; cellular component: cell part (GO:0044464)
Triticum_aestivum_newGene_4398	0	0	0	0	0	0	1.10783	60.5	1.43003	83.5	1.6727	105.5	2.38211e-45	5.52262	up	--	--	--	--	--	--	--	--	--	--	--	hypothetical protein TRIUR3_16882 [Triticum urartu]	--
Triticum_aestivum_newGene_5136	3.56819	1063	3.28747	689	3.16493	871.5	0.008218	2	0	0	0	0	2.39775e-127	-7.74178	down	--	--	--	--	--	[R]	General function prediction only	--	Pentatricopeptide repeat-containing protein At1g60770 OS=Arabidopsis thaliana OX=3702 GN=At1g60770 PE=2 SV=1	S	Function unknown	hypothetical protein TRIUR3_14703 [Triticum urartu]	--
TraesCS7A01G562900	1.8644	467.5	1.37756	268.5	1.61303	401.5	0.023284	5.5	0.027775	6	0.0829285	18.5	1.2239e-10	-3.11065	down	--	--	--	--	--	[T]	Signal transduction mechanisms	NB-ARC domain;; AAA domain;; AAA domain;; NACHT domain	Putative disease resistance RPP13-like protein 2 GN=RPP13L2 OS=Arabidopsis thaliana (Mouse-ear cress) PE=3 SV=1	T	Signal transduction mechanisms	Disease resistance protein RPM1 [Triticum urartu]	--
Triticum_aestivum_newGene_34335	1.03725	267.5	0.781903	167.5	0.8345	181	0	0	0	0	0	0	1.1485e-59	-6.12418	down	--	--	Molecular Function: DNA binding (GO:0003677);; Biological Process: regulation of transcription, DNA-templated (GO:0006355);;	--	--	--	--	--	NAC domain-containing protein 75 OS=Arabidopsis thaliana OX=3702 GN=NAC075 PE=2 SV=1	S	Function unknown	NAC domain-containing protein 73-like, partial [Aegilops tauschii subsp. tauschii]	molecular function: binding (GO:0005488);; biological process: biological regulation (GO:0065007)
TraesCS1B01G099100	4.33477	360	4.9235	307.5	4.0816	328.5	2.12347	135	1.88341	126	2.08003	148.5	6.09259e-06	-1.25577	down	--	--	Molecular Function: diacylglycerol O-acyltransferase activity (GO:0004144);; Cellular Component: cytosol (GO:0005829);; Biological Process: triglyceride biosynthetic process (GO:0019432);;	--	--	--	--	--	--	S	Function unknown	predicted protein [Hordeum vulgare subsp. vulgare]	molecular function: catalytic activity (GO:0003824);; cellular component: cell (GO:0005623);; cellular component: cell part (GO:0044464);; biological process: metabolic process (GO:0008152);; biological process: cellular process (GO:0009987);; biological process: single-organism process (GO:0044699)
TraesCS5B01G274800	28.0444	1289	18.2675	757.5	20.8864	1177.5	2.43706	112.5	2.47286	132.5	2.25549	123	0.000213173	-1.95745	down	--	--	--	--	--	--	--	F-box-like;; F-box domain	--	R	General function prediction only	predicted protein [Hordeum vulgare subsp. vulgare]	--
TraesCS3A01G528500	2.53217	385	2.35079	262.5	2.77012	387.5	4.64856	460.5	6.24954	706.5	5.2694	622	0.00422551	1.00396	up	--	--	Cellular Component: chromosome, telomeric region (GO:0000781);; Molecular Function: chromatin binding (GO:0003682);; Molecular Function: double-stranded telomeric DNA binding (GO:0003691);; Cellular Component: nucleus (GO:0005634);; Biological Process: meiotic anaphase I (GO:0007133);; Biological Process: regulation of telomere maintenance (GO:0032204);; Molecular Function: protein homodimerizati…	--	--	--	--	--	Telomere-binding protein 1 OS=Oryza sativa subsp. japonica (Rice) PE=1 SV=2	K	Transcription	unnamed protein product [Triticum aestivum]	cellular component: cell (GO:0005623);; cellular component: organelle (GO:0043226);; cellular component: organelle part (GO:0044422);; cellular component: cell part (GO:0044464);; molecular function: binding (GO:0005488);; biological process: biological phase (GO:0044848);; biological process: biological regulation (GO:0065007)
Triticum_aestivum_newGene_81884	4.56486	518	4.19354	356	5.30075	550	0	0	0	0	0	0	1.01268e-70	-6.70643	down	--	--	--	--	--	--	--	--	--	--	--	unnamed protein product [Triticum aestivum]	--
TraesCS7A01G130000	3.11029	430.5	2.72639	283	2.67061	338.5	0.421453	41.5	0.513514	53.5	0.317638	37	4.2715e-18	-2.49443	down	[I]	Lipid transport and metabolism	Molecular Function: transferase activity, transferring alkyl or aryl (other than methyl) groups (GO:0016765);;	K11778|2.03534e-173|bdi:100845573|K11778 ditrans,polycis-polyprenyl diphosphate synthase [EC:2.5.1.87] | (RefSeq) dehydrodolichyl diphosphate synthase 6-like	Terpenoid backbone biosynthesis (ko00900)	[I]	Lipid transport and metabolism	Putative undecaprenyl diphosphate synthase	Dehydrodolichyl diphosphate synthase 6 GN=At2g17570 OS=Arabidopsis thaliana (Mouse-ear cress) PE=2 SV=2	I	Lipid transport and metabolism	PREDICTED: dehydrodolichyl diphosphate synthase 6-like isoform X1 [Brachypodium distachyon]	molecular function: catalytic activity (GO:0003824)
Triticum_aestivum_newGene_72275	0.058625	15	0.091035	23	0.111978	26	0.340158	64	0.208417	46	0.547566	68	0.00105006	1.41045	up	--	--	Molecular Function: structural constituent of ribosome (GO:0003735);; Biological Process: translation (GO:0006412);; Cellular Component: membrane (GO:0016020);; Cellular Component: cytosolic small ribosomal subunit (GO:0022627);;	K02973|2.55534e-15|egu:105037333|K02973 small subunit ribosomal protein S23e | (RefSeq) 40S ribosomal protein S23-like	Ribosome (ko03010)	[J]	Translation, ribosomal structure and biogenesis	--	40S ribosomal protein S23 OS=Euphorbia esula OX=3993 GN=RPS23 PE=2 SV=1	J	Translation, ribosomal structure and biogenesis	PREDICTED: 40S ribosomal protein S23-like [Nicotiana sylvestris]	molecular function: structural molecule activity (GO:0005198);; biological process: metabolic process (GO:0008152);; biological process: cellular process (GO:0009987);; cellular component: membrane (GO:0016020);; cellular component: cell (GO:0005623);; cellular component: macromolecular complex (GO:0032991);; cellular component: organelle (GO:0043226);; cellular component: organelle part (GO:0044…
TraesCS5A01G542000	0.944639	118.5	0.653751	121	0.489696	109	0	0	0	0	0	0	3.72616e-30	-4.90081	down	--	--	Molecular Function: peptidase activity (GO:0008233);; Cellular Component: cell part (GO:0044464);;	--	--	[O]	Posttranslational modification, protein turnover, chaperones	Xylanase inhibitor N-terminal;; Eukaryotic aspartyl protease;; Xylanase inhibitor C-terminal	Aspartic proteinase Asp1 (Precursor) GN=ASP1 OS=Oryza sativa subsp. indica (Rice) PE=2 SV=2	O	Posttranslational modification, protein turnover, chaperones	Aspartic proteinase Asp1 [Aegilops tauschii]	molecular function: catalytic activity (GO:0003824);; cellular component: cell part (GO:0044464)
Triticum_aestivum_newGene_65502	7.15339	1256	7.1241	1015	5.22571	835.5	0	0	0	0	0	0	1.44389e-71	-6.96109	down	--	--	Molecular Function: diacylglycerol O-acyltransferase activity (GO:0004144);; Cellular Component: plastoglobule (GO:0010287);; Cellular Component: integral component of membrane (GO:0016021);; Biological Process: phytol metabolic process (GO:0033306);;	--	--	--	--	--	Acyltransferase-like protein At3g26840, chloroplastic OS=Arabidopsis thaliana OX=3702 GN=At3g26840 PE=1 SV=1	I	Lipid transport and metabolism	acyltransferase-like protein At1g54570, chloroplastic [Aegilops tauschii subsp. tauschii]	molecular function: catalytic activity (GO:0003824);; cellular component: cell (GO:0005623);; cellular component: organelle (GO:0043226);; cellular component: organelle part (GO:0044422);; cellular component: cell part (GO:0044464);; cellular component: membrane (GO:0016020);; cellular component: membrane part (GO:0044425);; biological process: metabolic process (GO:0008152);; biological process:…
TraesCS2B01G030800	9.34186	820.5	5.56996	369.5	7.77874	589.5	1.00218	60.5	0.683442	45.5	0.611027	41	4.57787e-05	-2.0255	down	[L]	Replication, recombination and repair	Molecular Function: damaged DNA binding (GO:0003684);; Biological Process: base-excision repair (GO:0006284);; Biological Process: nucleotide-excision repair (GO:0006289);; Molecular Function: zinc ion binding (GO:0008270);; Molecular Function: oxidized purine nucleobase lesion DNA N-glycosylase activity (GO:0008534);;	K10563|0|bdi:100825943|K10563 formamidopyrimidine-DNA glycosylase [EC:3.2.2.23 4.2.99.18] | (RefSeq) formamidopyrimidine-DNA glycosylase-like	Base excision repair (ko03410)	--	--	Formamidopyrimidine-DNA glycosylase H2TH domain;; Formamidopyrimidine-DNA glycosylase N-terminal domain	Formamidopyrimidine-DNA glycosylase GN=F6D8.28 OS=Arabidopsis thaliana (Mouse-ear cress) PE=1 SV=1	L	Replication, recombination and repair	Formamidopyrimidine-DNA glycosylase [Aegilops tauschii]	molecular function: binding (GO:0005488);; biological process: metabolic process (GO:0008152);; biological process: cellular process (GO:0009987);; biological process: response to stimulus (GO:0050896);; molecular function: catalytic activity (GO:0003824)
Triticum_aestivum_newGene_90965	3.52061	456	3.90622	362	3.52574	448.5	1.72953	84.5	3.69731	118	2.63371	113.5	6.62147e-05	-1.37734	down	--	--	--	--	--	--	--	--	--	--	--	--	--
TraesCS4A01G443100	6.50389	210.5	4.54742	121.5	5.02175	187	0.045638	1.5	0	0	0	0	2.45886e-11	-3.26038	down	--	--	--	--	--	--	--	--	--	S	Function unknown	PREDICTED: uncharacterized protein LOC100840021 [Brachypodium distachyon]	--
TraesCS1A01G165500	2.07858	535	2.20509	399	2.00502	454.5	0.068819	17	0.0587715	17	0.065092	18	3.43333e-06	-2.28418	down	--	--	Cellular Component: mitochondrion (GO:0005739);; Biological Process: DNA metabolic process (GO:0006259);; Cellular Component: cytoplasmic vesicle (GO:0016023);;	--	--	[D]	Cell cycle control, cell division, chromosome partitioning	Helitron helicase-like domain at N-terminus	--	D	Cell cycle control, cell division, chromosome partitioning	hypothetical protein ZEAMMB73_411669 [Zea mays]	cellular component: cell (GO:0005623);; cellular component: organelle (GO:0043226);; cellular component: cell part (GO:0044464);; biological process: metabolic process (GO:0008152);; biological process: cellular process (GO:0009987)
TraesCS1B01G079000	51.3254	5137	49.3091	3503	57.8462	4969.5	5.59861	393.5	5.37579	378	4.83111	377	8.79998e-05	-2.05805	down	--	--	Biological Process: mitotic G2 phase (GO:0000085);; Biological Process: endonucleolytic cleavage involved in rRNA processing (GO:0000478);; Biological Process: RNA methylation (GO:0001510);; Cellular Component: nucleolus (GO:0005730);; Biological Process: mRNA export from nucleus (GO:0006406);; Biological Process: protein import into nucleus (GO:0006606);; Biological Process: protein targeting to…	K14852|2.09508e-149|bdi:100830935|K14852 regulator of ribosome biosynthesis | (RefSeq) ribosome biogenesis regulatory protein homolog	--	[J]	Translation, ribosomal structure and biogenesis	Ribosome biogenesis regulatory protein (RRS1)	Ribosome biogenesis regulatory protein homolog GN=At2g37990 OS=Arabidopsis thaliana (Mouse-ear cress) PE=2 SV=2	J	Translation, ribosomal structure and biogenesis	predicted protein [Hordeum vulgare subsp. vulgare]	biological process: biological phase (GO:0044848);; biological process: metabolic process (GO:0008152);; biological process: cellular process (GO:0009987);; biological process: cellular component organization or biogenesis (GO:0071840);; cellular component: cell (GO:0005623);; cellular component: organelle (GO:0043226);; cellular component: organelle part (GO:0044422);; cellular component: cell p…
Triticum_aestivum_newGene_42521	8.1078	618.5	4.05896	240	4.66692	326	0	0	0	0	0	0	2.15031e-34	-5.25116	down	--	--	--	--	--	--	--	--	--	--	--	--	--
TraesCS7D01G457200	4.59051	699.5	5.38269	568.5	4.85459	649.5	1.14887	127	1.48338	162	1.32483	158.5	8.97664e-15	-1.59923	down	[R]	General function prediction only	Molecular Function: nucleotide binding (GO:0000166);; Biological Process: mRNA splicing, via spliceosome (GO:0000398);; Biological Process: protein peptidyl-prolyl isomerization (GO:0000413);; Molecular Function: RNA binding (GO:0003723);; Molecular Function: peptidyl-prolyl cis-trans isomerase activity (GO:0003755);; Cellular Component: nucleus (GO:0005634);; Cellular Component: cytosol (GO:0005…	K12735|0|bdi:100838874|K12735 peptidyl-prolyl cis-trans isomerase-like 4 [EC:5.2.1.8] | (RefSeq) peptidyl-prolyl cis-trans isomerase CYP59	--	[O]	Posttranslational modification, protein turnover, chaperones	Cyclophilin type peptidyl-prolyl cis-trans isomerase/CLD;; RNA recognition motif. (a.k.a. RRM, RBD, or RNP domain);; RNA recognition motif (a.k.a. RRM, RBD, or RNP domain);; RNA recognition motif. (a.k.a. RRM, RBD, or RNP domain);; Zinc knuckle	Peptidyl-prolyl cis-trans isomerase CYP59 GN=CYP59 OS=Arabidopsis thaliana (Mouse-ear cress) PE=1 SV=1	O	Posttranslational modification, protein turnover, chaperones	Peptidyl-prolyl cis-trans isomerase-like protein 4 [Aegilops tauschii]	molecular function: binding (GO:0005488);; biological process: metabolic process (GO:0008152);; biological process: cellular process (GO:0009987);; molecular function: catalytic activity (GO:0003824);; cellular component: cell (GO:0005623);; cellular component: organelle (GO:0043226);; cellular component: cell part (GO:0044464)
TraesCS1B01G122000	8.50533	2725	9.49437	2172.5	8.61717	2477.5	1.65252	363.5	1.95854	454	1.74547	437.5	3.23296e-107	-2.26772	down	--	--	Molecular Function: transmembrane signaling receptor activity (GO:0004888);; Molecular Function: GTP binding (GO:0005525);; Cellular Component: cytosol (GO:0005829);; Cellular Component: chloroplast outer membrane (GO:0009707);; Molecular Function: hydrolase activity, acting on acid anhydrides (GO:0016817);; Biological Process: protein targeting to chloroplast (GO:0045036);;	--	--	--	--	Domain of unknown function (DUF3406);; AIG1 family;; 50S ribosome-binding GTPase	Translocase of chloroplast 159, chloroplastic GN=At4g02510 OS=Arabidopsis thaliana (Mouse-ear cress) PE=1 SV=1	R	General function prediction only	Translocase of chloroplast 159, chloroplastic [Aegilops tauschii]	molecular function: signal transducer activity (GO:0004871);; molecular function: molecular transducer activity (GO:0060089);; biological process: cellular process (GO:0009987);; biological process: signaling (GO:0023052);; biological process: single-organism process (GO:0044699);; biological process: response to stimulus (GO:0050896);; biological process: biological regulation (GO:0065007);; mol…
Triticum_aestivum_newGene_62504	0	0	0	0	0	0	0.698399	91.5	1.02763	143.5	0.815411	115.5	2.35073e-37	5.29705	up	--	--	--	--	--	--	--	--	--	--	--	hypothetical protein TRIUR3_16834 [Triticum urartu]	--
Triticum_aestivum_newGene_25527	0.607789	324.5	0.586718	221.5	0.580657	279	0	0	0	0	0.0086235	4	1.0555e-63	-5.77547	down	[X]	Mobilome: prophages, transposons	Cellular Component: plastid (GO:0009536);;	--	--	[R]	General function prediction only	Reverse transcriptase (RNA-dependent DNA polymerase);; zinc-binding in reverse transcriptase	Putative ribonuclease H protein At1g65750 OS=Arabidopsis thaliana OX=3702 GN=At1g65750 PE=3 SV=1	S	Function unknown	putative reverse transcriptase [Sorghum bicolor]	cellular component: cell (GO:0005623);; cellular component: organelle (GO:0043226);; cellular component: cell part (GO:0044464)
Triticum_aestivum_newGene_86313	2.1593	208	2.21132	119.5	1.69754	157.5	0	0	0	0	0	0	3.25944e-39	-5.3311	down	--	--	--	--	--	--	--	--	--	--	--	--	--
TraesCS4A01G392000	77.5923	1722.5	63.7681	1040.5	69.9591	1456	6.85567	95.5	7.86688	124.5	8.06411	127	1.45355e-07	-2.21524	down	--	--	--	--	--	--	--	Early nodulin 93 ENOD93 protein	Early nodulin-93 OS=Glycine max (Soybean) PE=2 SV=1	S	Function unknown	hypothetical protein TRIUR3_21694 [Triticum urartu]	--
Triticum_aestivum_newGene_12110	2.2551	335	1.67124	193	1.84474	281.5	0.411434	46	0.483326	56	0.603861	64	1.2121e-34	-1.9653	down	--	--	Molecular Function: transcription factor activity, sequence-specific DNA binding (GO:0003700);; Cellular Component: nucleus (GO:0005634);; Biological Process: regulation of transcription, DNA-templated (GO:0006355);; Molecular Function: transaminase activity (GO:0008483);; Cellular Component: integral component of membrane (GO:0016021);; Molecular Function: 1-aminocyclopropane-1-carboxylate synth…	K14270|2.25784e-27|sbi:SORBI_10g001990|K14270 aminotransferase | (RefSeq) SORBIDRAFT_10g001990, Sb10g001990; hypothetical protein	--	[K]	Transcription	--	Heat stress transcription factor A-3 OS=Oryza sativa subsp. japonica OX=39947 GN=HSFA3 PE=2 SV=1	E	Amino acid transport and metabolism	predicted protein [Hordeum vulgare subsp. vulgare]	molecular function: nucleic acid binding transcription factor activity (GO:0001071);; biological process: biological regulation (GO:0065007);; cellular component: cell (GO:0005623);; cellular component: organelle (GO:0043226);; cellular component: cell part (GO:0044464);; molecular function: catalytic activity (GO:0003824);; cellular component: membrane (GO:0016020);; cellular component: membrane…
TraesCS1B01G149500	8.08906	544	8.35676	407.5	8.67888	528	1.94227	94	1.75595	90.5	1.88786	93	5.18935e-18	-2.07171	down	--	--	Molecular Function: procollagen-proline 4-dioxygenase activity (GO:0004656);; Molecular Function: iron ion binding (GO:0005506);; Cellular Component: Golgi apparatus (GO:0005794);; Cellular Component: plasma membrane (GO:0005886);; Molecular Function: L-ascorbic acid binding (GO:0031418);; Biological Process: oxidation-reduction process (GO:0055114);;	K00472|0|bdi:100834813|K00472 prolyl 4-hydroxylase [EC:1.14.11.2] | (RefSeq) probable prolyl 4-hydroxylase 7	Arginine and proline metabolism (ko00330)	[E]	Amino acid transport and metabolism	2OG-Fe(II) oxygenase superfamily;; 2OG-Fe(II) oxygenase superfamily;; ShK domain-like	Probable prolyl 4-hydroxylase 7 (Precursor) GN=P4H7 OS=Arabidopsis thaliana (Mouse-ear cress) PE=2 SV=1	E	Amino acid transport and metabolism	PREDICTED: probable prolyl 4-hydroxylase 7 [Brachypodium distachyon]	molecular function: catalytic activity (GO:0003824);; biological process: metabolic process (GO:0008152);; biological process: cellular process (GO:0009987);; biological process: single-organism process (GO:0044699);; molecular function: binding (GO:0005488);; cellular component: cell (GO:0005623);; cellular component: organelle (GO:0043226);; cellular component: cell part (GO:0044464);; cellular…
TraesCS7A01G058600	1.1326	170	0.843877	89	0.866173	114	0.0732245	8.5	0.0413005	5	0.0685055	8.5	1.22526e-11	-2.91218	down	--	--	--	--	--	--	--	RNAse P Rpr2/Rpp21/SNM1 subunit domain	--	S	Function unknown	hypothetical protein F775_04627 [Aegilops tauschii]	--
Triticum_aestivum_newGene_90131	14.9489	818	14.6569	599	17.0141	890	2.77859	111	4.00453	170	4.08226	182	1.18569e-21	-2.04485	down	--	--	Molecular Function: actin binding (GO:0003779);; Cellular Component: actin cytoskeleton (GO:0015629);; Biological Process: actin filament depolymerization (GO:0030042);;	K05765|5.25694e-85|bdi:100846407|K05765 cofilin | (RefSeq) actin-depolymerizing factor 7	--	[Z]	Cytoskeleton	Cofilin/tropomyosin-type actin-binding protein	Actin-depolymerizing factor 7 OS=Oryza sativa subsp. japonica OX=39947 GN=ADF7 PE=3 SV=2	S	Function unknown	actin-depolymerizing factor 7 [Aegilops tauschii subsp. tauschii]	molecular function: binding (GO:0005488);; cellular component: cell (GO:0005623);; cellular component: organelle (GO:0043226);; cellular component: cell part (GO:0044464);; biological process: cellular process (GO:0009987);; biological process: single-organism process (GO:0044699);; biological process: cellular component organization or biogenesis (GO:0071840)
Triticum_aestivum_newGene_94576	5.8951	1169.5	4.1909	671.5	5.53679	1159	0	0	0.010565	2.5	0	0	2.56717e-09	-2.96893	down	--	--	--	--	--	--	--	--	--	--	--	25.3 kDa vesicle transport protein [Triticum urartu]	--
TraesCS1B01G108700	6.99287	713	6.97452	505.5	6.7343	624.5	0.6951	49.5	0.793607	60.5	1.03486	87	8.11088e-42	-2.71949	down	--	--	Cellular Component: plastid (GO:0009536);;	K19347|0|bdi:100831344|K19347 SUN domain-containing protein 1/2 | (RefSeq) protein SAD1/UNC-84 domain protein 2-like	--	[D]	Cell cycle control, cell division, chromosome partitioning	Sad1 / UNC-like C-terminal	--	D	Cell cycle control, cell division, chromosome partitioning	hypothetical protein TRIUR3_18907 [Triticum urartu]	cellular component: cell (GO:0005623);; cellular component: organelle (GO:0043226);; cellular component: cell part (GO:0044464)
Triticum_aestivum_newGene_27537	0.545462	67	1.94265	160	1.31196	151.5	6.75617	607	8.19191	785	7.13543	733.5	0.00965573	1.47155	up	--	--	Cellular Component: trans-Golgi network (GO:0005802);; Cellular Component: plasma membrane (GO:0005886);; Molecular Function: phosphate ion transmembrane transporter activity (GO:0015114);; Cellular Component: integral component of membrane (GO:0016021);; Biological Process: phosphate ion transmembrane transport (GO:0035435);;	--	--	--	--	--	Phosphate transporter PHO1-2 OS=Oryza sativa subsp. japonica OX=39947 GN=PHO1-2 PE=2 SV=1	T	Signal transduction mechanisms	phosphate transporter PHO1-2-like isoform X1 [Aegilops tauschii subsp. tauschii]	cellular component: cell (GO:0005623);; cellular component: organelle (GO:0043226);; cellular component: organelle part (GO:0044422);; cellular component: cell part (GO:0044464);; cellular component: membrane (GO:0016020);; molecular function: transporter activity (GO:0005215);; biological process: localization (GO:0051179);; cellular component: membrane part (GO:0044425)
Triticum_aestivum_newGene_75083	0.174665	12	0.0999415	7	0.160033	13.5	1.43217	90.5	0.983166	65	1.76054	125	9.39646e-06	2.10068	up	--	--	--	--	--	--	--	--	--	--	--	hypothetical protein BRADI_4g14625v3 [Brachypodium distachyon]	--
TraesCS3B01G238400	0.379727	53.5	0	0	0.12835	17.5	2.15356	169	2.33286	210	2.16574	188	0.00141809	1.83054	up	--	--	Cellular Component: mitochondrial inner membrane (GO:0005743);; Cellular Component: integral component of membrane (GO:0016021);; Biological Process: transmembrane transport (GO:0055085);;	K15084|9.35142e-163|bdi:100839699|K15084 solute carrier family 25 (mitochondrial carrier protein), member 16 | (RefSeq) graves disease carrier protein homolog	--	[C]	Energy production and conversion	Mitochondrial carrier protein	Mitochondrial adenine nucleotide transporter ADNT1 OS=Arabidopsis thaliana (Mouse-ear cress) PE=2 SV=1	C	Energy production and conversion	Graves disease carrier protein-like protein [Aegilops tauschii]	cellular component: cell (GO:0005623);; cellular component: membrane (GO:0016020);; cellular component: organelle (GO:0043226);; cellular component: organelle part (GO:0044422);; cellular component: cell part (GO:0044464);; cellular component: membrane part (GO:0044425);; biological process: localization (GO:0051179)
TraesCS3D01G010000	3.06111	249	2.20201	132.5	2.92309	217	0.210569	13.5	0.351932	21.5	0.263279	17	9.44991e-18	-2.79816	down	[RTKL]	General function prediction only;; Signal transduction mechanisms;; Transcription;; Replication, recombination and repair	Molecular Function: protein serine/threonine kinase activity (GO:0004674);; Molecular Function: ATP binding (GO:0005524);; Biological Process: protein phosphorylation (GO:0006468);;	--	--	[T]	Signal transduction mechanisms	Protein tyrosine kinase;; Protein kinase domain;; Kinase-like	Serine/threonine-protein kinase HT1 GN=HT1 OS=Arabidopsis thaliana (Mouse-ear cress) PE=1 SV=1	T	Signal transduction mechanisms	Serine/threonine-protein kinase HT1 [Aegilops tauschii]	molecular function: catalytic activity (GO:0003824);; biological process: metabolic process (GO:0008152);; biological process: cellular process (GO:0009987);; molecular function: binding (GO:0005488)
Triticum_aestivum_newGene_93820	3.42485	167	2.09782	86.5	2.99096	160.5	0	0	0	0	0.0193445	1	3.1927e-21	-4.28006	down	--	--	--	--	--	--	--	--	--	--	--	--	--
TraesCS5B01G340100	22.365	1164	17.1082	697.5	23.6206	1123.5	0.0671545	2	0	0	0	0	6.71236e-77	-6.83566	down	--	--	--	--	--	--	--	--	--	--	--	hypothetical protein F775_06694 [Aegilops tauschii]	--
Triticum_aestivum_newGene_3157	0.432403	93	0.551801	81.5	0.646845	136.5	0.011214	2.5	0	0	0	0	1.15425e-13	-3.51514	down	--	--	Molecular Function: catalytic activity (GO:0003824);; Biological Process: tRNA metabolic process (GO:0006399);;	--	--	--	--	--	--	--	--	Threonyl-tRNA synthetase, mitochondrial [Triticum urartu]	molecular function: catalytic activity (GO:0003824);; biological process: metabolic process (GO:0008152);; biological process: cellular process (GO:0009987)
Triticum_aestivum_newGene_95500	2.29417	386.5	2.17686	219.5	2.48488	394	0	0	0	0	0	0	2.58981e-47	-5.88816	down	--	--	--	--	--	--	--	--	--	--	--	uncharacterized protein LOC109781842 [Aegilops tauschii subsp. tauschii]	--
TraesCS7B01G432900	3.80532	417.5	4.5442	418.5	4.12779	505	21.1496	1946.5	16.8241	1600	20.2058	2017.5	1.51518e-06	1.718	up	[GEPR]	Carbohydrate transport and metabolism;; Amino acid transport and metabolism;; Inorganic ion transport and metabolism;; General function prediction only	Biological Process: carbohydrate transport (GO:0008643);; Cellular Component: integral component of membrane (GO:0016021);; Molecular Function: substrate-specific transmembrane transporter activity (GO:0022891);; Biological Process: transmembrane transport (GO:0055085);;	--	--	[R]	General function prediction only	Sugar (and other) transporter;; Major Facilitator Superfamily	Probable plastidic glucose transporter 3 GN=At1g79820 OS=Arabidopsis thaliana (Mouse-ear cress) PE=2 SV=2	R	General function prediction only	predicted protein [Hordeum vulgare subsp. vulgare]	biological process: single-organism process (GO:0044699);; biological process: localization (GO:0051179);; cellular component: membrane (GO:0016020);; cellular component: membrane part (GO:0044425);; molecular function: transporter activity (GO:0005215)
TraesCS4D01G038500	41.3713	5096.5	38.5028	3335.5	42.2161	4401.5	0.0379575	3.5	0.036464	3	0	0	9.91051e-22	-4.41554	down	[G]	Carbohydrate transport and metabolism	Molecular Function: beta-galactosidase activity (GO:0004565);; Molecular Function: beta-mannosidase activity (GO:0004567);; Cellular Component: extracellular region (GO:0005576);; Biological Process: carbohydrate metabolic process (GO:0005975);; Molecular Function: zinc ion binding (GO:0008270);; Cellular Component: plant-type cell wall (GO:0009505);; Cellular Component: cytoplasmic vesicle (GO:0…	K05350|0|bdi:100830157|K05350 beta-glucosidase [EC:3.2.1.21] | (RefSeq) beta-glucosidase 7-like	Cyanoamino acid metabolism (ko00460);; Starch and sucrose metabolism (ko00500);; Phenylpropanoid biosynthesis (ko00940)	[G]	Carbohydrate transport and metabolism	Glycosyl hydrolase family 1	Beta-glucosidase 7 (Precursor) GN=OSJNBa0004L11.16 OS=Oryza sativa subsp. japonica (Rice) PE=1 SV=1	G	Carbohydrate transport and metabolism	putative non-cyanogenic beta-glucosidase [Triticum aestivum]	molecular function: catalytic activity (GO:0003824);; cellular component: extracellular region (GO:0005576);; biological process: metabolic process (GO:0008152);; molecular function: binding (GO:0005488);; cellular component: cell (GO:0005623);; cellular component: cell part (GO:0044464);; cellular component: macromolecular complex (GO:0032991);; cellular component: organelle (GO:0043226)
Triticum_aestivum_newGene_94334	0.562406	178	0.543544	127	0.598834	204	0	0	0	0	0	0	1.96824e-47	-5.74653	down	--	--	Cellular Component: mitochondrion (GO:0005739);;	--	--	--	--	--	CBS domain-containing protein CBSCBSPB5 OS=Arabidopsis thaliana OX=3702 GN=CBSCBSPB5 PE=1 SV=1	S	Function unknown	predicted protein [Hordeum vulgare subsp. vulgare]	cellular component: cell (GO:0005623);; cellular component: organelle (GO:0043226);; cellular component: cell part (GO:0044464)
TraesCSU01G155900	0.489602	107	0.59659	86.5	0.597515	128.5	1.36725	211	1.28249	222	1.48586	275	2.08421e-11	1.3093	up	--	--	--	--	--	--	--	--	Putative FBD-associated F-box protein At5g38570 GN=At5g38570 OS=Arabidopsis thaliana (Mouse-ear cress) PE=4 SV=2	R	General function prediction only	hypothetical protein F775_23517 [Aegilops tauschii]	--
Triticum_aestivum_newGene_30114	0	0	0	0	0	0	4.18514	281.5	3.35648	243	4.15426	314.5	3.34089e-75	6.84134	up	--	--	--	--	--	--	--	--	--	--	--	ribonuclease III domain-containing protein RNC1, chloroplastic-like isoform X1 [Aegilops tauschii subsp. tauschii]	--
Triticum_aestivum_newGene_42583	0.888162	137.5	1.07332	152.5	1.35628	214.5	0	0	0	0	0	0	1.45929e-47	-5.73161	down	--	--	Molecular Function: nucleotide binding (GO:0000166);; Cellular Component: membrane (GO:0016020);;	--	--	--	--	--	--	--	--	A-kinase anchor protein 12-like isoform X4 [Aegilops tauschii subsp. tauschii]	molecular function: binding (GO:0005488);; cellular component: membrane (GO:0016020)
Triticum_aestivum_newGene_79498	0	0	0	0	0	0	0.766933	102	1.07	134	0.989213	131.5	8.6616e-60	6.10406	up	[H]	Coenzyme transport and metabolism	Molecular Function: prenyltransferase activity (GO:0004659);; Biological Process: isoprenoid biosynthetic process (GO:0008299);;	K00787|3.80036e-91|sita:101765568|K00787 farnesyl diphosphate synthase [EC:2.5.1.1 2.5.1.10] | (RefSeq) farnesyl pyrophosphate synthase-like	Terpenoid backbone biosynthesis (ko00900)	[H]	Coenzyme transport and metabolism	Polyprenyl synthetase	Farnesyl pyrophosphate synthase OS=Zea mays OX=4577 GN=FPS PE=2 SV=1	H	Coenzyme transport and metabolism	farnesyl pyrophosphate synthase-like isoform X2 [Aegilops tauschii subsp. tauschii]	molecular function: catalytic activity (GO:0003824);; biological process: metabolic process (GO:0008152);; biological process: cellular process (GO:0009987);; biological process: single-organism process (GO:0044699)
Triticum_aestivum_newGene_71047	0	0	0.0697575	5.5	0.0419955	5	3.84753	267.5	3.97889	300	4.37654	322	9.69336e-06	2.33088	up	--	--	--	--	--	--	--	--	--	--	--	--	--
Triticum_aestivum_newGene_10679	1.29109	171	0.938928	89	0.803131	95.5	0	0	0	0	0	0	4.93715e-41	-5.33767	down	--	--	--	--	--	--	--	--	--	--	--	--	--
Triticum_aestivum_newGene_12515	1.06074	119	0.634001	84.5	0.573338	106	0	0	0	0	0	0	1.60941e-16	-3.86627	down	--	--	--	--	--	--	--	--	28 kDa ribonucleoprotein, chloroplastic OS=Nicotiana sylvestris OX=4096 PE=1 SV=1	S	Function unknown	uncharacterized protein LOC109749181 [Aegilops tauschii subsp. tauschii]	--
Triticum_aestivum_newGene_75536	2.86518	642.5	2.38912	386.5	2.51113	504.5	1.18916	189.5	1.17001	187.5	1.14457	203.5	0.00214597	-1.0983	down	--	--	Molecular Function: DNA binding (GO:0003677);; Molecular Function: protein dimerization activity (GO:0046983);;	--	--	--	--	Protein of unknown function (DUF 659);; BED zinc finger;; hAT family C-terminal dimerisation region;; Uncharacterized protein conserved in bacteria (DUF2314)	--	S	Function unknown	unknown protein [Oryza sativa Japonica Group]	molecular function: binding (GO:0005488)
Triticum_aestivum_newGene_12270	0	0	0.109038	10	0.0972045	8.5	1.36493	99	1.49943	108.5	1.46832	113.5	5.9527e-05	2.12823	up	--	--	--	--	--	--	--	--	--	--	--	--	--
TraesCS7B01G468900	0.522873	46.5	0.25686	18.5	0.4355	41.5	2.08039	138.5	2.31129	162.5	2.42839	182.5	2.94924e-05	1.71625	up	[O]	Posttranslational modification, protein turnover, chaperones	Molecular Function: protein binding (GO:0005515);; Molecular Function: ATP binding (GO:0005524);; Cellular Component: cell wall (GO:0005618);; Cellular Component: nucleolus (GO:0005730);; Cellular Component: cytoplasm (GO:0005737);; Cellular Component: plasma membrane (GO:0005886);; Biological Process: proteolysis (GO:0006508);; Molecular Function: peptidase activity (GO:0008233);; Cellular Compo…	K03064|0|zma:100273945|K03064 26S proteasome regulatory subunit T4 | (RefSeq) GRMZM2G074037; 26S protease regulatory subunit 10B homolog A	Proteasome (ko03050)	[O]	Posttranslational modification, protein turnover, chaperones	ATPase family associated with various cellular activities (AAA);; AAA ATPase domain;; AAA domain;; AAA domain (dynein-related subfamily);; Holliday junction DNA helicase ruvB N-terminus;; AAA domain (Cdc48 subfamily)	26S protease regulatory subunit S10B homolog B GN=RPT4B OS=Arabidopsis thaliana (Mouse-ear cress) PE=1 SV=1	O	Posttranslational modification, protein turnover, chaperones	26S protease regulatory subunit S10B [Aegilops tauschii]	molecular function: binding (GO:0005488);; cellular component: cell (GO:0005623);; cellular component: cell part (GO:0044464);; cellular component: organelle (GO:0043226);; cellular component: organelle part (GO:0044422);; cellular component: membrane (GO:0016020);; biological process: metabolic process (GO:0008152);; molecular function: catalytic activity (GO:0003824);; cellular component: macro…
TraesCS1B01G031600	5.1981	589.5	4.37189	396	4.51767	546	1.12153	110.5	1.09868	127	1.07886	120.5	0.00135037	-1.63423	down	--	--	--	--	--	--	--	Protein of unknown function (DUF707)	--	S	Function unknown	predicted protein [Hordeum vulgare subsp. vulgare]	--
TraesCS1B01G118300	1.96215	234.5	1.48857	126	2.03547	222	0.238683	22.5	0.194669	18.5	0.138715	14	6.56124e-08	-2.37906	down	[R]	General function prediction only	Biological Process: mitotic G2 phase (GO:0000085);; Biological Process: RNA processing (GO:0006396);; Biological Process: sister chromatid cohesion (GO:0007062);; Biological Process: reciprocal meiotic recombination (GO:0007131);; Biological Process: gamete generation (GO:0007276);; Biological Process: positive regulation of cell proliferation (GO:0008284);; Biological Process: response to xenobi…	K03354|0|bdi:100823881|K03354 anaphase-promoting complex subunit 7 | (RefSeq) anaphase-promoting complex subunit 7	Ubiquitin mediated proteolysis (ko04120)	[DO]	Cell cycle control, cell division, chromosome partitioning;; Posttranslational modification, protein turnover, chaperones	TPR repeat;; Tetratricopeptide repeat;; Tetratricopeptide repeat;; Tetratricopeptide repeat;; Tetratricopeptide repeat;; Tetratricopeptide repeat;; Tetratricopeptide repeat;; Tetratricopeptide repeat;; Tetratricopeptide repeat	Anaphase-promoting complex subunit 7 GN=APC7 OS=Arabidopsis thaliana (Mouse-ear cress) PE=2 SV=1	D	Cell cycle control, cell division, chromosome partitioning	PREDICTED: anaphase-promoting complex subunit 7 [Brachypodium distachyon]	biological process: biological phase (GO:0044848);; biological process: metabolic process (GO:0008152);; biological process: cellular process (GO:0009987);; biological process: single-organism process (GO:0044699);; biological process: cellular component organization or biogenesis (GO:0071840);; biological process: reproduction (GO:0000003);; biological process: reproductive process (GO:0022414);…
TraesCS3B01G504100	3.92273	328.5	3.65301	220	4.15762	302	1.61912	84.5	1.01377	53	1.0573	62.5	3.09689e-05	-1.39706	down	[K]	Transcription	--	--	--	[K]	Transcription	FHA domain	--	K	Transcription	hypothetical protein F775_17706 [Aegilops tauschii]	--
TraesCS1B01G088000	5.94687	519.5	4.62233	296	5.92155	471.5	0.254265	22	0.29707	24.5	0.278197	26.5	2.4802e-05	-2.20994	down	--	--	Cellular Component: plastid (GO:0009536);;	--	--	[S]	Function unknown	Rrp15p	--	S	Function unknown	hypothetical protein TRIUR3_29775 [Triticum urartu]	cellular component: cell (GO:0005623);; cellular component: organelle (GO:0043226);; cellular component: cell part (GO:0044464)
Triticum_aestivum_newGene_12783	0.175498	14	0.341264	38	0.206512	28.5	3.04005	262.5	3.359	345.5	2.89081	328	3.33591e-05	2.17442	up	--	--	--	--	--	--	--	--	--	S	Function unknown	uncharacterized protein LOC109780974 [Aegilops tauschii subsp. tauschii]	--
Triticum_aestivum_newGene_48712	2.66052	269.5	2.76903	200	2.57605	245.5	0.0119025	1.5	0	0	0.0210525	2.5	4.17481e-43	-5.34921	down	[T]	Signal transduction mechanisms	Molecular Function: protein serine/threonine kinase activity (GO:0004674);; Molecular Function: protein tyrosine kinase activity (GO:0004713);; Molecular Function: ATP binding (GO:0005524);; Biological Process: protein phosphorylation (GO:0006468);;	--	--	[T]	Signal transduction mechanisms	Protein tyrosine kinase;; Protein kinase domain	Pto-interacting protein 1 OS=Solanum lycopersicum OX=4081 GN=PTI1 PE=1 SV=2	T	Signal transduction mechanisms	Pto-interacting protein 1 [Triticum urartu]	molecular function: catalytic activity (GO:0003824);; biological process: metabolic process (GO:0008152);; biological process: cellular process (GO:0009987);; molecular function: binding (GO:0005488)
TraesCS6A01G028000	1.87628	140.5	1.55754	92.5	1.80157	148	0.122268	10.5	0.068808	7	0.0685735	7.5	2.50092e-20	-3.02198	down	--	--	Cellular Component: membrane (GO:0016020);;	K08507|3.06474e-105|bdi:100821950|K08507 unconventional SNARE in the endoplasmic reticulum protein 1 | (RefSeq) uncharacterized LOC100821950	SNARE interactions in vesicular transport (ko04130)	--	--	Membrane fusion protein Use1	--	S	Function unknown	predicted protein [Hordeum vulgare subsp. vulgare]	cellular component: membrane (GO:0016020)
TraesCS7A01G422500	6.6227	660	6.66321	476.5	6.96646	597	0	0	0	0	0	0	6.40698e-28	-4.87914	down	[RTKL]	General function prediction only;; Signal transduction mechanisms;; Transcription;; Replication, recombination and repair	Biological Process: MAPK cascade (GO:0000165);; Molecular Function: MAP kinase activity (GO:0004707);; Molecular Function: ATP binding (GO:0005524);; Biological Process: protein phosphorylation (GO:0006468);; Biological Process: response to hydrogen peroxide (GO:0042542);;	K20535|0|bdi:100841616|K20535 mitogen-activated protein kinase 1/2 [EC:2.7.11.24] | (RefSeq) MPK7-1; mitogen-activated protein kinase 4-like	--	[T]	Signal transduction mechanisms	Protein kinase domain;; Protein tyrosine kinase;; Lipopolysaccharide kinase (Kdo/WaaP) family;; Kinase-like	Mitogen-activated protein kinase 4 OS=Oryza sativa subsp. japonica (Rice) PE=2 SV=1	T	Signal transduction mechanisms	mitogen-activated protein kinase 4 [Triticum aestivum]	biological process: metabolic process (GO:0008152);; biological process: cellular process (GO:0009987);; biological process: signaling (GO:0023052);; biological process: single-organism process (GO:0044699);; biological process: response to stimulus (GO:0050896);; biological process: biological regulation (GO:0065007);; molecular function: catalytic activity (GO:0003824);; molecular function: sig…
Triticum_aestivum_newGene_60580	6.58637	666.5	5.41281	388.5	6.08936	525	0.13509	11.5	0.811433	54	0.275632	21.5	6.52091e-05	-2.04696	down	--	--	Molecular Function: DNA binding (GO:0003677);; Cellular Component: endoplasmic reticulum (GO:0005783);; Cellular Component: integral component of membrane (GO:0016021);; Molecular Function: hydrolase activity (GO:0016787);; Biological Process: phosphatidylinositol dephosphorylation (GO:0046856);;	--	--	--	--	--	--	--	--	hypothetical protein TRIUR3_01804 [Triticum urartu]	molecular function: binding (GO:0005488);; cellular component: cell (GO:0005623);; cellular component: organelle (GO:0043226);; cellular component: cell part (GO:0044464);; cellular component: membrane (GO:0016020);; cellular component: membrane part (GO:0044425);; molecular function: catalytic activity (GO:0003824);; biological process: metabolic process (GO:0008152);; biological process: cellul…
Triticum_aestivum_newGene_81631	0.068331	11.5	0.0115985	2	0.108202	11	1.26308	165	1.35916	178.5	1.51618	236	6.70338e-26	3.81617	up	--	--	Molecular Function: glutamate 5-kinase activity (GO:0004349);; Molecular Function: glutamate-5-semialdehyde dehydrogenase activity (GO:0004350);; Cellular Component: cytoplasm (GO:0005737);; Biological Process: proline biosynthetic process (GO:0006561);; Cellular Component: integral component of membrane (GO:0016021);; Biological Process: phosphorylation (GO:0016310);; Biological Process: oxidati…	K12657|5.90027e-26|bdi:100823447|K12657 delta-1-pyrroline-5-carboxylate synthetase [EC:2.7.2.11 1.2.1.41] | (RefSeq) delta-1-pyrroline-5-carboxylate synthase	Arginine and proline metabolism (ko00330);; Biosynthesis of amino acids (ko01230)	[E]	Amino acid transport and metabolism	--	Delta-1-pyrroline-5-carboxylate synthase 2 OS=Oryza sativa subsp. japonica OX=39947 GN=P5CS2 PE=2 SV=1	E	Amino acid transport and metabolism	PREDICTED: delta-1-pyrroline-5-carboxylate synthase [Brachypodium distachyon]	molecular function: catalytic activity (GO:0003824);; biological process: metabolic process (GO:0008152);; biological process: cellular process (GO:0009987);; biological process: single-organism process (GO:0044699);; cellular component: cell (GO:0005623);; cellular component: cell part (GO:0044464);; cellular component: membrane (GO:0016020);; cellular component: membrane part (GO:0044425)
Triticum_aestivum_newGene_73085	0.88473	75	1.54473	95.5	0.882602	74	0.9006	33	0.276699	19.5	0.242618	14	1.31016e-05	-1.52915	down	--	--	--	--	--	--	--	--	--	--	--	--	--
Triticum_aestivum_newGene_41465	0.053259	8.5	0.015327	2.5	0.024096	4	0.455158	51.5	0.464552	55.5	0.402604	50.5	1.60656e-18	3.06334	up	[X]	Mobilome: prophages, transposons	Molecular Function: binding (GO:0005488);;	--	--	[R]	General function prediction only	GAG-pre-integrase domain;; Integrase core domain;; Retrotransposon gag protein	Retrovirus-related Pol polyprotein from transposon TNT 1-94 OS=Nicotiana tabacum OX=4097 PE=2 SV=1	L	Replication, recombination and repair	uncharacterized protein LOC101756543 [Setaria italica]	molecular function: binding (GO:0005488)
Triticum_aestivum_newGene_2648	0.0022845	1	0.00602	2	0.0033495	1.5	0.997304	156	1.00595	135.5	1.08798	168.5	7.51501e-34	4.88436	up	--	--	Cellular Component: cytoplasm (GO:0005737);; Cellular Component: proteasome regulatory particle, lid subcomplex (GO:0008541);; Cellular Component: integral component of membrane (GO:0016021);; Cellular Component: nuclear proteasome complex (GO:0031595);; Biological Process: proteasome-mediated ubiquitin-dependent protein catabolic process (GO:0043161);;	K03035|9.17179e-09|bdi:100831617|K03035 26S proteasome regulatory subunit N5 | (RefSeq) 26S proteasome non-ATPase regulatory subunit 12 homolog A-like	Proteasome (ko03050)	--	--	--	--	O	Posttranslational modification, protein turnover, chaperones	hypothetical protein TRIUR3_18774 [Triticum urartu]	cellular component: cell (GO:0005623);; cellular component: cell part (GO:0044464);; cellular component: macromolecular complex (GO:0032991);; cellular component: membrane (GO:0016020);; cellular component: membrane part (GO:0044425);; cellular component: organelle (GO:0043226);; cellular component: organelle part (GO:0044422);; biological process: metabolic process (GO:0008152);; biological proc…
Triticum_aestivum_newGene_5418	0.636706	30	0.835636	29.5	1.16787	58	5.92193	238	6.726	278	6.18105	275	0.00380799	1.56954	up	--	--	--	--	--	--	--	--	--	--	--	--	--
Triticum_aestivum_newGene_33899	0	0	0	0	0	0	2.73625	113	4.66176	205.5	3.05188	147	1.33807e-52	5.98458	up	--	--	Cellular Component: chloroplast thylakoid membrane (GO:0009535);; Cellular Component: plastoglobule (GO:0010287);;	--	--	--	--	--	--	--	--	uncharacterized protein LOC109781667 [Aegilops tauschii subsp. tauschii]	cellular component: cell (GO:0005623);; cellular component: membrane (GO:0016020);; cellular component: organelle (GO:0043226);; cellular component: organelle part (GO:0044422);; cellular component: cell part (GO:0044464)
TraesCS1A01G155900	1.1029	189	1.21889	162.5	1.01625	164.5	0.0169725	2.5	0	0	0	0	8.61062e-26	-4.49294	down	--	--	--	--	--	--	--	--	--	--	--	hypothetical protein TRIUR3_31631 [Triticum urartu]	--
TraesCS1B01G120000	3.72557	178.5	3.96132	154	3.71142	196	0.0583505	3	0.117721	5.5	0.046382	2.5	3.95062e-15	-3.62241	down	--	--	Biological Process: glucuronoxylan metabolic process (GO:0010413);; Cellular Component: cytoplasmic vesicle (GO:0016023);; Biological Process: xylan biosynthetic process (GO:0045492);; Biological Process: response to other organism (GO:0051707);;	--	--	--	--	Thaumatin family	Thaumatin-like protein (Precursor) GN=At1g18250 OS=Arabidopsis thaliana (Mouse-ear cress) PE=2 SV=2	R	General function prediction only	predicted protein [Hordeum vulgare subsp. vulgare]	biological process: metabolic process (GO:0008152);; biological process: cellular process (GO:0009987);; biological process: single-organism process (GO:0044699);; biological process: cellular component organization or biogenesis (GO:0071840);; biological process: response to stimulus (GO:0050896);; biological process: multi-organism process (GO:0051704)
Triticum_aestivum_newGene_62274	1.15001	159	1.01589	150.5	1.14904	207.5	0	0	0.004488	1.5	0	0	1.24567e-26	-4.60345	down	--	--	--	--	--	--	--	--	--	--	--	--	--
TraesCS3D01G252400	0.0399655	3	1.60311	63.5	1.46924	77.5	16.0867	715	15.0163	674	16.2529	811	0.00794056	1.62434	up	--	--	Cellular Component: nucleosome (GO:0000786);; Molecular Function: DNA binding (GO:0003677);; Molecular Function: chromatin binding (GO:0003682);; Cellular Component: nucleus (GO:0005634);; Biological Process: nucleosome assembly (GO:0006334);; Cellular Component: plastid (GO:0009536);;	K09422|1.99278e-114|bdi:100839702|K09422 myb proto-oncogene protein, plant | (RefSeq) single myb histone 4-like	--	--	--	Myb-like DNA-binding domain;; Myb-like DNA-binding domain;; linker histone H1 and H5 family	Single myb histone 3 GN=SMH3 OS=Zea mays (Maize) PE=2 SV=1	B	Chromatin structure and dynamics	PREDICTED: single myb histone 4-like isoform X1 [Brachypodium distachyon]	cellular component: cell (GO:0005623);; cellular component: macromolecular complex (GO:0032991);; cellular component: organelle (GO:0043226);; cellular component: organelle part (GO:0044422);; cellular component: cell part (GO:0044464);; molecular function: binding (GO:0005488);; biological process: cellular process (GO:0009987);; biological process: cellular component organization or biogenesis …
Triticum_aestivum_newGene_94703	0.547156	90.5	0.566438	78.5	0.484274	78.5	0.245443	25.5	0.106778	22.5	0.143045	29	4.57716e-05	-1.19709	down	--	--	Molecular Function: RNA binding (GO:0003723);; Cellular Component: mitochondrion (GO:0005739);; Cellular Component: integral component of membrane (GO:0016021);;	K18666|3.16787e-24|bdi:100837554|K18666 activating signal cointegrator complex subunit 1 | (RefSeq) activating signal cointegrator 1 complex subunit 1	--	[K]	Transcription	--	--	S	Function unknown	unnamed protein product [Triticum aestivum]	molecular function: binding (GO:0005488);; cellular component: cell (GO:0005623);; cellular component: organelle (GO:0043226);; cellular component: cell part (GO:0044464);; cellular component: membrane (GO:0016020);; cellular component: membrane part (GO:0044425)
TraesCS6B01G458300	0.549994	134	0.375801	72	0.391161	95	0	0	0	0	0	0	1.63115e-35	-5.10639	down	--	--	Molecular Function: ATP binding (GO:0005524);; Biological Process: apoptotic process (GO:0006915);; Biological Process: defense response (GO:0006952);;	--	--	[T]	Signal transduction mechanisms	NB-ARC domain;; Leucine Rich repeats (2 copies);; Leucine rich repeat	Disease resistance protein RPM1 GN=F17A9.20 OS=Arabidopsis thaliana (Mouse-ear cress) PE=1 SV=1	T	Signal transduction mechanisms	Disease resistance protein RPM1 [Aegilops tauschii]	molecular function: binding (GO:0005488);; biological process: cellular process (GO:0009987);; biological process: single-organism process (GO:0044699);; biological process: response to stimulus (GO:0050896)
Triticum_aestivum_newGene_89077	1.99235	229	1.61158	143	2.00672	209	0	0	0	0	0.007633	1.5	2.78082e-51	-5.69425	down	--	--	--	--	--	--	--	--	--	--	--	uncharacterized protein LOC109751285 [Aegilops tauschii subsp. tauschii]	--
TraesCS1B01G116200	7.25468	1924	6.87731	1268.5	6.11813	1387.5	0.074371	14.5	0.113456	21	0.105792	20.5	4.89297e-36	-4.691	down	--	--	--	--	--	--	--	--	--	S	Function unknown	hypothetical protein F775_16633 [Aegilops tauschii]	--
Triticum_aestivum_newGene_30427	1.27784	119	1.40388	78	1.17258	87.5	0	0	0	0	0	0	9.26219e-41	-5.26977	down	--	--	--	--	--	--	--	--	--	--	--	--	--
Triticum_aestivum_newGene_3370	0.923868	118	0.701144	65.5	0.675396	86.5	0.0078095	1.5	0	0	0	0	5.96219e-16	-3.76244	down	--	--	--	--	--	--	--	--	--	--	--	hypothetical protein BRADI_3g04033v3 [Brachypodium distachyon]	--
TraesCS1B01G121500	5.3772	428	4.65384	279.5	7.33716	555.5	0	0	0	0	0	0	6.44246e-69	-6.62518	down	--	--	--	K14800|2.87446e-74|osa:4345991|K14800 pre-rRNA-processing protein TSR2 | (RefSeq) pre-rRNA-processing protein TSR2	--	[S]	Function unknown	Pre-rRNA-processing protein TSR2	--	S	Function unknown	Os08g0508600 [Oryza sativa Japonica Group]	--
Triticum_aestivum_newGene_86962	1.07275	336.5	0.751393	185	1.02448	281	0	0	0	0	0	0	3.97371e-56	-6.17656	down	--	--	--	--	--	--	--	--	--	--	--	hypothetical protein TRIUR3_33392 [Triticum urartu]	--
Triticum_aestivum_newGene_10802	1.09723	119.5	0.824212	92	0.907948	101.5	2.07702	155.5	1.55128	154	2.15025	193	0.00112721	1.095	up	--	--	--	--	--	--	--	--	--	--	--	predicted protein [Hordeum vulgare subsp. vulgare]	--
TraesCS1B01G040700	0.833878	112	0.774943	74	0.785975	94	0	0	0	0	0	0	3.17609e-44	-5.39477	down	--	--	Cellular Component: plasmodesma (GO:0009506);; Biological Process: pollen development (GO:0009555);; Molecular Function: oxidoreductase activity, acting on paired donors, with incorporation or reduction of molecular oxygen, 2-oxoglutarate as one donor, and incorporation of one atom each of oxygen into both donors (GO:0016706);; Biological Process: oxidation-reduction process (GO:0055114);;	--	--	--	--	2OG-Fe(II) oxygenase superfamily	--	S	Function unknown	predicted protein [Hordeum vulgare subsp. vulgare]	cellular component: cell junction (GO:0030054);; biological process: multicellular organismal process (GO:0032501);; biological process: developmental process (GO:0032502);; biological process: single-organism process (GO:0044699);; molecular function: catalytic activity (GO:0003824);; biological process: metabolic process (GO:0008152)
Triticum_aestivum_newGene_25679	0	0	0	0	0	0	1.10655	164.5	1.51388	250	1.24829	214	1.36106e-75	6.70655	up	--	--	--	--	--	--	--	--	Protein DEHYDRATION-INDUCED 19 OS=Oryza sativa subsp. japonica OX=39947 GN=DI19-1 PE=2 SV=1	S	Function unknown	protein DEHYDRATION-INDUCED 19-like [Aegilops tauschii subsp. tauschii]	--
Triticum_aestivum_newGene_95564	0.698858	79	1.17503	86	1.0736	107.5	0	0	0	0	0	0	7.62186e-22	-4.31514	down	--	--	--	--	--	--	--	--	--	S	Function unknown	hypothetical protein BRADI_2g04729v3 [Brachypodium distachyon]	--
Triticum_aestivum_newGene_60539	2.435	307.5	1.94452	179	1.89756	203	0.0100575	1.5	0	0	0	0	6.37562e-54	-5.7657	down	--	--	Cellular Component: plastid (GO:0009536);;	--	--	--	--	Development and cell death domain;; GTP cyclohydrolase I	--	S	Function unknown	uncharacterized protein LOC109775080 [Aegilops tauschii subsp. tauschii]	cellular component: cell (GO:0005623);; cellular component: organelle (GO:0043226);; cellular component: cell part (GO:0044464)
Triticum_aestivum_newGene_93878	5.9435	779.5	4.7774	447	5.17068	666.5	0.006928	1.5	0	0	0	0	1.06549e-114	-7.42955	down	--	--	--	--	--	--	--	--	--	--	--	unnamed protein product [Triticum aestivum]	--
Triticum_aestivum_newGene_78306	1.98509	150	1.9463	96.5	1.72707	116	0	0	0	0	0	0	1.27586e-47	-5.58964	down	--	--	--	--	--	--	--	--	--	--	--	--	--
TraesCS1B01G119000	3.71785	616	3.79029	461	3.94744	632	0.281032	35	0.130183	17.5	0.259362	38	1.04143e-39	-3.64314	down	--	--	Cellular Component: mitochondrion (GO:0005739);;	--	--	--	--	Double-stranded RNA binding motif;; double strand RNA binding domain from DEAD END PROTEIN 1	Double-stranded RNA-binding protein 2 OS=Oryza sativa subsp. japonica (Rice) PE=2 SV=1	R	General function prediction only	Double-stranded RNA-binding protein 2 [Triticum urartu]	cellular component: cell (GO:0005623);; cellular component: organelle (GO:0043226);; cellular component: cell part (GO:0044464)
Triticum_aestivum_newGene_76499	0.0312885	12	0.0565215	15.5	0.143542	23.5	0.602734	90	0.400914	63	0.556163	116	0.000170103	1.82596	up	--	--	--	--	--	[D]	Cell cycle control, cell division, chromosome partitioning	Helitron helicase-like domain at N-terminus;; PIF1-like helicase;; Helitron helicase-like domain at N-terminus;; Ulp1 protease family, C-terminal catalytic domain;; Helitron helicase-like domain at N-terminus	--	S	Function unknown	uncharacterized protein LOC109781842 [Aegilops tauschii subsp. tauschii]	--
Triticum_aestivum_newGene_24953	1.24953	191	1.42595	141.5	1.52965	194	0	0	0	0	0	0	3.82468e-60	-6.13009	down	--	--	--	--	--	--	--	--	--	S	Function unknown	heavy metal-associated isoprenylated plant protein 28-like [Aegilops tauschii subsp. tauschii]	--
TraesCS1B01G144000	2.47119	297	2.13034	180.5	2.40302	245	0.919372	57	0.86587	64.5	1.09476	75.5	0.00210812	-1.20445	down	[I]	Lipid transport and metabolism	Molecular Function: diacylglycerol O-acyltransferase activity (GO:0004144);; Cellular Component: endoplasmic reticulum membrane (GO:0005789);; Biological Process: carbohydrate metabolic process (GO:0005975);; Biological Process: aging (GO:0007568);; Biological Process: circadian rhythm (GO:0007623);; Biological Process: response to cold (GO:0009409);; Biological Process: response to salt stress (…	K11155|0|bdi:100827885|K11155 diacylglycerol O-acyltransferase 1 [EC:2.3.1.20 2.3.1.75 2.3.1.76] | (RefSeq) diacylglycerol O-acyltransferase 1-like	Glycerolipid metabolism (ko00561)	[I]	Lipid transport and metabolism	MBOAT, membrane-bound O-acyltransferase family;; Membrane bound O-acyl transferase family	Diacylglycerol O-acyltransferase 1 GN=F3P11.5 OS=Arabidopsis thaliana (Mouse-ear cress) PE=1 SV=2	I	Lipid transport and metabolism	predicted protein [Hordeum vulgare subsp. vulgare]	molecular function: catalytic activity (GO:0003824);; cellular component: cell (GO:0005623);; cellular component: membrane (GO:0016020);; cellular component: organelle (GO:0043226);; cellular component: organelle part (GO:0044422);; cellular component: membrane part (GO:0044425);; cellular component: cell part (GO:0044464);; biological process: metabolic process (GO:0008152);; biological process:…
Triticum_aestivum_newGene_8875	0	0	0.010287	1	0.0376755	4	1.53241	106	1.76614	120.5	1.66163	131	1.83737e-52	5.13841	up	--	--	Molecular Function: nucleotide binding (GO:0000166);; Molecular Function: calmodulin-dependent protein kinase activity (GO:0004683);; Molecular Function: calmodulin binding (GO:0005516);; Cellular Component: nucleus (GO:0005634);; Cellular Component: cytoplasm (GO:0005737);; Cellular Component: plasma membrane (GO:0005886);; Biological Process: abscisic acid-activated signaling pathway (GO:000973…	--	--	--	--	--	--	DZ	Cell cycle control, cell division, chromosome partitioning;; Cytoskeleton	uncharacterized protein LOC109779707 [Aegilops tauschii subsp. tauschii]	molecular function: binding (GO:0005488);; molecular function: catalytic activity (GO:0003824);; biological process: metabolic process (GO:0008152);; biological process: cellular process (GO:0009987);; cellular component: cell (GO:0005623);; cellular component: organelle (GO:0043226);; cellular component: cell part (GO:0044464);; cellular component: membrane (GO:0016020);; biological process: sig…
TraesCS1B01G123200	6.84313	1549	6.95054	1149	7.39242	1519.5	0.770641	95.5	0.788088	127	1.09814	141	5.59402e-67	-3.03065	down	[Z]	Cytoskeleton	Molecular Function: microtubule motor activity (GO:0003777);; Molecular Function: ATP binding (GO:0005524);; Cellular Component: kinesin complex (GO:0005871);; Cellular Component: microtubule (GO:0005874);; Biological Process: microtubule-based movement (GO:0007018);; Molecular Function: microtubule binding (GO:0008017);;	K10393|0|bdi:100846194|K10393 kinesin family member 2/24 | (RefSeq) kinesin-13A-like	--	[Z]	Cytoskeleton	Kinesin motor domain	Kinesin-13A GN=KINESIN-13A OS=Arabidopsis thaliana (Mouse-ear cress) PE=1 SV=1	Z	Cytoskeleton	Kinesin-like protein KIF2C [Aegilops tauschii]	molecular function: catalytic activity (GO:0003824);; molecular function: binding (GO:0005488);; cellular component: cell (GO:0005623);; cellular component: macromolecular complex (GO:0032991);; cellular component: organelle (GO:0043226);; cellular component: organelle part (GO:0044422);; cellular component: cell part (GO:0044464);; cellular component: supramolecular complex (GO:0099080);; biolog…
Triticum_aestivum_newGene_81675	0.897773	174.5	0.842498	123	0.81499	150	1.79945	242	1.88175	281.5	1.40607	208	0.000445246	1.03345	up	--	--	Molecular Function: methyltransferase activity (GO:0008168);; Biological Process: methylation (GO:0032259);;	--	--	--	--	--	--	L	Replication, recombination and repair	uncharacterized protein LOC109759268 [Aegilops tauschii subsp. tauschii]	molecular function: catalytic activity (GO:0003824);; biological process: metabolic process (GO:0008152)
TraesCS1A01G111000	1.21438	120	1.39217	104	1.36761	137	5.15726	406	4.90506	405	4.57885	418	0.000847491	1.2961	up	--	--	Molecular Function: zinc ion transmembrane transporter activity (GO:0005385);; Cellular Component: plasma membrane (GO:0005886);; Molecular Function: zinc ion binding (GO:0008270);; Biological Process: response to nematode (GO:0009624);; Cellular Component: integral component of membrane (GO:0016021);; Biological Process: zinc II ion transmembrane transport (GO:0071577);;	K14709|0|bdi:100827984|K14709 solute carrier family 39 (zinc transporter), member 1/2/3 | (RefSeq) zinc transporter 6	--	[P]	Inorganic ion transport and metabolism	ZIP Zinc transporter	Zinc transporter 6 (Precursor) GN=OSJNBa0027N19.9 OS=Oryza sativa subsp. japonica (Rice) PE=2 SV=1	P	Inorganic ion transport and metabolism	predicted protein [Hordeum vulgare subsp. vulgare]	molecular function: transporter activity (GO:0005215);; biological process: localization (GO:0051179);; cellular component: cell (GO:0005623);; cellular component: membrane (GO:0016020);; cellular component: cell part (GO:0044464);; molecular function: binding (GO:0005488);; biological process: response to stimulus (GO:0050896);; biological process: multi-organism process (GO:0051704);; cellular …
Triticum_aestivum_newGene_6260	0.720766	122.5	0.833381	87.5	0.879228	119	0	0	0	0	0	0	1.18414e-43	-5.4614	down	--	--	--	--	--	--	--	--	--	--	--	--	--
Triticum_aestivum_newGene_2321	0.639413	123	0.776499	111	0.79992	161.5	0.127367	26.5	0.135202	17	0.0143515	3.5	0.00076928	-1.89026	down	--	--	--	--	--	--	--	--	--	S	Function unknown	predicted protein [Hordeum vulgare subsp. vulgare]	--
TraesCS1B01G105200	8.07257	837.5	8.17793	613.5	8.25942	779	2.40626	200.5	2.2065	178	2.4467	225.5	0.000420773	-1.51488	down	[R]	General function prediction only	--	K11801|0|bdi:100844162|K11801 WD repeat-containing protein 23 | (RefSeq) LEC14B homolog	--	[R]	General function prediction only	WD domain, G-beta repeat;; Cytochrome D1 heme domain	LEC14B homolog OS=Prunus armeniaca (Apricot) PE=2 SV=1	R	General function prediction only	PREDICTED: LEC14B homolog isoform X1 [Brachypodium distachyon]	--
TraesCS3A01G407900	10.1418	832	10.129	602.5	10.6899	799	1.61578	93	1.65056	98	1.47338	98.5	4.00488e-46	-2.55721	down	[R]	General function prediction only	Molecular Function: oxidoreductase activity, acting on paired donors, with incorporation or reduction of molecular oxygen, 2-oxoglutarate as one donor, and incorporation of one atom each of oxygen into both donors (GO:0016706);; Biological Process: oxidation-reduction process (GO:0055114);;	--	--	[QR]	Secondary metabolites biosynthesis, transport and catabolism;; General function prediction only	non-haem dioxygenase in morphine synthesis N-terminal;; 2OG-Fe(II) oxygenase superfamily	S-norcoclaurine synthase 1 GN=NCS1 OS=Coptis japonica (Japanese goldthread) PE=1 SV=1	Q	Secondary metabolites biosynthesis, transport and catabolism	unnamed protein product [Triticum aestivum]	molecular function: catalytic activity (GO:0003824);; biological process: metabolic process (GO:0008152);; biological process: single-organism process (GO:0044699)
Triticum_aestivum_newGene_62514	2.34782	874.5	2.86069	821	2.72329	974.5	0	0	0.0021655	1.5	0	0	3.79823e-60	-6.48321	down	--	--	Molecular Function: iron ion binding (GO:0005506);; Molecular Function: electron carrier activity (GO:0009055);; Biological Process: photosynthesis (GO:0015979);; Molecular Function: heme binding (GO:0020037);; Cellular Component: integral component of thylakoid membrane (GO:0031361);;	K01537|5.76478e-06|bdi:100834729|K01537 Ca2+-transporting ATPase [EC:3.6.3.8] | (RefSeq) calcium-transporting ATPase 8, plasma membrane-type-like	--	--	--	--	--	--	--	uncharacterized protein LOC109746796 [Aegilops tauschii subsp. tauschii]	molecular function: binding (GO:0005488);; molecular function: electron carrier activity (GO:0009055);; biological process: metabolic process (GO:0008152);; biological process: cellular process (GO:0009987);; cellular component: cell (GO:0005623);; cellular component: membrane (GO:0016020);; cellular component: membrane part (GO:0044425);; cellular component: cell part (GO:0044464)
TraesCS6D01G178500	5.14527	970	2.59561	319	4.99948	815	1.35441	126.5	1.6255	137.5	1.66668	176.5	2.23422e-11	-1.67785	down	--	--	--	--	--	--	--	--	--	S	Function unknown	hypothetical protein F775_09120 [Aegilops tauschii]	--
TraesCS3B01G221600	0.498785	60	0.41427	34	0.342342	35.5	1.72706	134.5	1.17653	97.5	1.45098	130.5	5.79591e-11	1.64552	up	--	--	Biological Process: Group II intron splicing (GO:0000373);; Molecular Function: RNA binding (GO:0003723);; Biological Process: mRNA processing (GO:0006397);; Cellular Component: chloroplast stroma (GO:0009570);; Cellular Component: intracellular ribonucleoprotein complex (GO:0030529);;	--	--	--	--	CRS1 / YhbY (CRM) domain	CRS2-associated factor 2, chloroplastic (Precursor) OS=Oryza sativa subsp. japonica (Rice) PE=3 SV=1	A	RNA processing and modification	predicted protein [Hordeum vulgare subsp. vulgare]	biological process: metabolic process (GO:0008152);; biological process: cellular process (GO:0009987);; molecular function: binding (GO:0005488);; cellular component: cell (GO:0005623);; cellular component: organelle (GO:0043226);; cellular component: organelle part (GO:0044422);; cellular component: cell part (GO:0044464);; cellular component: macromolecular complex (GO:0032991)
TraesCS1B01G044400	1.35903	198	1.08456	124.5	1.31489	187.5	0	0	0	0	0	0	2.58385e-26	-4.71595	down	--	--	Cellular Component: plastid (GO:0009536);;	--	--	--	--	--	--	S	Function unknown	predicted protein [Hordeum vulgare subsp. vulgare]	cellular component: cell (GO:0005623);; cellular component: organelle (GO:0043226);; cellular component: cell part (GO:0044464)
Triticum_aestivum_newGene_86856	1.05413	87.5	0.920096	62	1.15532	86.5	2.34879	146.5	2.33728	155.5	2.24294	160	9.4978e-14	1.28303	up	--	--	Molecular Function: helicase activity (GO:0004386);; Biological Process: DNA metabolic process (GO:0006259);; Biological Process: chromosome organization (GO:0051276);;	--	--	[D]	Cell cycle control, cell division, chromosome partitioning	Helitron helicase-like domain at N-terminus	Sodium/hydrogen exchanger 2 OS=Arabidopsis thaliana OX=3702 GN=NHX2 PE=2 SV=2	S	Function unknown	uncharacterized protein LOC109772578 [Aegilops tauschii subsp. tauschii]	molecular function: catalytic activity (GO:0003824);; biological process: metabolic process (GO:0008152);; biological process: cellular process (GO:0009987);; biological process: cellular component organization or biogenesis (GO:0071840)
TraesCS1B01G343700	7.87917	390.5	8.55273	309.5	9.00736	431	2.48522	83	2.58455	96	2.98236	114	0.0013024	-1.29028	down	[OC]	Posttranslational modification, protein turnover, chaperones;; Energy production and conversion	Biological Process: cell morphogenesis (GO:0000902);; Molecular Function: nucleic acid binding (GO:0003676);; Molecular Function: catalytic activity (GO:0003824);; Cellular Component: spliceosomal complex (GO:0005681);; Biological Process: protein targeting to vacuole (GO:0006623);; Biological Process: membrane fusion (GO:0006944);; Biological Process: Golgi organization (GO:0007030);; Biological…	K12859|8.72458e-103|bdi:100842233|K12859 U5 snRNP protein, DIM1 family | (RefSeq) thioredoxin-like protein YLS8	Spliceosome (ko03040)	[AD]	RNA processing and modification;; Cell cycle control, cell division, chromosome partitioning	Mitosis protein DIM1	Thioredoxin-like protein YLS8 GN=YLS8 OS=Arabidopsis thaliana (Mouse-ear cress) PE=2 SV=1	AD	RNA processing and modification;; Cell cycle control, cell division, chromosome partitioning	predicted protein [Hordeum vulgare subsp. vulgare]	biological process: cellular process (GO:0009987);; biological process: developmental process (GO:0032502);; biological process: single-organism process (GO:0044699);; biological process: cellular component organization or biogenesis (GO:0071840);; molecular function: binding (GO:0005488);; molecular function: catalytic activity (GO:0003824);; cellular component: cell (GO:0005623);; cellular comp…
Triticum_aestivum_newGene_64245	0.15389	17.5	0.281835	23	0.32585	28	1.46309	99	1.05605	96.5	1.08046	117	0.00583964	1.471	up	--	--	--	--	--	[R]	General function prediction only	Endonuclease-reverse transcriptase;; Endonuclease/Exonuclease/phosphatase family	Telomere repeat-binding protein 5 OS=Arabidopsis thaliana OX=3702 GN=TRP5 PE=1 SV=2	S	Function unknown	uncharacterized protein LOC109734646 [Aegilops tauschii subsp. tauschii]	--
Triticum_aestivum_newGene_956	3.11926	793.5	3.10782	586.5	2.34477	603.5	0.010218	3	0.074362	16	0	0	2.77327e-08	-2.79748	down	--	--	--	--	--	--	--	--	28 kDa ribonucleoprotein, chloroplastic OS=Nicotiana sylvestris OX=4096 PE=1 SV=1	S	Function unknown	probable protein phosphatase 2C 50 [Aegilops tauschii subsp. tauschii]	--
Triticum_aestivum_newGene_13207	1.67555	261	1.49568	186.5	0.815024	132.5	0.023682	3.5	0	0	0	0	5.41508e-26	-4.49363	down	--	--	--	--	--	--	--	--	AIG2-like protein C OS=Arabidopsis thaliana OX=3702 GN=AIG2LC PE=1 SV=1	S	Function unknown	unnamed protein product [Triticum aestivum]	--
TraesCS1B01G138300	2.51329	276.5	2.55132	200	2.52676	250	0.311841	30	0.402149	41	0.417602	48	8.75612e-18	-2.27015	down	--	--	Molecular Function: zinc ion binding (GO:0008270);;	--	--	[O]	Posttranslational modification, protein turnover, chaperones	Ring finger domain;; RING-H2 zinc finger;; Zinc finger, C3HC4 type (RING finger);; Zinc finger, C3HC4 type (RING finger)	E3 ubiquitin-protein ligase At4g11680 GN=At4g11680 OS=Arabidopsis thaliana (Mouse-ear cress) PE=2 SV=1	O	Posttranslational modification, protein turnover, chaperones	predicted protein [Hordeum vulgare subsp. vulgare]	molecular function: binding (GO:0005488)
Triticum_aestivum_newGene_1780	0.121825	38	0.191006	39	0.280702	62	0.656664	111.5	0.814455	142.5	0.559335	117	0.000297305	1.59651	up	--	--	--	--	--	--	--	--	--	--	--	hypothetical protein TRIUR3_16246 [Triticum urartu]	--
TraesCS1B01G132300	3.97136	198.5	3.97133	140	4.90724	219.5	2.3318	85	2.06042	75.5	1.7236	68.5	2.86593e-07	-1.0234	down	--	--	Cellular Component: plasma membrane (GO:0005886);; Biological Process: response to oxidative stress (GO:0006979);; Biological Process: pollen development (GO:0009555);; Cellular Component: cytoplasmic vesicle (GO:0016023);;	--	--	--	--	--	--	R	General function prediction only	hypothetical protein F775_31834 [Aegilops tauschii]	cellular component: cell (GO:0005623);; cellular component: membrane (GO:0016020);; cellular component: cell part (GO:0044464);; biological process: response to stimulus (GO:0050896);; biological process: multicellular organismal process (GO:0032501);; biological process: developmental process (GO:0032502);; biological process: single-organism process (GO:0044699)
TraesCS7A01G335200	0	0	0.0618695	6.5	0.055188	8	0.638131	61	0.736102	74	0.686573	77.5	0.000123368	2.0457	up	[L]	Replication, recombination and repair	Molecular Function: DNA binding (GO:0003677);; Molecular Function: nuclease activity (GO:0004518);; Cellular Component: nucleus (GO:0005634);; Biological Process: DNA repair (GO:0006281);; Biological Process: nucleic acid phosphodiester bond hydrolysis (GO:0090305);;	K10746|0|bdi:100822831|K10746 exonuclease 1 [EC:3.1.-.-] | (RefSeq) exonuclease 1	Mismatch repair (ko03430)	[L]	Replication, recombination and repair	XPG I-region;; XPG N-terminal domain	Exonuclease 1 GN=EXO1 OS=Arabidopsis thaliana (Mouse-ear cress) PE=2 SV=2	L	Replication, recombination and repair	predicted protein [Hordeum vulgare subsp. vulgare]	molecular function: binding (GO:0005488);; molecular function: catalytic activity (GO:0003824);; cellular component: cell (GO:0005623);; cellular component: organelle (GO:0043226);; cellular component: cell part (GO:0044464);; biological process: metabolic process (GO:0008152);; biological process: cellular process (GO:0009987);; biological process: response to stimulus (GO:0050896)
TraesCS5B01G550400	2.96037	120	2.59843	71.5	2.59177	89	6.27263	164	5.14549	142	6.33631	188.5	4.87791e-06	1.11267	up	--	--	Biological Process: cell morphogenesis (GO:0000902);; Cellular Component: Arp2/3 protein complex (GO:0005885);; Biological Process: Arp2/3 complex-mediated actin nucleation (GO:0034314);;	K05755|3.91406e-119|bdi:100823545|K05755 actin related protein 2/3 complex, subunit 4 | (RefSeq) actin-related protein 2/3 complex subunit 4	Endocytosis (ko04144)	[Z]	Cytoskeleton	ARP2/3 complex 20 kDa subunit (ARPC4)	Actin-related protein 2/3 complex subunit 4 GN=ARPC4 OS=Arabidopsis thaliana (Mouse-ear cress) PE=1 SV=1	Z	Cytoskeleton	Actin-related protein 2/3 complex subunit 4 [Aegilops tauschii]	biological process: cellular process (GO:0009987);; biological process: developmental process (GO:0032502);; biological process: single-organism process (GO:0044699);; biological process: cellular component organization or biogenesis (GO:0071840);; cellular component: cell (GO:0005623);; cellular component: macromolecular complex (GO:0032991);; cellular component: organelle (GO:0043226);; cellula…
TraesCS3B01G566900	8.94737	1797	7.91704	1182	7.2237	1305	2.56614	464	2.6896	489.5	2.69033	567.5	0.000362704	-1.0492	down	--	--	Molecular Function: RNA binding (GO:0003723);; Biological Process: RNA processing (GO:0006396);;	K12825|0|bdi:100845178|K12825 splicing factor 3A subunit 1 | (RefSeq) probable splicing factor 3A subunit 1	Spliceosome (ko03040)	[A]	RNA processing and modification	Pre-mRNA splicing factor PRP21 like protein;; Surp module;; Ubiquitin family	Probable splicing factor 3A subunit 1 GN=At1g14650 OS=Arabidopsis thaliana (Mouse-ear cress) PE=1 SV=2	A	RNA processing and modification	predicted protein [Hordeum vulgare subsp. vulgare]	molecular function: binding (GO:0005488);; biological process: metabolic process (GO:0008152);; biological process: cellular process (GO:0009987)
TraesCS5B01G325100	17.1383	805	14.0832	491.5	15.7746	661.5	3.17942	101.5	4.36832	143	3.84165	135.5	0.000386851	-1.46478	down	--	--	--	--	--	--	--	Protein of unknown function (DUF1442)	--	S	Function unknown	hypothetical protein F775_22660 [Aegilops tauschii]	--
TraesCS6A01G408100	2.83283	441	2.40367	283.5	2.62371	380.5	0	0	0	0	0	0	1.3609e-47	-5.88331	down	--	--	--	--	--	--	--	F-box domain	Putative F-box/FBD/LRR-repeat protein At5g56810 GN=At5g56810 OS=Arabidopsis thaliana (Mouse-ear cress) PE=3 SV=1	R	General function prediction only	hypothetical protein F775_16129 [Aegilops tauschii]	--
Triticum_aestivum_newGene_1233	1.23887	296.5	1.24852	226.5	1.33825	301	0.602822	106.5	0.576517	107	0.523172	106	0.00156838	-1.01228	down	--	--	--	K00799|1.43072e-08|obr:102721333|K00799 glutathione S-transferase [EC:2.5.1.18] | (RefSeq) glutathione S-transferase 3	Glutathione metabolism (ko00480)	--	--	--	Glutathione S-transferase 3 OS=Zea mays OX=4577 GN=GST3 PE=1 SV=4	O	Posttranslational modification, protein turnover, chaperones	unnamed protein product [Triticum aestivum]	--
Triticum_aestivum_newGene_77955	0	0	0	0	0	0	1.23424	108.5	1.65879	149.5	0.993467	95.5	4.27681e-37	5.32267	up	--	--	--	--	--	--	--	--	--	--	--	--	--
Triticum_aestivum_newGene_37689	0.496068	153	0.552295	128	0.57081	129	0.003115	1	0	0	0	0	1.21268e-45	-5.37953	down	--	--	--	--	--	--	--	--	--	S	Function unknown	uncharacterized protein LOC109741956 [Aegilops tauschii subsp. tauschii]	--
Triticum_aestivum_newGene_49660	0.0781865	23.5	0.141745	25.5	0.122411	32.5	0.821233	146.5	0.619348	124.5	0.794301	182	2.40177e-12	2.30404	up	--	--	--	--	--	--	--	F-box domain	Putative F-box/FBD/LRR-repeat protein At5g56810 OS=Arabidopsis thaliana OX=3702 GN=At5g56810 PE=4 SV=1	--	--	putative F-box/FBD/LRR-repeat protein At5g56810 isoform X1 [Aegilops tauschii subsp. tauschii]	--
Triticum_aestivum_newGene_78755	0.838205	156	0.866954	122	0.745603	130	0	0	0	0	0	0	8.7303e-52	-5.79459	down	--	--	Biological Process: phosphate-containing compound metabolic process (GO:0006796);; Molecular Function: nucleobase-containing compound kinase activity (GO:0019205);; Biological Process: nucleobase-containing small molecule metabolic process (GO:0055086);;	K13800|4.81458e-08|sita:101777840|K13800 UMP-CMP kinase [EC:2.7.4.- 2.7.4.14] | (RefSeq) probable UMP/CMP kinase 1	Pyrimidine metabolism (ko00240)	--	--	--	UMP-CMP kinase 1 OS=Oryza sativa subsp. japonica OX=39947 GN=Os06g0109600 PE=2 SV=1	F	Nucleotide transport and metabolism	UMP-CMP kinase 1-like [Aegilops tauschii subsp. tauschii]	biological process: metabolic process (GO:0008152);; biological process: cellular process (GO:0009987);; molecular function: catalytic activity (GO:0003824);; biological process: single-organism process (GO:0044699)
TraesCS1B01G123000	1.36738	271	1.36734	199	1.8466	293.5	0.099929	14	0.142394	21	0.0738985	12.5	5.06805e-13	-2.93364	down	--	--	Cellular Component: spindle pole (GO:0000922);; Cellular Component: microtubule organizing center (GO:0005815);; Biological Process: microtubule nucleation (GO:0007020);; Cellular Component: plasmodesma (GO:0009506);; Biological Process: regulation of flower development (GO:0009909);; Molecular Function: tubulin binding (GO:0015631);; Biological Process: histone modification (GO:0016570);; Biolog…	K16571|0|bdi:100842649|K16571 gamma-tubulin complex component 4 | (RefSeq) gamma-tubulin complex component 4	--	[Z]	Cytoskeleton	Spc97 / Spc98 family	Gamma-tubulin complex component 4 GN=GCP4 OS=Arabidopsis thaliana (Mouse-ear cress) PE=2 SV=2	Z	Cytoskeleton	PREDICTED: gamma-tubulin complex component 4 [Brachypodium distachyon]	cellular component: cell (GO:0005623);; cellular component: organelle (GO:0043226);; cellular component: organelle part (GO:0044422);; cellular component: cell part (GO:0044464);; biological process: cellular process (GO:0009987);; biological process: cellular component organization or biogenesis (GO:0071840);; cellular component: cell junction (GO:0030054);; biological process: biological regula…
TraesCS5B01G454800	15.7508	2229	16.8885	1779.5	16.9014	2222	6.44195	651.5	7.8454	824.5	7.20527	858	7.8286e-08	-1.2128	down	--	--	--	--	--	--	--	Protein of unknown function (DUF1618)	--	S	Function unknown	hypothetical protein F775_28723 [Aegilops tauschii]	--
Triticum_aestivum_newGene_59654	4.56209	679.5	3.7419	426	3.34888	465.5	0.00667	1	0.0579935	7	0	0	0.00171967	-1.77316	down	--	--	--	--	--	--	--	Protein of unknown function (DUF 659)	--	S	Function unknown	predicted protein [Hordeum vulgare subsp. vulgare]	--
TraesCS2D01G320200	0.154089	20	0.112575	12	0.166364	21	0.914035	109.5	1.23706	139.5	1.43515	134.5	1.17396e-12	2.86905	up	[J]	Translation, ribosomal structure and biogenesis	Molecular Function: translation elongation factor activity (GO:0003746);; Molecular Function: GTPase activity (GO:0003924);; Molecular Function: sulfate adenylyltransferase (ATP) activity (GO:0004781);; Molecular Function: GTP binding (GO:0005525);; Cellular Component: cytoplasm (GO:0005737);; Biological Process: obsolete GTP catabolic process (GO:0006184);; Biological Process: translational elon…	--	--	[J]	Translation, ribosomal structure and biogenesis	Elongation factor Tu C-terminal domain;; Elongation factor Tu domain 2	Elongation factor 1-alpha GN=REFA4 OS=Oryza sativa subsp. japonica (Rice) PE=2 SV=2	J	Translation, ribosomal structure and biogenesis	unknown [Zea mays]	molecular function: binding (GO:0005488);; biological process: metabolic process (GO:0008152);; biological process: cellular process (GO:0009987);; molecular function: catalytic activity (GO:0003824);; cellular component: cell (GO:0005623);; cellular component: cell part (GO:0044464)
TraesCS1B01G135600	2.83416	364	2.46635	238	2.53656	273	0.386389	23.5	0.328932	29	0.462426	36	1.71325e-22	-2.56714	down	--	--	Molecular Function: transcription factor activity, sequence-specific DNA binding (GO:0003700);; Cellular Component: nucleus (GO:0005634);; Biological Process: regulation of transcription, DNA-templated (GO:0006355);; Biological Process: detection of ethylene stimulus (GO:0009727);; Cellular Component: cytoplasmic vesicle (GO:0016023);; Molecular Function: sequence-specific DNA binding (GO:0043565…	--	--	[K]	Transcription	KNOX2 domain;; Homeobox KN domain;; ELK domain;; KNOX1 domain;; Homeobox domain	Homeobox protein knotted-1-like 11 OS=Oryza sativa subsp. japonica (Rice) PE=2 SV=2	K	Transcription	predicted protein [Hordeum vulgare subsp. vulgare]	molecular function: nucleic acid binding transcription factor activity (GO:0001071);; biological process: biological regulation (GO:0065007);; cellular component: cell (GO:0005623);; cellular component: organelle (GO:0043226);; cellular component: cell part (GO:0044464);; biological process: response to stimulus (GO:0050896);; molecular function: binding (GO:0005488);; biological process: cellula…
Triticum_aestivum_newGene_76067	1.61323	242	1.39838	165	1.0597	167	0.527435	63.5	0.654299	81.5	0.511908	68.5	0.000181025	-1.3461	down	--	--	--	--	--	--	--	--	--	--	--	hypothetical protein TRIUR3_33052 [Triticum urartu]	--
Triticum_aestivum_newGene_48930	0	0	0	0	0	0	1.77767	320	2.08982	376.5	1.56364	317.5	2.75472e-55	6.32136	up	--	--	--	--	--	[T]	Signal transduction mechanisms	--	CBL-interacting protein kinase 23 OS=Oryza sativa subsp. japonica OX=39947 GN=CIPK23 PE=2 SV=1	S	Function unknown	uncharacterized protein LOC8086411 [Sorghum bicolor]	--
Triticum_aestivum_newGene_601	0.157164	25	0.110622	12	0.0694305	9.5	0.657597	57	0.770235	72	0.922921	104	2.84874e-09	2.10822	up	--	--	Molecular Function: calcium ion binding (GO:0005509);; Cellular Component: integral component of membrane (GO:0016021);;	--	--	--	--	--	Vacuolar-sorting receptor 2 OS=Arabidopsis thaliana OX=3702 GN=VSR2 PE=2 SV=1	--	--	uncharacterized protein LOC109784699 [Aegilops tauschii subsp. tauschii]	molecular function: binding (GO:0005488);; cellular component: membrane (GO:0016020);; cellular component: membrane part (GO:0044425)
TraesCS1B01G112300	3.55368	195	3.58963	149	3.39923	170	0.981876	40.5	1.22295	50	1.32594	60	0.00840198	-1.29562	down	--	--	Biological Process: RNA splicing, via endonucleolytic cleavage and ligation (GO:0000394);; Biological Process: methionine biosynthetic process (GO:0009086);; Biological Process: protein sumoylation (GO:0016925);;	K17411|7.6644e-21|bdi:100828192|K17411 small subunit ribosomal protein S33 | (RefSeq) uncharacterized LOC100828192	--	[J]	Translation, ribosomal structure and biogenesis	Mitochondrial ribosomal subunit S27	--	J	Translation, ribosomal structure and biogenesis	PREDICTED: uncharacterized protein LOC100828192 [Brachypodium distachyon]	biological process: metabolic process (GO:0008152);; biological process: cellular process (GO:0009987);; biological process: single-organism process (GO:0044699)
Triticum_aestivum_newGene_49574	1.64106	256.5	0.880507	133.5	0.816685	132.5	0	0	0	0	0	0	1.19178e-40	-5.41712	down	--	--	Biological Process: protein peptidyl-prolyl isomerization (GO:0000413);; Molecular Function: chromatin binding (GO:0003682);; Molecular Function: peptidyl-prolyl cis-trans isomerase activity (GO:0003755);; Cellular Component: nucleus (GO:0005634);; Biological Process: protein folding (GO:0006457);; Biological Process: transport (GO:0006810);; Molecular Function: methyltransferase activity (GO:000…	--	--	--	--	--	--	--	--	hypothetical protein TRIUR3_22429 [Triticum urartu]	biological process: metabolic process (GO:0008152);; biological process: cellular process (GO:0009987);; molecular function: binding (GO:0005488);; molecular function: catalytic activity (GO:0003824);; cellular component: cell (GO:0005623);; cellular component: organelle (GO:0043226);; cellular component: cell part (GO:0044464);; biological process: localization (GO:0051179);; cellular component:…
Triticum_aestivum_newGene_79146	1.15099	168	0.892836	98.5	0.922769	125	0	0	0	0	0	0	7.80402e-49	-5.68218	down	--	--	--	--	--	--	--	--	--	--	--	uncharacterized protein LOC109775880 [Aegilops tauschii subsp. tauschii]	--
TraesCS1B01G146700	2.64074	263.5	2.1758	165	1.81796	174	0.986418	70.5	0.67013	53	0.887702	79	0.000180312	-1.19281	down	--	--	--	--	--	--	--	--	--	S	Function unknown	predicted protein [Hordeum vulgare subsp. vulgare]	--
TraesCS3A01G520000	1.21068	245	0.706251	126.5	0.815891	165	0.14288	26	0.139561	26	0.186763	39.5	4.80885e-14	-2.02485	down	--	--	Molecular Function: ubiquitin-protein transferase activity (GO:0004842);; Biological Process: ubiquitin-dependent protein catabolic process (GO:0006511);; Biological Process: protein ubiquitination (GO:0016567);;	--	--	[R]	General function prediction only	BTB And C-terminal Kelch	BTB/POZ domain-containing protein FBL11 GN=FBL11 OS=Arabidopsis thaliana (Mouse-ear cress) PE=2 SV=2	R	General function prediction only	predicted protein [Hordeum vulgare subsp. vulgare]	molecular function: catalytic activity (GO:0003824);; biological process: metabolic process (GO:0008152);; biological process: cellular process (GO:0009987)
TraesCS6B01G328500	2.09161	567.5	1.70342	328	1.69981	396	0.188921	34.5	0.191796	40	0.192862	44	2.10706e-11	-2.44057	down	--	--	Biological Process: MAPK cascade (GO:0000165);; Molecular Function: nucleotide binding (GO:0000166);; Molecular Function: nucleic acid binding (GO:0003676);; Molecular Function: RNA-directed 5'-3' RNA polymerase activity (GO:0003968);; Biological Process: regulation of transcription, DNA-templated (GO:0006355);; Biological Process: protein targeting to membrane (GO:0006612);; Biological Process: …	K11699|0|sita:101775178|K11699 RNA-dependent RNA polymerase [EC:2.7.7.48] | (RefSeq) probable RNA-dependent RNA polymerase 1	--	[A]	RNA processing and modification	RNA dependent RNA polymerase	Probable RNA-dependent RNA polymerase 1 GN=RDR1 OS=Oryza sativa subsp. japonica (Rice) PE=2 SV=2	A	RNA processing and modification	Putative RNA-dependent RNA polymerase 1 [Aegilops tauschii]	biological process: metabolic process (GO:0008152);; biological process: cellular process (GO:0009987);; biological process: signaling (GO:0023052);; biological process: single-organism process (GO:0044699);; biological process: response to stimulus (GO:0050896);; biological process: biological regulation (GO:0065007);; molecular function: binding (GO:0005488);; molecular function: catalytic acti…
TraesCS1B01G076300	3.7205	484	2.86088	304	3.05559	404.5	0.405455	50	0.301835	36.5	0.362649	48.5	6.66994e-40	-2.76524	down	--	--	Molecular Function: DNA binding (GO:0003677);; Molecular Function: transcription factor activity, sequence-specific DNA binding (GO:0003700);; Cellular Component: nucleus (GO:0005634);; Biological Process: regulation of transcription, DNA-templated (GO:0006355);; Biological Process: system development (GO:0048731);; Biological Process: response to stimulus (GO:0050896);;	K09284|1.85144e-173|bdi:100828894|K09284 AP2-like factor, euAP2 lineage | (RefSeq) floral homeotic protein APETALA 2	--	--	--	AP2 domain	Floral homeotic protein APETALA 2 GN=AP2 OS=Arabidopsis thaliana (Mouse-ear cress) PE=1 SV=1	K	Transcription	predicted protein [Hordeum vulgare subsp. vulgare]	molecular function: binding (GO:0005488);; molecular function: nucleic acid binding transcription factor activity (GO:0001071);; biological process: biological regulation (GO:0065007);; cellular component: cell (GO:0005623);; cellular component: organelle (GO:0043226);; cellular component: cell part (GO:0044464);; biological process: developmental process (GO:0032502);; biological process: respon…
Triticum_aestivum_newGene_19814	1.24552	138	0.893513	75.5	1.31849	124	0.0276625	2.5	0	0	0.022598	2.5	0.00412166	-1.69461	down	--	--	--	--	--	--	--	--	--	--	--	--	--
TraesCS2B01G111100	7.32721	536.5	10.0121	518.5	9.82161	665	18.7333	944	27.462	1523.5	22.7008	1346.5	3.36378e-05	1.11397	up	--	--	Biological Process: iron ion transport (GO:0006826);; Molecular Function: nicotianamine synthase activity (GO:0030410);; Biological Process: nicotianamine biosynthetic process (GO:0030418);;	K05953|1.80974e-152|sita:101774809|K05953 nicotianamine synthase [EC:2.5.1.43] | (RefSeq) nicotianamine synthase 3-like	--	--	--	Nicotianamine synthase protein;; Methyltransferase domain	Nicotianamine synthase 9 GN=NAS9 OS=Hordeum vulgare (Barley) PE=1 SV=1	H	Coenzyme transport and metabolism	predicted protein [Hordeum vulgare subsp. vulgare]	biological process: localization (GO:0051179);; molecular function: catalytic activity (GO:0003824);; biological process: metabolic process (GO:0008152);; biological process: cellular process (GO:0009987);; biological process: single-organism process (GO:0044699)
TraesCS2A01G531400	28.521	545.5	20.7049	291.5	24.1941	413	0	0	0.043297	1	0	0	5.02445e-48	-5.8299	down	--	--	--	--	--	--	--	Wound-induced protein	--	R	General function prediction only	predicted protein [Hordeum vulgare subsp. vulgare]	--
TraesCS6D01G387100	4.61741	189.5	4.19693	115.5	4.25071	149.5	11.7231	323.5	11.7938	332	12.5053	391	0.00425285	1.22831	up	--	--	--	--	--	--	--	--	--	--	--	--	--
Triticum_aestivum_newGene_1259	0.356471	163	0.3245	105	0.381354	168	0	0	0	0	0	0	3.09004e-41	-5.46779	down	--	--	--	--	--	--	--	--	--	--	--	--	--
TraesCS1B01G090800	1.00148	131.5	0.983634	93	1.1488	157.5	0	0	0	0	0	0	1.6996e-15	-3.76683	down	[F]	Nucleotide transport and metabolism	Biological Process: nucleobase-containing compound metabolic process (GO:0006139);; Molecular Function: oxidoreductase activity (GO:0016491);; Biological Process: cellular biosynthetic process (GO:0044249);; Biological Process: single-organism metabolic process (GO:0044710);; Biological Process: organic substance biosynthetic process (GO:1901576);;	K10807|1.85074e-18|sita:101777285|K10807 ribonucleoside-diphosphate reductase subunit M1 [EC:1.17.4.1] | (RefSeq) ribonucleoside-diphosphate reductase large subunit-like	Purine metabolism (ko00230);; Pyrimidine metabolism (ko00240);; Glutathione metabolism (ko00480)	[F]	Nucleotide transport and metabolism	--	Ribonucleoside-diphosphate reductase large subunit {ECO:0000303|PubMed:10542051} OS=Arabidopsis thaliana (Mouse-ear cress) PE=1 SV=1	F	Nucleotide transport and metabolism	hypothetical protein TRIUR3_34497 [Triticum urartu]	biological process: metabolic process (GO:0008152);; biological process: cellular process (GO:0009987);; molecular function: catalytic activity (GO:0003824);; biological process: single-organism process (GO:0044699)
TraesCS6B01G139500	2.7595	356.5	1.72722	203	1.96201	299	0.162942	19.5	0.405442	34.5	0.257582	28.5	0.00231108	-1.74919	down	[I]	Lipid transport and metabolism	Cellular Component: mitochondrion (GO:0005739);; Biological Process: metabolic process (GO:0008152);; Molecular Function: intramolecular transferase activity (GO:0016866);;	--	--	[I]	Lipid transport and metabolism	Prenyltransferase and squalene oxidase repeat;; Prenyltransferase-like;; Prenyltransferase-like	Achilleol B synthase OS=Oryza sativa subsp. japonica (Rice) PE=1 SV=1	O	Posttranslational modification, protein turnover, chaperones	PREDICTED: achilleol B synthase-like [Brachypodium distachyon]	cellular component: cell (GO:0005623);; cellular component: organelle (GO:0043226);; cellular component: cell part (GO:0044464);; biological process: metabolic process (GO:0008152);; molecular function: catalytic activity (GO:0003824)
TraesCS5A01G309700	11.3594	968	9.62215	593.5	8.60891	773	3.56326	202.5	3.8178	241.5	3.87549	264	1.11531e-09	-1.1785	down	[P]	Inorganic ion transport and metabolism	Molecular Function: ATP binding (GO:0005524);; Cellular Component: endoplasmic reticulum (GO:0005783);; Biological Process: obsolete ATP catabolic process (GO:0006200);; Biological Process: anion transport (GO:0006820);; Biological Process: intra-Golgi vesicle-mediated transport (GO:0006891);; Biological Process: membrane fusion (GO:0006944);; Cellular Component: membrane (GO:0016020);; Molecular…	K01551|0|bdi:100839148|K01551 arsenite-transporting ATPase [EC:3.6.3.16] | (RefSeq) ATPase ASNA1 homolog	--	[P]	Inorganic ion transport and metabolism	Anion-transporting ATPase;; CobQ/CobB/MinD/ParA nucleotide binding domain;; 4Fe-4S iron sulfur cluster binding proteins, NifH/frxC family	--	P	Inorganic ion transport and metabolism	predicted protein [Hordeum vulgare subsp. vulgare]	molecular function: binding (GO:0005488);; cellular component: cell (GO:0005623);; cellular component: organelle (GO:0043226);; cellular component: cell part (GO:0044464);; biological process: localization (GO:0051179);; cellular component: membrane (GO:0016020);; molecular function: catalytic activity (GO:0003824);; biological process: metabolic process (GO:0008152);; biological process: cellula…
TraesCS1B01G148400	9.58604	2213.5	8.49424	1368	9.40077	1879	2.16561	217.5	1.58304	239.5	1.63049	261	6.21299e-22	-2.23008	down	--	--	Molecular Function: catalytic activity (GO:0003824);; Cellular Component: vacuolar membrane (GO:0005774);; Cellular Component: Golgi apparatus (GO:0005794);; Cellular Component: plasma membrane (GO:0005886);; Biological Process: ER to Golgi vesicle-mediated transport (GO:0006888);; Biological Process: metabolic process (GO:0008152);; Cellular Component: cytoplasmic vesicle (GO:0016023);; Cellular…	--	--	[S]	Function unknown	Protein of unknown function (DUF1620);; PQQ-like domain;; PQQ enzyme repeat	--	S	Function unknown	hypothetical protein F775_31297 [Aegilops tauschii]	molecular function: catalytic activity (GO:0003824);; cellular component: cell (GO:0005623);; cellular component: membrane (GO:0016020);; cellular component: organelle (GO:0043226);; cellular component: organelle part (GO:0044422);; cellular component: cell part (GO:0044464);; biological process: localization (GO:0051179);; biological process: metabolic process (GO:0008152);; cellular component: …
Triticum_aestivum_newGene_62640	2.41849	165.5	2.24602	107	1.7165	109.5	0.0470045	2	0	0	0	0	1.68167e-21	-4.13009	down	--	--	Molecular Function: hydrolase activity (GO:0016787);; Biological Process: dUTP metabolic process (GO:0046080);;	--	--	--	--	--	--	--	--	Deoxyuridine 5&apos;-triphosphate nucleotidohydrolase [Triticum urartu]	molecular function: catalytic activity (GO:0003824);; biological process: metabolic process (GO:0008152);; biological process: cellular process (GO:0009987);; biological process: single-organism process (GO:0044699)
TraesCS4D01G326100	1.29993	29.5	1.2712	24.5	1.16319	29	6.69041	119.5	4.1378	77.5	5.14664	106	0.000136016	1.66897	up	--	--	--	--	--	--	--	--	--	S	Function unknown	predicted protein [Hordeum vulgare subsp. vulgare]	--
TraesCS3D01G021800	1.93597	238.5	1.5909	150.5	1.88825	199.5	0.14606	17	0.100881	11.5	0.151245	19.5	1.56203e-06	-2.27351	down	--	--	Biological Process: mitotic cell cycle (GO:0000278);; Molecular Function: DNA binding (GO:0003677);; Molecular Function: transcription factor activity, sequence-specific DNA binding (GO:0003700);; Molecular Function: translation initiation factor activity (GO:0003743);; Cellular Component: nucleus (GO:0005634);; Cellular Component: transcription factor complex (GO:0005667);; Biological Process: r…	K03256|0|bdi:100844528|K03256 tRNA (adenine-N(1)-)-methyltransferase non-catalytic subunit | (RefSeq) tRNA (adenine(58)-N(1))-methyltransferase non-catalytic subunit trm6	--	[J]	Translation, ribosomal structure and biogenesis	Gcd10p family	--	J	Translation, ribosomal structure and biogenesis	tRNA (guanine-N(1)-)-methyltransferase,putative,expressed [Triticum aestivum]	biological process: cellular process (GO:0009987);; biological process: single-organism process (GO:0044699);; molecular function: binding (GO:0005488);; molecular function: nucleic acid binding transcription factor activity (GO:0001071);; biological process: biological regulation (GO:0065007);; biological process: metabolic process (GO:0008152);; cellular component: cell (GO:0005623);; cellular …
Triticum_aestivum_newGene_8681	1.12967	121	1.1187	85.5	1.08271	117	0.043869	4	0.034499	3.5	0.0965485	9	2.20261e-11	-2.8488	down	--	--	Cellular Component: mitochondrion (GO:0005739);;	K02520|2.59683e-09|bdi:100844078|K02520 translation initiation factor IF-3 | (RefSeq) uncharacterized LOC100844078	--	--	--	--	--	J	Translation, ribosomal structure and biogenesis	uncharacterized protein LOC109735965 [Aegilops tauschii subsp. tauschii]	cellular component: cell (GO:0005623);; cellular component: organelle (GO:0043226);; cellular component: cell part (GO:0044464)
Triticum_aestivum_newGene_91992	5.35665	712.5	4.37587	453.5	5.33637	652.5	0	0	0.0093015	1.5	0.008284	1.5	7.18677e-54	-6.01201	down	--	--	--	--	--	--	--	--	--	--	--	--	--
TraesCS3D01G129500	2.2453	188	1.8478	106.5	2.52834	177	8.93482	537.5	9.58809	688.5	8.81647	685	3.00775e-18	2.02626	up	[HC]	Coenzyme transport and metabolism;; Energy production and conversion	Molecular Function: cytochrome-b5 reductase activity, acting on NAD(P)H (GO:0004128);; Molecular Function: copper ion binding (GO:0005507);; Cellular Component: mitochondrial intermembrane space (GO:0005758);; Cellular Component: Golgi apparatus (GO:0005794);; Biological Process: glycolytic process (GO:0006096);; Biological Process: water transport (GO:0006833);; Biological Process: hyperosmotic …	K00326|0|bdi:100829805|K00326 cytochrome-b5 reductase [EC:1.6.2.2] | (RefSeq) NADH-cytochrome b5 reductase-like protein	Amino sugar and nucleotide sugar metabolism (ko00520)	[HC]	Coenzyme transport and metabolism;; Energy production and conversion	Oxidoreductase NAD-binding domain;; Oxidoreductase FAD-binding domain;; Ferric reductase NAD binding domain	NADH-cytochrome b5 reductase-like protein GN=CBR2 OS=Arabidopsis thaliana (Mouse-ear cress) PE=1 SV=2	CH	Energy production and conversion;; Coenzyme transport and metabolism	unnamed protein product [Triticum aestivum]	molecular function: catalytic activity (GO:0003824);; biological process: metabolic process (GO:0008152);; biological process: single-organism process (GO:0044699);; molecular function: binding (GO:0005488);; cellular component: cell (GO:0005623);; cellular component: membrane-enclosed lumen (GO:0031974);; cellular component: organelle (GO:0043226);; cellular component: organelle part (GO:0044422…
Triticum_aestivum_newGene_54181	1.40208	524.5	1.58979	406.5	1.41388	499	0.466772	109.5	0.789634	198	0.434485	123.5	0.00124015	-1.07127	down	--	--	--	--	--	--	--	Domain of unknown function (DUF4218);; Transposase family tnp2;; Transposase-associated domain;; Plant transposase (Ptta/En/Spm family)	--	S	Function unknown	Putative transposable element [Oryza sativa Japonica Group]	--
TraesCS1A01G341700	0.045119	4.5	0	0	0	0	5.05271	420	3.76138	316	4.75021	439	9.84234e-13	3.42642	up	[R]	General function prediction only	Molecular Function: ATP-dependent peptidase activity (GO:0004176);; Biological Process: proteolysis (GO:0006508);;	K11793|0|bdi:100824897|K11793 cereblon | (RefSeq) protein cereblon-like	--	[R]	General function prediction only	ATP-dependent protease La (LON) domain	--	R	General function prediction only	predicted protein [Hordeum vulgare subsp. vulgare]	molecular function: catalytic activity (GO:0003824);; biological process: metabolic process (GO:0008152)
TraesCS1B01G129700	2.46764	266	1.71958	136.5	1.67249	170.5	0	0	0	0	0	0	7.25671e-45	-5.61443	down	--	--	--	--	--	--	--	--	--	--	--	hypothetical protein F775_24175 [Aegilops tauschii]	--
TraesCS7A01G435300	0.417273	97	0.338454	55.5	0.377383	81.5	0.956395	158.5	0.80154	139.5	0.918929	177	6.33288e-05	1.03818	up	[RTKL]	General function prediction only;; Signal transduction mechanisms;; Transcription;; Replication, recombination and repair	Molecular Function: peptide receptor activity (GO:0001653);; Molecular Function: protein serine/threonine kinase activity (GO:0004674);; Molecular Function: transmembrane signaling receptor activity (GO:0004888);; Molecular Function: ATP binding (GO:0005524);; Biological Process: protein phosphorylation (GO:0006468);; Biological Process: response to wounding (GO:0009611);; Cellular Component: int…	--	--	--	--	Leucine Rich repeats (2 copies);; Protein kinase domain;; Leucine rich repeat;; Protein tyrosine kinase;; Leucine Rich Repeat;; Leucine Rich repeat;; Leucine rich repeat;; Leucine rich repeat N-terminal domain	Tyrosine-sulfated glycopeptide receptor 1 GN=PSYR1 OS=Arabidopsis thaliana (Mouse-ear cress) PE=2 SV=1	T	Signal transduction mechanisms	Tyrosine-sulfated glycopeptide receptor 1 [Aegilops tauschii]	molecular function: signal transducer activity (GO:0004871);; molecular function: molecular transducer activity (GO:0060089);; biological process: cellular process (GO:0009987);; biological process: signaling (GO:0023052);; biological process: single-organism process (GO:0044699);; biological process: response to stimulus (GO:0050896);; biological process: biological regulation (GO:0065007);; mol…
TraesCS1B01G011100	9.33073	651.5	9.03411	460.5	8.85887	570	1.37356	81.5	1.44176	90	1.46723	96.5	8.48885e-73	-2.38309	down	[O]	Posttranslational modification, protein turnover, chaperones	Biological Process: protein peptidyl-prolyl isomerization (GO:0000413);; Molecular Function: peptidyl-prolyl cis-trans isomerase activity (GO:0003755);; Biological Process: protein folding (GO:0006457);; Cellular Component: chloroplast stromal thylakoid (GO:0009533);; Cellular Component: chloroplast thylakoid membrane (GO:0009535);; Cellular Component: chloroplast thylakoid lumen (GO:0009543);; B…	K03768|3.72053e-121|bdi:100840120|K03768 peptidyl-prolyl cis-trans isomerase B (cyclophilin B) [EC:5.2.1.8] | (RefSeq) photosynthetic NDH subunit of lumenal location 5, chloroplastic	--	[O]	Posttranslational modification, protein turnover, chaperones	Cyclophilin type peptidyl-prolyl cis-trans isomerase/CLD	Peptidyl-prolyl cis-trans isomerase CYP20-2, chloroplastic (Precursor) GN=CYP20-2 OS=Arabidopsis thaliana (Mouse-ear cress) PE=1 SV=1	O	Posttranslational modification, protein turnover, chaperones	cyclophilin-like protein [Triticum aestivum]	biological process: metabolic process (GO:0008152);; biological process: cellular process (GO:0009987);; molecular function: catalytic activity (GO:0003824);; cellular component: cell (GO:0005623);; cellular component: organelle (GO:0043226);; cellular component: organelle part (GO:0044422);; cellular component: cell part (GO:0044464);; cellular component: membrane (GO:0016020);; biological proce…
Triticum_aestivum_newGene_42250	1.38019	222	3.51776	243	1.54282	241	5.09254	567	3.69815	552.5	3.23666	522	0.000272457	1.27047	up	--	--	Molecular Function: metal ion binding (GO:0046872);;	--	--	[R]	General function prediction only	gag-polypeptide of LTR copia-type;; Zinc knuckle;; Domain of unknown function (DUF4219);; gag-polypeptide of LTR copia-type;; Domain of unknown function (DUF4219);; Zinc knuckle	Retrovirus-related Pol polyprotein from transposon TNT 1-94 OS=Nicotiana tabacum OX=4097 PE=2 SV=1	L	Replication, recombination and repair	retrotransposon protein [Zea mays]	molecular function: binding (GO:0005488)
TraesCS5B01G337700	0.88425	166.5	0.828843	112.5	0.814071	136	0.0691315	10	0.125546	17.5	0.093631	14.5	5.08502e-12	-2.57498	down	--	--	Cellular Component: chloroplast (GO:0009507);;	--	--	[R]	General function prediction only	PPR repeat family;; PPR repeat;; PPR repeat;; Pentatricopeptide repeat domain;; Region in Clathrin and VPS;; Tetratricopeptide repeat;; Evolutionarily conserved signalling intermediate in Toll pathway	Pentatricopeptide repeat-containing protein At3g23020 GN=At3g23020 OS=Arabidopsis thaliana (Mouse-ear cress) PE=2 SV=1	R	General function prediction only	PREDICTED: pentatricopeptide repeat-containing protein At3g23020 [Brachypodium distachyon]	cellular component: cell (GO:0005623);; cellular component: organelle (GO:0043226);; cellular component: cell part (GO:0044464)
TraesCS5B01G317300	7.25333	356.5	5.6545	212.5	5.5841	278.5	2.23028	70	1.80203	60	1.74054	65	8.70588e-30	-1.79022	down	--	--	Molecular Function: RNA polymerase II transcription cofactor activity (GO:0001104);; Biological Process: regulation of transcription from RNA polymerase II promoter (GO:0006357);; Cellular Component: mediator complex (GO:0016592);;	K15151|7.23432e-106|sbi:SORBI_02g030650|K15151 mediator of RNA polymerase II transcription subunit 10 | (RefSeq) SORBIDRAFT_02g030650, Sb02g030650; hypothetical protein	--	[K]	Transcription	Transcription factor subunit Med10 of Mediator complex	Mediator of RNA polymerase II transcription subunit 10b GN=T24P13.4 OS=Arabidopsis thaliana (Mouse-ear cress) PE=1 SV=1	K	Transcription	Mediator of RNA polymerase II transcription subunit 10 [Triticum urartu]	molecular function: transcription factor activity, protein binding (GO:0000988);; biological process: biological regulation (GO:0065007);; cellular component: cell (GO:0005623);; cellular component: membrane-enclosed lumen (GO:0031974);; cellular component: macromolecular complex (GO:0032991);; cellular component: organelle (GO:0043226);; cellular component: organelle part (GO:0044422);; cellular…
TraesCS7A01G111400	6.45639	433.5	4.72372	246.5	5.63354	361	1.66901	72.5	2.28978	103.5	1.96972	105.5	1.34805e-07	-1.50225	down	--	--	Cellular Component: chloroplast (GO:0009507);;	--	--	--	--	--	--	S	Function unknown	hypothetical protein TRIUR3_24229 [Triticum urartu]	cellular component: cell (GO:0005623);; cellular component: organelle (GO:0043226);; cellular component: cell part (GO:0044464)
Triticum_aestivum_newGene_75529	1.65474	185	2.18718	235	1.5262	197	0	0	0	0	0	0	1.30051e-30	-5.01314	down	--	--	--	--	--	--	--	--	--	S	Function unknown	unnamed protein product [Triticum aestivum]	--
TraesCS2D01G122100	3.95573	186.5	3.18057	114.5	3.02541	142.5	0.135217	7	0.30965	17	0.132648	7.5	3.94177e-05	-2.06532	down	--	--	--	--	--	--	--	--	--	--	--	hypothetical protein F775_10132 [Aegilops tauschii]	--
Triticum_aestivum_newGene_95829	0.65715	256	0.573878	170.5	0.599375	225.5	0	0	0	0	0	0	1.44147e-46	-5.78859	down	--	--	--	--	--	[R]	General function prediction only	Retrotransposon gag protein	--	S	Function unknown	uncharacterized protein LOC109769373 isoform X1 [Aegilops tauschii subsp. tauschii]	--
TraesCS2A01G559800	3.24334	428	2.9245	280.5	3.19742	375	0.276987	18	0.084592	8.5	0.138746	16	4.84471e-15	-3.22049	down	--	--	Molecular Function: zinc ion binding (GO:0008270);; Cellular Component: membrane (GO:0016020);;	--	--	[A]	RNA processing and modification	RING-variant domain	--	A	RNA processing and modification	hypothetical protein F775_09892 [Aegilops tauschii]	molecular function: binding (GO:0005488);; cellular component: membrane (GO:0016020)
TraesCSU01G193000	0.064502	20	0.03971	10.5	0.103137	22.5	0.503279	78	0.449568	83	0.369666	80	1.94884e-07	2.01327	up	--	--	--	--	--	--	--	--	--	R	General function prediction only	hypothetical protein TRIUR3_04526 [Triticum urartu]	--
TraesCS1B01G089900	2.90026	341	2.4433	214.5	3.04779	332	0	0	0	0	0	0	4.72341e-81	-6.79352	down	--	--	--	--	--	--	--	Protein of unknown function (DUF3685)	--	S	Function unknown	predicted protein [Hordeum vulgare subsp. vulgare]	--
TraesCS6B01G118900	0.0181035	2	0.066666	5	0	0	2.51211	170	2.3748	165	2.2386	170	1.98292e-14	3.53329	up	--	--	Cellular Component: mitochondrion (GO:0005739);;	--	--	[R]	General function prediction only	PPR repeat family;; PPR repeat;; Pentatricopeptide repeat domain;; Tetratricopeptide repeat;; Tetratricopeptide repeat	Pentatricopeptide repeat-containing protein At4g01990, mitochondrial (Precursor) GN=At4g01990 OS=Arabidopsis thaliana (Mouse-ear cress) PE=2 SV=1	R	General function prediction only	predicted protein [Hordeum vulgare subsp. vulgare]	cellular component: cell (GO:0005623);; cellular component: organelle (GO:0043226);; cellular component: cell part (GO:0044464)
TraesCS7A01G435800	0	0	0	0	0	0	2.94233	200	4.329	229.5	2.56005	189	1.97095e-72	6.64012	up	--	--	--	--	--	--	--	--	Transcription factor bHLH130 GN=T24P15.19 OS=Arabidopsis thaliana (Mouse-ear cress) PE=1 SV=1	K	Transcription	hypothetical protein TRIUR3_14018 [Triticum urartu]	--
TraesCS7D01G149800	2.91428	662.5	4.05826	618.5	4.05266	851.5	16.9229	2842.5	16.7271	2616	16.0668	2955	1.1407e-05	1.59199	up	--	--	Biological Process: proteolysis (GO:0006508);; Molecular Function: cysteine-type peptidase activity (GO:0008234);; Biological Process: cellular metabolic process (GO:0044237);;	K11855|0|bdi:100826635|K11855 ubiquitin carboxyl-terminal hydrolase 36/42 [EC:3.4.19.12] | (RefSeq) ubiquitin carboxyl-terminal hydrolase 23	--	[O]	Posttranslational modification, protein turnover, chaperones	Ubiquitin carboxyl-terminal hydrolase;; Ubiquitin carboxyl-terminal hydrolase	Ubiquitin carboxyl-terminal hydrolase 23 GN=UBP23 OS=Arabidopsis thaliana (Mouse-ear cress) PE=2 SV=2	O	Posttranslational modification, protein turnover, chaperones	Ubiquitin carboxyl-terminal hydrolase 23 [Aegilops tauschii]	biological process: metabolic process (GO:0008152);; molecular function: catalytic activity (GO:0003824);; biological process: cellular process (GO:0009987)
Triticum_aestivum_newGene_49278	1.17796	127.5	1.26162	112	1.23427	132	0.008686	1.5	0	0	0.0077555	1.5	2.10262e-38	-4.85664	down	--	--	--	--	--	--	--	--	--	--	--	--	--
Triticum_aestivum_newGene_79626	0	0	0	0	0	0	3.77388	239.5	4.21796	259.5	3.03536	208.5	1.68632e-79	6.8318	up	--	--	--	--	--	--	--	--	--	--	--	--	--
TraesCSU01G194300	0.58184	57	0.319574	31	0.38364	49	2.03145	181	1.6262	148.5	1.33872	137	8.87586e-16	2.00351	up	[RTKL]	General function prediction only;; Signal transduction mechanisms;; Transcription;; Replication, recombination and repair	Molecular Function: nucleotide binding (GO:0000166);; Molecular Function: protein kinase activity (GO:0004672);; Cellular Component: mitochondrion (GO:0005739);; Biological Process: phosphorylation (GO:0016310);; Molecular Function: metal ion binding (GO:0046872);;	--	--	[T]	Signal transduction mechanisms	Protein tyrosine kinase;; Protein kinase domain	Putative wall-associated receptor kinase-like 16 (Precursor) GN=WAKL16 OS=Arabidopsis thaliana (Mouse-ear cress) PE=3 SV=1	T	Signal transduction mechanisms	unnamed protein product [Triticum aestivum]	molecular function: binding (GO:0005488);; molecular function: catalytic activity (GO:0003824);; biological process: metabolic process (GO:0008152);; biological process: cellular process (GO:0009987);; cellular component: cell (GO:0005623);; cellular component: organelle (GO:0043226);; cellular component: cell part (GO:0044464)
Triticum_aestivum_newGene_60870	0	0	0	0	0	0	1.07221	197.5	1.25712	224.5	1.29957	215	8.02494e-78	6.74228	up	--	--	--	--	--	--	--	--	--	--	--	--	--
TraesCS5A01G545900	4.17151	173	3.09769	95.5	3.77917	142.5	1.49003	43	0.934224	28	0.846692	26.5	3.26109e-05	-1.37487	down	--	--	Cellular Component: plastid (GO:0009536);; Molecular Function: transferase activity (GO:0016740);;	K03861|4.59464e-51|sbi:SORBI_06g033020|K03861 phosphatidylinositol glycan, class P | (RefSeq) SORBIDRAFT_06g033020, Sb06g033020; hypothetical protein	Glycosylphosphatidylinositol(GPI)-anchor biosynthesis (ko00563)	[S]	Function unknown	PIG-P	Phosphatidylinositol N-acetylglucosaminyltransferase subunit P GN=At1g61280 OS=Arabidopsis thaliana (Mouse-ear cress) PE=2 SV=1	S	Function unknown	hypothetical protein SORBIDRAFT_06g033020 [Sorghum bicolor]	cellular component: cell (GO:0005623);; cellular component: organelle (GO:0043226);; cellular component: cell part (GO:0044464);; molecular function: catalytic activity (GO:0003824)
Triticum_aestivum_newGene_2255	1.53389	132	1.87397	121.5	1.65698	139.5	0.023531	1.5	0	0	0	0	6.92561e-21	-4.15691	down	--	--	--	--	--	--	--	--	REF/SRPP-like protein OsI_017815 OS=Oryza sativa subsp. indica OX=39946 GN=OsI_017815 PE=3 SV=1	S	Function unknown	hypothetical protein TRIUR3_26221 [Triticum urartu]	--
Triticum_aestivum_newGene_28404	0.877588	188.5	0.932227	160	0.591543	168	0.003765	1	0.0004335	0.5	0	0	1.16322e-34	-5.09503	down	--	--	Biological Process: organelle organization (GO:0006996);; Biological Process: endomembrane system organization (GO:0010256);; Cellular Component: membrane (GO:0016020);; Cellular Component: cytoplasmic part (GO:0044444);;	K21248|4.27535e-49|bdi:100837151|K21248 vacuole membrane protein 1 | (RefSeq) vacuole membrane protein KMS2-like	--	[R]	General function prediction only	--	Vacuole membrane protein KMS2 OS=Arabidopsis thaliana OX=3702 GN=KMS2 PE=1 SV=1	S	Function unknown	vacuole membrane protein KMS2-like isoform X2 [Aegilops tauschii subsp. tauschii]	biological process: cellular process (GO:0009987);; biological process: cellular component organization or biogenesis (GO:0071840);; cellular component: membrane (GO:0016020);; cellular component: cell (GO:0005623);; cellular component: cell part (GO:0044464)
TraesCS1A01G024500	4.95182	300.5	3.71424	169	4.4268	258	1.1735	53.5	1.26424	58.5	1.37332	68	3.2894e-17	-1.69745	down	[K]	Transcription	Cellular Component: nucleus (GO:0005634);; Biological Process: transcription from RNA polymerase II promoter (GO:0006366);;	K03123|4.69373e-63|bdi:100828994|K03123 transcription initiation factor TFIIA small subunit | (RefSeq) transcription initiation factor IIA subunit 2	Basal transcription factors (ko03022)	[K]	Transcription	Transcription initiation factor IIA, gamma subunit, helical domain;; Transcription initiation factor IIA, gamma subunit	Transcription initiation factor IIA subunit 2 GN=OSJNBa0068N01.8 OS=Oryza sativa subsp. japonica (Rice) PE=3 SV=1	K	Transcription	Transcription initiation factor IIA subunit 2 [Triticum urartu]	cellular component: cell (GO:0005623);; cellular component: organelle (GO:0043226);; cellular component: cell part (GO:0044464);; biological process: metabolic process (GO:0008152);; biological process: cellular process (GO:0009987)
TraesCS3D01G001900	1.99612	179	1.33304	91.5	1.97687	148	0.078438	6.5	0.141157	12	0.148397	9	3.29445e-06	-2.25729	down	--	--	Molecular Function: ligase activity (GO:0016874);;	--	--	[S]	Function unknown	Armadillo/beta-catenin-like repeat;; Armadillo-like	U-box domain-containing protein 4 GN=PUB4 OS=Arabidopsis thaliana (Mouse-ear cress) PE=1 SV=3	S	Function unknown	ubiquitin-protein ligase, expressed [Triticum aestivum]	molecular function: catalytic activity (GO:0003824)
TraesCS1B01G020300	0.885008	249.5	0.58921	117.5	0.74127	176	0	0	0	0	0	0	8.15192e-53	-5.89644	down	--	--	Biological Process: defense response (GO:0006952);; Molecular Function: ADP binding (GO:0043531);;	K13457|0|bdi:100837875|K13457 disease resistance protein RPM1 | (RefSeq) disease resistance protein RPM1-like	Plant-pathogen interaction (ko04626)	[T]	Signal transduction mechanisms	NB-ARC domain;; Leucine Rich repeats (2 copies);; AAA domain	Disease resistance protein RPM1 GN=F17A9.20 OS=Arabidopsis thaliana (Mouse-ear cress) PE=1 SV=1	T	Signal transduction mechanisms	Disease resistance protein RPM1 [Aegilops tauschii]	biological process: response to stimulus (GO:0050896);; molecular function: binding (GO:0005488)
TraesCS2B01G240300	0	0	0	0	0	0	4.64569	536	3.09635	431.5	3.19546	438	3.85875e-92	7.40971	up	--	--	--	--	--	--	--	Myb/SANT-like DNA-binding domain	--	S	Function unknown	hypothetical protein TRIUR3_26747 [Triticum urartu]	--
Triticum_aestivum_newGene_72379	2.70345	419	2.92798	388.5	2.05307	348.5	1.03247	120.5	0.819581	104	0.67957	100.5	0.00310241	-1.26677	down	--	--	--	--	--	--	--	--	--	--	--	hypothetical protein TRIUR3_18913 [Triticum urartu]	--
TraesCS5B01G550300	3.81443	190	6.02752	205.5	4.48795	204.5	15.8672	592	12.3857	493	14.3849	611	4.46792e-09	1.50428	up	--	--	Cellular Component: endoplasmic reticulum (GO:0005783);; Biological Process: intracellular protein transport (GO:0006886);; Cellular Component: integral component of membrane (GO:0016021);; Cellular Component: cytoplasmic vesicle (GO:0016023);;	K14009|3.18016e-118|bdi:100826200|K14009 B-cell receptor-associated protein 31 | (RefSeq) B-cell receptor-associated protein 31	Protein processing in endoplasmic reticulum (ko04141)	[V]	Defense mechanisms	B-cell receptor-associated protein 31-like	--	V	Defense mechanisms	PREDICTED: B-cell receptor-associated protein 31 [Brachypodium distachyon]	cellular component: cell (GO:0005623);; cellular component: organelle (GO:0043226);; cellular component: cell part (GO:0044464);; biological process: localization (GO:0051179);; cellular component: membrane (GO:0016020);; cellular component: membrane part (GO:0044425)
TraesCS2D01G319000	0.793316	132	0.640804	89	0.633643	111.5	0	0	0	0	0	0	7.10893e-34	-5.07178	down	--	--	--	--	--	[L]	Replication, recombination and repair	Replication factor-A C terminal domain	--	L	Replication, recombination and repair	predicted protein [Hordeum vulgare subsp. vulgare]	--
TraesCS1B01G087700	3.338	267	3.91722	222.5	4.13487	308	0.0835965	5	0.165703	10	0.07469	5	4.31141e-68	-4.58414	down	[R]	General function prediction only	Molecular Function: transporter activity (GO:0005215);; Molecular Function: GTP binding (GO:0005525);; Cellular Component: intracellular (GO:0005622);; Biological Process: intracellular protein transport (GO:0006886);; Biological Process: intra-Golgi vesicle-mediated transport (GO:0006891);; Biological Process: membrane fusion (GO:0006944);; Biological Process: small GTPase mediated signal transd…	K07952|2.1461e-131|bdi:100821180|K07952 ADP-ribosylation factor related protein 1 | (RefSeq) ADP-ribosylation factor-related protein 1	--	[U]	Intracellular trafficking, secretion, and vesicular transport	ADP-ribosylation factor family;; Ras family;; Miro-like protein;; Gtr1/RagA G protein conserved region;; Signal recognition particle receptor beta subunit;; 50S ribosome-binding GTPase;; Elongation factor Tu GTP binding domain	ADP-ribosylation factor GN=ARF1 OS=Zea mays (Maize) PE=2 SV=2	U	Intracellular trafficking, secretion, and vesicular transport	predicted protein [Hordeum vulgare subsp. vulgare]	molecular function: transporter activity (GO:0005215);; molecular function: binding (GO:0005488);; cellular component: cell (GO:0005623);; cellular component: cell part (GO:0044464);; biological process: localization (GO:0051179);; biological process: cellular process (GO:0009987);; biological process: signaling (GO:0023052);; biological process: single-organism process (GO:0044699);; biological …
TraesCS1D01G029100	2.94327	792.5	2.69158	494	2.81699	638.5	0.098648	15	0.0920145	18	0.16854	29.5	4.46479e-15	-3.28838	down	--	--	Biological Process: defense response (GO:0006952);; Molecular Function: ADP binding (GO:0043531);;	--	--	[T]	Signal transduction mechanisms	NB-ARC domain;; Leucine Rich repeats (2 copies);; Leucine Rich Repeat;; Poxvirus A32 protein	Disease resistance protein RPM1 GN=F17A9.20 OS=Arabidopsis thaliana (Mouse-ear cress) PE=1 SV=1	T	Signal transduction mechanisms	RGA1e-like protein [Triticum aestivum]	biological process: response to stimulus (GO:0050896);; molecular function: binding (GO:0005488)
TraesCS6D01G229300	0.051949	37.5	0.0219605	11	0.0273205	16.5	0.206924	93	0.186133	87	0.140111	70	2.9312e-07	2.01538	up	--	--	Cellular Component: membrane (GO:0016020);;	--	--	[U]	Intracellular trafficking, secretion, and vesicular transport	Beige/BEACH domain;; PH domain associated with Beige/BEACH;; WD domain, G-beta repeat	--	U	Intracellular trafficking, secretion, and vesicular transport	PREDICTED: BEACH domain-containing protein lvsC-like [Brachypodium distachyon]	cellular component: membrane (GO:0016020)
Triticum_aestivum_newGene_8702	0	0	0	0	0	0	1.37601	126	1.15856	107	1.50482	134.5	3.68064e-61	6.14997	up	--	--	Molecular Function: RNA binding (GO:0003723);; Molecular Function: structural constituent of ribosome (GO:0003735);; Biological Process: translation (GO:0006412);; Cellular Component: cytosolic large ribosomal subunit (GO:0022625);;	K02873|5.11525e-18|bdi:100830340|K02873 large subunit ribosomal protein L13e | (RefSeq) 60S ribosomal protein L13-1	Ribosome (ko03010)	[J]	Translation, ribosomal structure and biogenesis	Ribosomal protein L13e	60S ribosomal protein L13-3 OS=Arabidopsis thaliana OX=3702 GN=RPL13D PE=1 SV=1	J	Translation, ribosomal structure and biogenesis	uncharacterized protein LOC109742927 [Aegilops tauschii subsp. tauschii]	molecular function: binding (GO:0005488);; molecular function: structural molecule activity (GO:0005198);; biological process: metabolic process (GO:0008152);; biological process: cellular process (GO:0009987);; cellular component: cell (GO:0005623);; cellular component: macromolecular complex (GO:0032991);; cellular component: organelle (GO:0043226);; cellular component: organelle part (GO:00444…
TraesCS5B01G274100	1.73834	513	1.29236	298.5	1.50228	434.5	0	0	0.004579	1	0	0	4.85716e-49	-5.81657	down	--	--	Cellular Component: intracellular membrane-bounded organelle (GO:0043231);; Cellular Component: cytoplasmic part (GO:0044444);;	--	--	--	--	FBD	--	S	Function unknown	hypothetical protein F775_32897 [Aegilops tauschii]	cellular component: cell (GO:0005623);; cellular component: organelle (GO:0043226);; cellular component: cell part (GO:0044464)
Triticum_aestivum_newGene_78310	1.81587	165.5	1.97983	151.5	1.36511	132	0	0	0	0	0	0	4.58124e-41	-5.47369	down	--	--	--	--	--	--	--	--	--	--	--	uncharacterized protein LOC109774910 [Aegilops tauschii subsp. tauschii]	--
Triticum_aestivum_newGene_12073	1.79492	363	1.12683	167.5	1.55968	317.5	0.557454	78	0.800501	122.5	0.464171	78.5	0.00055861	-1.14623	down	--	--	--	--	--	--	--	--	--	--	--	--	--
TraesCS7A01G003900	1.46289	230.5	4.65827	488	4.50511	627.5	1.18022	124	1.1131	129	1.21123	150.5	0.00556565	-1.41557	down	[I]	Lipid transport and metabolism	Biological Process: long-chain fatty acid metabolic process (GO:0001676);; Biological Process: defense response to insect (GO:0002213);; Molecular Function: acyl-CoA dehydrogenase activity (GO:0003995);; Molecular Function: acyl-CoA oxidase activity (GO:0003997);; Cellular Component: peroxisome (GO:0005777);; Biological Process: fatty acid beta-oxidation (GO:0006635);; Biological Process: pollen …	K00232|0|bdi:100824216|K00232 acyl-CoA oxidase [EC:1.3.3.6] | (RefSeq) peroxisomal acyl-coenzyme A oxidase 1-like	Fatty acid degradation (ko00071);; alpha-Linolenic acid metabolism (ko00592);; Biosynthesis of unsaturated fatty acids (ko01040);; Fatty acid metabolism (ko01212);; Peroxisome (ko04146)	[I]	Lipid transport and metabolism	Acyl-CoA oxidase;; Acyl-coenzyme A oxidase N-terminal;; Acyl-CoA dehydrogenase, middle domain;; Acyl-CoA dehydrogenase, C-terminal domain	Peroxisomal acyl-coenzyme A oxidase 1 GN=ACX1 OS=Arabidopsis thaliana (Mouse-ear cress) PE=1 SV=1	I	Lipid transport and metabolism	predicted protein [Hordeum vulgare subsp. vulgare]	biological process: metabolic process (GO:0008152);; biological process: cellular process (GO:0009987);; biological process: single-organism process (GO:0044699);; biological process: response to stimulus (GO:0050896);; molecular function: catalytic activity (GO:0003824);; cellular component: cell (GO:0005623);; cellular component: organelle (GO:0043226);; cellular component: cell part (GO:004446…
TraesCS1B01G052400	6.61811	533.5	6.21643	357.5	6.62018	467.5	0.30936	18.5	0.270107	16	0.389794	25.5	6.92924e-08	-2.64247	down	--	--	Biological Process: protein targeting to mitochondrion (GO:0006626);;	--	--	[S]	Function unknown	Domain of unknown function (DUF383);; Domain of unknown function (DUF384)	--	S	Function unknown	predicted protein [Hordeum vulgare subsp. vulgare]	biological process: localization (GO:0051179)
TraesCS4A01G443800	2.74265	157	2.6521	123	3.02073	193	0.0222105	1	0.126083	6.5	0.0303185	2	2.3728e-09	-2.91953	down	--	--	--	--	--	--	--	--	--	S	Function unknown	hypothetical protein F775_00332 [Aegilops tauschii]	--
TraesCS4B01G237600	0.478549	55.5	0.488372	40	0.426179	42.5	4.23325	343.5	3.52923	286.5	3.47875	317	0.00622221	1.62504	up	--	--	Molecular Function: iron ion binding (GO:0005506);; Cellular Component: mitochondrion (GO:0005739);; Molecular Function: electron carrier activity (GO:0009055);; Cellular Component: chloroplast thylakoid membrane (GO:0009535);; Biological Process: response to wounding (GO:0009611);; Biological Process: response to fungus (GO:0009620);; Biological Process: response to jasmonic acid (GO:0009753);; …	K01723|0|bdi:100844110|K01723 hydroperoxide dehydratase [EC:4.2.1.92] | (RefSeq) allene oxide synthase 2-like	alpha-Linolenic acid metabolism (ko00592)	--	--	Cytochrome P450	Allene oxide synthase 2 GN=OSJNBa0081P02.18 OS=Oryza sativa subsp. japonica (Rice) PE=2 SV=2	Q	Secondary metabolites biosynthesis, transport and catabolism	AOS [Triticum aestivum]	molecular function: binding (GO:0005488);; cellular component: cell (GO:0005623);; cellular component: organelle (GO:0043226);; cellular component: cell part (GO:0044464);; molecular function: electron carrier activity (GO:0009055);; cellular component: membrane (GO:0016020);; cellular component: organelle part (GO:0044422);; biological process: response to stimulus (GO:0050896);; biological proc…
Triticum_aestivum_newGene_95757	0.327623	106.5	0.227485	59	0.256322	84.5	0	0	0.0042385	1.5	0	0	6.38165e-11	-3.16712	down	--	--	Molecular Function: DNA binding (GO:0003677);; Molecular Function: RNA binding (GO:0003723);; Molecular Function: RNA-directed DNA polymerase activity (GO:0003964);; Molecular Function: aspartic-type endopeptidase activity (GO:0004190);; Biological Process: RNA-dependent DNA biosynthetic process (GO:0006278);; Biological Process: DNA recombination (GO:0006310);; Biological Process: proteolysis (G…	--	--	[R]	General function prediction only	Reverse transcriptase (RNA-dependent DNA polymerase);; Retrotransposon gag protein;; Retroviral aspartyl protease;; Aspartyl protease;; Reverse transcriptase (RNA-dependent DNA polymerase)	Uncharacterized mitochondrial protein AtMg00860 OS=Arabidopsis thaliana OX=3702 GN=AtMg00860 PE=4 SV=1	L	Replication, recombination and repair	OSJNBa0019J05.12 [Oryza sativa Japonica Group]	molecular function: binding (GO:0005488);; molecular function: catalytic activity (GO:0003824);; biological process: metabolic process (GO:0008152);; biological process: cellular process (GO:0009987)
TraesCS1B01G102600	1.81257	108.5	1.64158	73	1.10518	72.5	0.0167125	1.5	0	0	0	0	2.1803e-07	-2.64211	down	[KR]	Transcription;; General function prediction only	Biological Process: tryptophan catabolic process (GO:0006569);; Biological Process: water transport (GO:0006833);; Molecular Function: N-acetyltransferase activity (GO:0008080);; Cellular Component: chloroplast (GO:0009507);; Biological Process: response to salt stress (GO:0009651);; Biological Process: indoleacetic acid biosynthetic process (GO:0009684);; Biological Process: response to fructose…	--	--	--	--	Acetyltransferase (GNAT) family;; FR47-like protein;; Acetyltransferase (GNAT) domain	--	R	General function prediction only	predicted protein [Hordeum vulgare subsp. vulgare]	biological process: metabolic process (GO:0008152);; biological process: cellular process (GO:0009987);; biological process: single-organism process (GO:0044699);; biological process: localization (GO:0051179);; molecular function: catalytic activity (GO:0003824);; cellular component: cell (GO:0005623);; cellular component: organelle (GO:0043226);; cellular component: cell part (GO:0044464);; bio…
Triticum_aestivum_newGene_81953	5.35079	652	4.47052	429	4.35998	517.5	0.787292	108.5	0.699982	72	0.758787	97.5	1.9921e-18	-2.17541	down	--	--	--	--	--	--	--	--	--	S	Function unknown	predicted protein [Hordeum vulgare subsp. vulgare]	--
Triticum_aestivum_newGene_96035	3.27824	127.5	2.35852	69	2.9132	107	0	0	0	0	0	0	4.28195e-42	-5.36683	down	--	--	--	--	--	--	--	--	--	--	--	uncharacterized protein LOC109746260 [Aegilops tauschii subsp. tauschii]	--
Triticum_aestivum_newGene_3187	3.42826	368.5	2.46179	189	2.91998	292.5	0.459949	23	0.720442	34.5	0.268192	26	6.42873e-27	-2.9328	down	--	--	Molecular Function: nucleotide binding (GO:0000166);;	--	--	--	--	--	--	S	Function unknown	NBS-LRR class RGA [Aegilops tauschii]	molecular function: binding (GO:0005488)
TraesCS7B01G013200	9.06246	520.5	9.03502	382.5	7.7412	405	1.26421	52	2.03757	86.5	1.99661	90	4.60123e-21	-2.10084	down	--	--	Biological Process: lipid metabolic process (GO:0006629);; Cellular Component: cytoplasmic vesicle (GO:0016023);; Molecular Function: hydrolase activity, acting on ester bonds (GO:0016788);;	K21026|1.46706e-173|bdi:100832118|K21026 acetylajmaline esterase [EC:3.1.1.80] | (RefSeq) GDSL esterase/lipase At5g45910-like	--	--	--	GDSL-like Lipase/Acylhydrolase	GDSL esterase/lipase At5g45910 (Precursor) GN=At5g45910 OS=Arabidopsis thaliana (Mouse-ear cress) PE=2 SV=1	R	General function prediction only	predicted protein [Hordeum vulgare subsp. vulgare]	biological process: metabolic process (GO:0008152);; biological process: single-organism process (GO:0044699);; molecular function: catalytic activity (GO:0003824)
Triticum_aestivum_newGene_49800	2.71412	337	2.31988	206.5	2.04244	224	0	0	0	0	0	0	8.51118e-59	-6.22177	down	--	--	Molecular Function: DNA binding (GO:0003677);; Molecular Function: helicase activity (GO:0004386);; Molecular Function: zinc ion binding (GO:0008270);; Cellular Component: plastid (GO:0009536);;	--	--	--	--	--	--	S	Function unknown	Chromodomain-helicase-DNA-binding protein 4 [Triticum urartu]	molecular function: binding (GO:0005488);; molecular function: catalytic activity (GO:0003824);; cellular component: cell (GO:0005623);; cellular component: organelle (GO:0043226);; cellular component: cell part (GO:0044464)
TraesCS2B01G520200	5.69638	141.5	6.37366	117.5	5.45096	122.5	13.1831	232	11.4503	207	13.0198	258.5	7.14522e-05	1.01389	up	--	--	Biological Process: mRNA splicing, via spliceosome (GO:0000398);; Molecular Function: GTPase activity (GO:0003924);; Molecular Function: GTP binding (GO:0005525);; Cellular Component: U12-type spliceosomal complex (GO:0005689);; Cellular Component: mitochondrion (GO:0005739);; Biological Process: obsolete GTP catabolic process (GO:0006184);; Biological Process: rRNA processing (GO:0006364);; Biol…	K12834|1.37587e-74|sita:101785173|K12834 PHD finger-like domain-containing protein 5A | (RefSeq) PHD finger-like domain-containing protein 5B	Spliceosome (ko03040)	[S]	Function unknown	PHF5-like protein	PHD finger-like domain-containing protein 5B GN=At1g07170 OS=Arabidopsis thaliana (Mouse-ear cress) PE=2 SV=1	S	Function unknown	BnaC04g40780D [Brassica napus]	biological process: metabolic process (GO:0008152);; biological process: cellular process (GO:0009987);; molecular function: catalytic activity (GO:0003824);; molecular function: binding (GO:0005488);; cellular component: cell (GO:0005623);; cellular component: macromolecular complex (GO:0032991);; cellular component: organelle (GO:0043226);; cellular component: organelle part (GO:0044422);; cell…
TraesCS3A01G528600	1.04731	68	1.51264	66.5	1.44083	78.5	6.58653	270.5	7.08538	311.5	7.39339	350.5	6.02289e-56	2.36351	up	--	--	Cellular Component: mitochondrion (GO:0005739);; Cellular Component: chloroplast (GO:0009507);;	--	--	[U]	Intracellular trafficking, secretion, and vesicular transport	Rab5-interacting protein (Rab5ip)	--	U	Intracellular trafficking, secretion, and vesicular transport	predicted protein [Hordeum vulgare subsp. vulgare]	cellular component: cell (GO:0005623);; cellular component: organelle (GO:0043226);; cellular component: cell part (GO:0044464)
TraesCS5B01G324700	4.72745	221	4.18836	146	4.55702	193	0.156581	5.5	0.241177	8.5	0.138522	5.5	9.34304e-12	-3.10339	down	--	--	Cellular Component: plastid (GO:0009536);;	--	--	--	--	--	--	S	Function unknown	hypothetical protein TRIUR3_08308 [Triticum urartu]	cellular component: cell (GO:0005623);; cellular component: organelle (GO:0043226);; cellular component: cell part (GO:0044464)
Triticum_aestivum_newGene_36755	2.70607	411	2.98113	311	4.09444	543.5	0	0	0	0	0	0	6.23993e-73	-6.79732	down	--	--	--	--	--	--	--	--	--	--	--	--	--
TraesCSU01G172000	0.94546	260.5	1.23144	283	0.572496	178.5	0.328653	70	0.274659	61	0.28312	64	0.00074963	-1.3606	down	--	--	Molecular Function: nucleotide binding (GO:0000166);; Molecular Function: protein kinase activity (GO:0004672);; Biological Process: signal transduction (GO:0007165);; Biological Process: phosphorylation (GO:0016310);;	--	--	[T]	Signal transduction mechanisms	NB-ARC domain;; AAA domain;; AAA domain	Disease resistance RPP13-like protein 4 GN=RPP13L4 OS=Arabidopsis thaliana (Mouse-ear cress) PE=2 SV=2	T	Signal transduction mechanisms	Disease resistance RPP13-like protein 4 [Triticum urartu]	molecular function: binding (GO:0005488);; molecular function: catalytic activity (GO:0003824);; biological process: metabolic process (GO:0008152);; biological process: cellular process (GO:0009987);; biological process: biological regulation (GO:0065007)
Triticum_aestivum_newGene_84896	2.1372	312	1.60203	167.5	1.59783	208	0	0	0	0	0	0	2.67446e-67	-6.38815	down	--	--	--	--	--	--	--	MULE transposase domain	Protein FAR1-RELATED SEQUENCE 11 OS=Arabidopsis thaliana OX=3702 GN=FRS11 PE=1 SV=1	S	Function unknown	protein FAR1-RELATED SEQUENCE 12-like [Aegilops tauschii subsp. tauschii]	--
Triticum_aestivum_newGene_80900	1.25072	189.5	0.817418	95	1.10685	147	0.005576	1.5	0	0	0	0	1.50515e-19	-4.12683	down	--	--	Biological Process: protein peptidyl-prolyl isomerization (GO:0000413);; Molecular Function: chromatin binding (GO:0003682);; Molecular Function: peptidyl-prolyl cis-trans isomerase activity (GO:0003755);; Cellular Component: nucleus (GO:0005634);; Biological Process: protein folding (GO:0006457);; Biological Process: transport (GO:0006810);; Molecular Function: methyltransferase activity (GO:000…	--	--	--	--	--	--	S	Function unknown	hypothetical protein TRIUR3_30797 [Triticum urartu]	biological process: metabolic process (GO:0008152);; biological process: cellular process (GO:0009987);; molecular function: binding (GO:0005488);; molecular function: catalytic activity (GO:0003824);; cellular component: cell (GO:0005623);; cellular component: organelle (GO:0043226);; cellular component: cell part (GO:0044464);; biological process: localization (GO:0051179);; cellular component:…
Triticum_aestivum_newGene_79027	0.884386	265	0.52351	111.5	0.722176	195.5	0	0	0	0	0	0	4.37176e-56	-6.01729	down	--	--	--	--	--	--	--	--	--	--	--	--	--
Triticum_aestivum_newGene_77947	0	0	0.01176	2.5	0	0	1.17816	232	1.53957	331.5	1.05459	233	4.15942e-06	2.40141	up	--	--	Biological Process: telomere maintenance (GO:0000723);; Molecular Function: DNA helicase activity (GO:0003678);; Molecular Function: ATP binding (GO:0005524);; Biological Process: DNA repair (GO:0006281);; Cellular Component: plastid (GO:0009536);; Biological Process: DNA duplex unwinding (GO:0032508);;	--	--	[D]	Cell cycle control, cell division, chromosome partitioning	--	--	S	Function unknown	uncharacterized protein LOC109739475 [Aegilops tauschii subsp. tauschii]	biological process: metabolic process (GO:0008152);; biological process: cellular process (GO:0009987);; biological process: biological regulation (GO:0065007);; biological process: cellular component organization or biogenesis (GO:0071840);; molecular function: catalytic activity (GO:0003824);; molecular function: binding (GO:0005488);; biological process: response to stimulus (GO:0050896);; cel…
TraesCS5B01G384000	0.844207	181.5	1.05721	156	1.08718	205	2.58716	374.5	2.67208	414.5	2.28267	382.5	1.27807e-10	1.21102	up	--	--	Molecular Function: catalytic activity (GO:0003824);; Biological Process: mitotic recombination (GO:0006312);; Biological Process: mRNA export from nucleus (GO:0006406);; Biological Process: embryo sac egg cell differentiation (GO:0009560);; Biological Process: photomorphogenesis (GO:0009640);; Biological Process: embryo development ending in seed dormancy (GO:0009793);; Biological Process: seed …	--	--	[S]	Function unknown	Protein similar to CwfJ C-terminus 1;; Protein similar to CwfJ C-terminus 2	Zinc finger CCCH domain-containing protein 59 GN=OJ1001_G09.14 OS=Oryza sativa subsp. japonica (Rice) PE=2 SV=1	S	Function unknown	CWF19-like protein 2 [Triticum urartu]	molecular function: catalytic activity (GO:0003824);; biological process: metabolic process (GO:0008152);; biological process: cellular process (GO:0009987);; biological process: localization (GO:0051179);; biological process: reproduction (GO:0000003);; biological process: reproductive process (GO:0022414);; biological process: multicellular organismal process (GO:0032501);; biological process: …
Triticum_aestivum_newGene_78996	0.641883	117	0.658208	82.5	0.53564	89	0	0	0	0	0	0	6.82119e-44	-5.40634	down	--	--	Molecular Function: ATP binding (GO:0005524);; Cellular Component: integral component of membrane (GO:0016021);; Molecular Function: ATPase activity, coupled to transmembrane movement of substances (GO:0042626);; Biological Process: transmembrane transport (GO:0055085);;	K05666|1.55532e-13|csv:101210159|K05666 ATP-binding cassette, subfamily C (CFTR/MRP), member 2 | (RefSeq) ABC transporter C family member 14-like	--	[Q]	Secondary metabolites biosynthesis, transport and catabolism	--	ABC transporter C family member 4 OS=Arabidopsis thaliana OX=3702 GN=ABCC4 PE=1 SV=2	V	Defense mechanisms	uncharacterized protein LOC109766438 [Aegilops tauschii subsp. tauschii]	molecular function: binding (GO:0005488);; cellular component: membrane (GO:0016020);; cellular component: membrane part (GO:0044425);; molecular function: catalytic activity (GO:0003824);; molecular function: transporter activity (GO:0005215);; biological process: localization (GO:0051179)
TraesCS4A01G396800	0.947117	60.5	0.951955	44.5	0.890939	51	2.08934	87.5	1.91339	88	2.3681	114	0.00469995	1.05199	up	--	--	Molecular Function: nucleotide binding (GO:0000166);; Biological Process: mRNA splicing, via spliceosome (GO:0000398);; Molecular Function: snRNA binding (GO:0017069);;	--	--	--	--	RNA recognition motif. (a.k.a. RRM, RBD, or RNP domain);; RNA recognition motif (a.k.a. RRM, RBD, or RNP domain)	Protein MATERNALLY EXPRESSED GENE 5 GN=MEG5 OS=Zea mays (Maize) PE=2 SV=1	R	General function prediction only	hypothetical protein TRIUR3_03039 [Triticum urartu]	molecular function: binding (GO:0005488);; biological process: metabolic process (GO:0008152);; biological process: cellular process (GO:0009987)
TraesCS6B01G127800	1.12345	155.5	1.18448	103	1.13859	133	0.166913	20	0.23347	29.5	0.238734	31.5	4.3937e-06	-1.80018	down	[RTKL]	General function prediction only;; Signal transduction mechanisms;; Transcription;; Replication, recombination and repair	Biological Process: MAPK cascade (GO:0000165);; Molecular Function: MAP kinase activity (GO:0004707);; Molecular Function: ATP binding (GO:0005524);; Cellular Component: nucleus (GO:0005634);; Cellular Component: mitochondrion (GO:0005739);; Cellular Component: cytosol (GO:0005829);; Cellular Component: plasma membrane (GO:0005886);; Biological Process: protein phosphorylation (GO:0006468);; Biol…	--	--	[T]	Signal transduction mechanisms	Protein kinase domain;; Protein tyrosine kinase	Mitogen-activated protein kinase 13 OS=Oryza sativa subsp. japonica (Rice) PE=2 SV=1	T	Signal transduction mechanisms	Mitogen-activated protein kinase 13 [Triticum urartu]	biological process: metabolic process (GO:0008152);; biological process: cellular process (GO:0009987);; biological process: signaling (GO:0023052);; biological process: single-organism process (GO:0044699);; biological process: response to stimulus (GO:0050896);; biological process: biological regulation (GO:0065007);; molecular function: catalytic activity (GO:0003824);; molecular function: sig…
TraesCS4B01G015900	43.5743	2527	33.9519	1407	42.3073	2101	0.081778	3.5	0	0	0	0	3.3648e-08	-2.78663	down	--	--	Molecular Function: lactoylglutathione lyase activity (GO:0004462);; Biological Process: carbohydrate metabolic process (GO:0005975);; Biological Process: phosphatidylinositol biosynthetic process (GO:0006661);; Biological Process: response to brassinosteroid (GO:0009741);;	--	--	[G]	Carbohydrate transport and metabolism	Glyoxalase-like domain;; Glyoxalase/Bleomycin resistance protein/Dioxygenase superfamily;; Glyoxalase/Bleomycin resistance protein/Dioxygenase superfamily	--	G	Carbohydrate transport and metabolism	predicted protein [Hordeum vulgare subsp. vulgare]	molecular function: catalytic activity (GO:0003824);; biological process: metabolic process (GO:0008152);; biological process: cellular process (GO:0009987);; biological process: single-organism process (GO:0044699);; biological process: response to stimulus (GO:0050896)
TraesCS1B01G021200	2.60008	257	1.94965	141.5	2.57894	237	0.597711	13	0.492936	11.5	0.521316	13	2.27129e-33	-3.41267	down	[R]	General function prediction only	Molecular Function: nucleotide binding (GO:0000166);; Molecular Function: nucleic acid binding (GO:0003676);; Cellular Component: nucleoplasm (GO:0005654);; Biological Process: RNA splicing (GO:0008380);; Cellular Component: plastid (GO:0009536);;	K14325|4.60236e-50|bdi:100830616|K14325 RNA-binding protein with serine-rich domain 1 | (RefSeq) serine/arginine-rich splicing factor SR45-like	RNA transport (ko03013);; mRNA surveillance pathway (ko03015)	[R]	General function prediction only	RNA recognition motif. (a.k.a. RRM, RBD, or RNP domain);; RNA recognition motif (a.k.a. RRM, RBD, or RNP domain);; RNA recognition motif. (a.k.a. RRM, RBD, or RNP domain)	Serine/arginine-rich splicing factor SR45 GN=F19K19.9 OS=Arabidopsis thaliana (Mouse-ear cress) PE=1 SV=1	A	RNA processing and modification	predicted protein [Hordeum vulgare subsp. vulgare]	molecular function: binding (GO:0005488);; cellular component: cell (GO:0005623);; cellular component: organelle (GO:0043226);; cellular component: organelle part (GO:0044422);; cellular component: cell part (GO:0044464);; biological process: metabolic process (GO:0008152);; biological process: cellular process (GO:0009987)
TraesCS1B01G107100	3.86969	426.5	4.46542	364.5	4.18473	436	0.245603	21.5	0.284767	23.5	0.317626	30	3.28279e-15	-2.98613	down	--	--	Molecular Function: zinc ion binding (GO:0008270);; Biological Process: protein ubiquitination (GO:0016567);; Molecular Function: ligase activity (GO:0016874);;	--	--	--	--	Ankyrin repeats (3 copies);; Ankyrin repeat;; Ankyrin repeats (many copies);; Zinc finger, C3HC4 type (RING finger);; Ankyrin repeats (many copies);; Ankyrin repeat;; Zinc finger, C3HC4 type (RING finger)	Probable E3 ubiquitin-protein ligase XBOS34 OS=Oryza sativa subsp. japonica (Rice) PE=2 SV=1	O	Posttranslational modification, protein turnover, chaperones	Ankyrin-2 [Aegilops tauschii]	molecular function: binding (GO:0005488);; biological process: metabolic process (GO:0008152);; biological process: cellular process (GO:0009987);; molecular function: catalytic activity (GO:0003824)
Triticum_aestivum_newGene_77245	0	0	0	0	0	0	0.980893	67.5	0.866865	60.5	0.701184	53	1.97532e-28	4.73099	up	--	--	--	--	--	--	--	--	--	--	--	--	--
TraesCS1B01G073800	2.02356	185.5	1.52808	103.5	1.04872	116	0	0	0	0	0	0	3.4995e-48	-5.66732	down	--	--	--	--	--	--	--	--	--	R	General function prediction only	hypothetical protein F775_14120 [Aegilops tauschii]	--
Triticum_aestivum_newGene_89658	4.03118	452.5	3.22455	262	4.01487	422.5	0	0	0	0	0	0	1.44577e-73	-6.773	down	--	--	--	--	--	--	--	--	--	--	--	uncharacterized protein LOC109743526 [Aegilops tauschii subsp. tauschii]	--
TraesCS4B01G000500	0.856053	92	1.15554	85	0.993216	91	3.84186	268.5	3.43056	245.5	3.6024	283	0.000524021	1.50413	up	--	--	Biological Process: nuclear-transcribed mRNA catabolic process (GO:0000956);; Biological Process: response to high light intensity (GO:0009644);; Molecular Function: amino acid binding (GO:0016597);; Biological Process: response to hydrogen peroxide (GO:0042542);;	--	--	--	--	ACT domain;; ACT domain	ACT domain-containing protein ACR10 {ECO:0000305} OS=Arabidopsis thaliana (Mouse-ear cress) PE=2 SV=1	S	Function unknown	hypothetical protein F775_20811 [Aegilops tauschii]	biological process: metabolic process (GO:0008152);; biological process: cellular process (GO:0009987);; biological process: biological regulation (GO:0065007);; biological process: response to stimulus (GO:0050896);; molecular function: binding (GO:0005488)
TraesCS4B01G001700	0.273033	29	0.201874	14.5	0.358293	32.5	2.69491	172	2.00055	150	1.87908	146	1.30759e-09	2.33914	up	--	--	Molecular Function: transferase activity, transferring acyl groups other than amino-acyl groups (GO:0016747);;	--	--	--	--	Transferase family	Anthocyanin 5-aromatic acyltransferase OS=Gentiana triflora (Clustered gentian) PE=1 SV=1	S	Function unknown	predicted protein [Hordeum vulgare subsp. vulgare]	molecular function: catalytic activity (GO:0003824)
TraesCS1B01G435700	3.18939	253.5	1.91966	130	2.62725	248.5	0.022966	2	0	0	0	0	1.71169e-05	-2.26689	down	[GEPR]	Carbohydrate transport and metabolism;; Amino acid transport and metabolism;; Inorganic ion transport and metabolism;; General function prediction only	Cellular Component: vacuole (GO:0005773);; Cellular Component: plasma membrane (GO:0005886);; Biological Process: carbohydrate transport (GO:0008643);; Cellular Component: integral component of membrane (GO:0016021);; Cellular Component: cytoplasmic vesicle (GO:0016023);; Molecular Function: substrate-specific transmembrane transporter activity (GO:0022891);; Biological Process: transmembrane tra…	K08145|0|bdi:100838470|K08145 MFS transporter, SP family, solute carrier family 2 (facilitated glucose transporter), member 8 | (RefSeq) sugar transporter ERD6-like 4	--	[R]	General function prediction only	Sugar (and other) transporter;; Major Facilitator Superfamily	Sugar transporter ERD6-like 4 GN=At1g19450 OS=Arabidopsis thaliana (Mouse-ear cress) PE=2 SV=1	R	General function prediction only	predicted protein [Hordeum vulgare subsp. vulgare]	cellular component: cell (GO:0005623);; cellular component: organelle (GO:0043226);; cellular component: cell part (GO:0044464);; cellular component: membrane (GO:0016020);; biological process: single-organism process (GO:0044699);; biological process: localization (GO:0051179);; cellular component: membrane part (GO:0044425);; molecular function: transporter activity (GO:0005215)
Triticum_aestivum_newGene_78816	0	0	0	0	0	0	1.35784	105.5	1.4439	113.5	0.965537	82.5	8.38118e-41	5.38981	up	--	--	--	--	--	--	--	--	--	--	--	--	--
Triticum_aestivum_newGene_11578	0.864393	155	0.702708	101	0.793833	133	0.0114755	1	0	0	0	0	3.73398e-48	-5.46543	down	--	--	--	--	--	[O]	Posttranslational modification, protein turnover, chaperones	Ulp1 protease family, C-terminal catalytic domain	Putative ubiquitin-like-specific protease 1B OS=Arabidopsis thaliana OX=3702 GN=ULP1B PE=5 SV=2	Q	Secondary metabolites biosynthesis, transport and catabolism	hypothetical protein ZEAMMB73_Zm00001d000326 [Zea mays]	--
TraesCS3B01G327100	2.14343	100	1.88686	64.5	2.35759	103	0.916882	30.5	1.23112	44.5	0.848778	34	2.01178e-05	-1.07878	down	--	--	--	--	--	--	--	--	--	R	General function prediction only	unnamed protein product [Triticum aestivum]	--
Triticum_aestivum_newGene_24040	1.83144	351	1.44179	190.5	1.52225	268	0.0729325	14.5	0.0740505	13.5	0.0223575	8.5	7.78051e-28	-3.43734	down	[X]	Mobilome: prophages, transposons	Molecular Function: DNA binding (GO:0003677);; Molecular Function: chromatin binding (GO:0003682);; Molecular Function: RNA binding (GO:0003723);; Molecular Function: RNA-directed DNA polymerase activity (GO:0003964);; Molecular Function: aspartic-type endopeptidase activity (GO:0004190);; Biological Process: RNA-dependent DNA biosynthetic process (GO:0006278);; Biological Process: DNA recombinat…	--	--	[R]	General function prediction only	Integrase core domain;; Reverse transcriptase (RNA-dependent DNA polymerase);; gag-polyprotein putative aspartyl protease;; Retroviral aspartyl protease;; Aspartyl protease;; Retrotransposon gag protein	Uncharacterized mitochondrial protein AtMg00860 OS=Arabidopsis thaliana OX=3702 GN=AtMg00860 PE=4 SV=1	L	Replication, recombination and repair	putative polyprotein [Zea mays]	molecular function: binding (GO:0005488);; molecular function: catalytic activity (GO:0003824);; biological process: metabolic process (GO:0008152);; biological process: cellular process (GO:0009987);; biological process: cellular component organization or biogenesis (GO:0071840);; biological process: localization (GO:0051179);; cellular component: membrane (GO:0016020);; cellular component: memb…
TraesCS6A01G036000	2.90671	361.5	1.83798	222	2.50546	262	0	0	0	0	0.0048505	1.5	5.27233e-46	-5.70963	down	[C]	Energy production and conversion	Molecular Function: catalytic activity (GO:0003824);; Cellular Component: mitochondrion (GO:0005739);; Biological Process: metabolic process (GO:0008152);;	K00167|0|bdi:100822469|K00167 2-oxoisovalerate dehydrogenase E1 component beta subunit [EC:1.2.4.4] | (RefSeq) 2-oxoisovalerate dehydrogenase subunit beta 1, mitochondrial	Valine, leucine and isoleucine degradation (ko00280);; Propanoate metabolism (ko00640)	[C]	Energy production and conversion	Transketolase, pyrimidine binding domain;; Transketolase, C-terminal domain	2-oxoisovalerate dehydrogenase subunit beta 1, mitochondrial (Precursor) OS=Arabidopsis thaliana (Mouse-ear cress) PE=2 SV=1	C	Energy production and conversion	predicted protein [Hordeum vulgare subsp. vulgare]	molecular function: catalytic activity (GO:0003824);; cellular component: cell (GO:0005623);; cellular component: organelle (GO:0043226);; cellular component: cell part (GO:0044464);; biological process: metabolic process (GO:0008152)
TraesCS1B01G415200	12.4208	1457.5	11.9257	1000	12.8929	1371.5	3.58636	297.5	3.34487	287.5	3.51498	328.5	7.18989e-52	-1.84294	down	--	--	Cellular Component: vacuolar membrane (GO:0005774);; Cellular Component: plasma membrane (GO:0005886);; Biological Process: protein folding (GO:0006457);; Biological Process: response to xenobiotic stimulus (GO:0009410);; Cellular Component: plasmodesma (GO:0009506);; Biological Process: DNA endoreduplication (GO:0042023);; Biological Process: proteasome-mediated ubiquitin-dependent protein catab…	K06692|0|bdi:100830727|K06692 26S proteasome non-ATPase regulatory subunit 5 | (RefSeq) uncharacterized LOC100830727	--	[O]	Posttranslational modification, protein turnover, chaperones	Proteasome non-ATPase 26S subunit	--	O	Posttranslational modification, protein turnover, chaperones	26S proteasome non-ATPase regulatory subunit 5 [Triticum urartu]	cellular component: cell (GO:0005623);; cellular component: membrane (GO:0016020);; cellular component: organelle (GO:0043226);; cellular component: organelle part (GO:0044422);; cellular component: cell part (GO:0044464);; biological process: cellular process (GO:0009987);; biological process: response to stimulus (GO:0050896);; cellular component: cell junction (GO:0030054);; biological process…
TraesCS7A01G000300	2.32889	323.5	2.18672	244	1.95541	292	0.473992	51.5	0.359912	42.5	0.628805	78.5	0.000107754	-1.62328	down	--	--	--	--	--	--	--	No apical meristem (NAM) protein	NAC domain-containing protein 86 {ECO:0000312|EMBL:AED92405.1} OS=Arabidopsis thaliana (Mouse-ear cress) PE=2 SV=1	S	Function unknown	hypothetical protein TRIUR3_04701 [Triticum urartu]	--
TraesCS3B01G158800	2.56972	189	2.94533	150.5	2.71639	184.5	1.15192	61	0.291916	16.5	0.614328	35	0.000187079	-1.6787	down	--	--	Molecular Function: DNA binding (GO:0003677);; Molecular Function: transcription factor activity, sequence-specific DNA binding (GO:0003700);; Cellular Component: nucleus (GO:0005634);; Biological Process: regulation of transcription, DNA-templated (GO:0006355);; Cellular Component: plastid (GO:0009536);;	K09286|2.00575e-57|osa:4327064|K09286 EREBP-like factor | (RefSeq) Ap21; ethylene-responsive transcription factor TINY	--	--	--	AP2 domain	Ethylene-responsive transcription factor TINY GN=F18A17.60 OS=Arabidopsis thaliana (Mouse-ear cress) PE=2 SV=1	K	Transcription	AP2 domain transcription factor TaDREB2 [Triticum aestivum]	molecular function: binding (GO:0005488);; molecular function: nucleic acid binding transcription factor activity (GO:0001071);; biological process: biological regulation (GO:0065007);; cellular component: cell (GO:0005623);; cellular component: organelle (GO:0043226);; cellular component: cell part (GO:0044464)
TraesCS6B01G447600	12.5953	2324	12.2524	1622	11.5545	1878	1.59016	203.5	1.6701	217	1.65011	228	2.11035e-27	-2.5809	down	--	--	Molecular Function: DNA binding (GO:0003677);;	--	--	--	--	Domain of unknown function (DUF296);; AT hook motif	--	S	Function unknown	hypothetical protein TRIUR3_02710 [Triticum urartu]	molecular function: binding (GO:0005488)
Triticum_aestivum_newGene_65700	0.805728	133.5	1.05556	151	1.28778	235.5	0	0	0	0	0	0	1.25236e-38	-5.37879	down	--	--	--	K10401|3.01873e-15|osa:4334272|K10401 kinesin family member 18/19 | (RefSeq) kinesin-like protein KIF19	--	[Z]	Cytoskeleton	--	Kinesin-like protein KIN-8B OS=Oryza sativa subsp. japonica OX=39947 GN=KIN8B PE=2 SV=1	Z	Cytoskeleton	PREDICTED: kinesin-like protein KIF19 isoform X1 [Oryza sativa Japonica Group]	--
TraesCS5B01G037800	1.54261	277.5	1.80968	241	1.64362	256.5	0	0	0	0	0	0	1.12184e-49	-5.95931	down	--	--	Molecular Function: binding (GO:0005488);;	--	--	--	--	--	--	--	--	hypothetical protein F775_25312 [Aegilops tauschii]	molecular function: binding (GO:0005488)
TraesCS1B01G099000	10.3306	2926	10.2942	2047	9.60692	2307	2.13653	433.5	2.08606	442.5	2.13566	495.5	0.00050702	-1.6063	down	[V]	Defense mechanisms	Molecular Function: ATP binding (GO:0005524);; Cellular Component: plasma membrane (GO:0005886);; Biological Process: obsolete ATP catabolic process (GO:0006200);; Molecular Function: xenobiotic-transporting ATPase activity (GO:0008559);; Biological Process: gravitropism (GO:0009630);; Biological Process: response to cytokinin (GO:0009735);; Biological Process: auxin efflux (GO:0010315);; Biologi…	K05658|0|bdi:100827568|K05658 ATP-binding cassette, subfamily B (MDR/TAP), member 1 [EC:3.6.3.44] | (RefSeq) ABC transporter B family member 4	ABC transporters (ko02010)	[Q]	Secondary metabolites biosynthesis, transport and catabolism	ABC transporter transmembrane region;; ABC transporter;; RecF/RecN/SMC N terminal domain;; AAA ATPase domain;; AAA domain;; P-loop containing region of AAA domain;; AAA domain;; Predicted ATPase of the ABC class;; Protein of unknown function, DUF258;; AAA domain;; Zeta toxin;; Domain of unknown function DUF87;; DEAD/DEAH box helicase;; Protein of unknown function (DUF815);; Protein of unknown fun…	ABC transporter B family member 21 GN=T17J13.110 OS=Arabidopsis thaliana (Mouse-ear cress) PE=1 SV=2	Q	Secondary metabolites biosynthesis, transport and catabolism	ABC transporter B family member 4 [Aegilops tauschii]	molecular function: binding (GO:0005488);; cellular component: cell (GO:0005623);; cellular component: membrane (GO:0016020);; cellular component: cell part (GO:0044464);; molecular function: catalytic activity (GO:0003824);; molecular function: transporter activity (GO:0005215);; biological process: single-organism process (GO:0044699);; biological process: response to stimulus (GO:0050896);; bi…
TraesCS1B01G142000	4.24664	469.5	3.34414	263	3.39853	323	0	0	0.0192745	2	0.079897	7.5	4.36171e-09	-2.92066	down	[G]	Carbohydrate transport and metabolism	Molecular Function: glucokinase activity (GO:0004340);; Molecular Function: ATP binding (GO:0005524);; Cellular Component: nucleus (GO:0005634);; Cellular Component: mitochondrion (GO:0005739);; Cellular Component: vacuole (GO:0005773);; Cellular Component: plasma membrane (GO:0005886);; Biological Process: glycolytic process (GO:0006096);; Molecular Function: zinc ion binding (GO:0008270);; Mole…	K00844|0|bdi:100832143|K00844 hexokinase [EC:2.7.1.1] | (RefSeq) hexokinase-7	Glycolysis / Gluconeogenesis (ko00010);; Fructose and mannose metabolism (ko00051);; Galactose metabolism (ko00052);; Starch and sucrose metabolism (ko00500);; Amino sugar and nucleotide sugar metabolism (ko00520);; Carbon metabolism (ko01200)	[G]	Carbohydrate transport and metabolism	Hexokinase;; Hexokinase	Hexokinase-7 OS=Oryza sativa subsp. japonica (Rice) PE=2 SV=2	G	Carbohydrate transport and metabolism	PREDICTED: hexokinase-7 [Brachypodium distachyon]	molecular function: catalytic activity (GO:0003824);; biological process: metabolic process (GO:0008152);; biological process: cellular process (GO:0009987);; molecular function: binding (GO:0005488);; cellular component: cell (GO:0005623);; cellular component: organelle (GO:0043226);; cellular component: cell part (GO:0044464);; cellular component: membrane (GO:0016020);; biological process: sin…
TraesCS2B01G010200	3.08751	631	3.1456	466	3.08576	586.5	0.840777	112	1.09056	155.5	0.863595	133	0.000775161	-1.3035	down	--	--	--	--	--	[R]	General function prediction only	YT521-B-like domain	30-kDa cleavage and polyadenylation specificity factor 30 {ECO:0000303|PubMed:18479511} OS=Arabidopsis thaliana (Mouse-ear cress) PE=1 SV=1	R	General function prediction only	hypothetical protein F775_06124 [Aegilops tauschii]	--
TraesCS3D01G024100	3.54672	760	3.57541	531.5	3.32747	649.5	1.31118	80	1.07376	71	1.52818	107	2.39746e-25	-2.43513	down	[L]	Replication, recombination and repair	Molecular Function: endonuclease activity (GO:0004519);; Biological Process: DNA repair (GO:0006281);; Molecular Function: 4 iron, 4 sulfur cluster binding (GO:0051539);;	--	--	--	--	RRM in Demeter	DEMETER-like protein 2 GN=DML2 OS=Arabidopsis thaliana (Mouse-ear cress) PE=3 SV=2	S	Function unknown	conserved hypothetical protein, expressed [Triticum aestivum]	molecular function: catalytic activity (GO:0003824);; biological process: metabolic process (GO:0008152);; biological process: cellular process (GO:0009987);; biological process: response to stimulus (GO:0050896);; molecular function: binding (GO:0005488)
TraesCS4B01G253200	0.61299	224	0.709148	148.5	0.631298	186	0.21378	55.5	0.24816	72.5	0.24581	57.5	0.00430585	-1.0123	down	[V]	Defense mechanisms	Cellular Component: plant-type vacuole (GO:0000325);; Molecular Function: ATP binding (GO:0005524);; Cellular Component: vacuolar membrane (GO:0005774);; Cellular Component: plasma membrane (GO:0005886);; Biological Process: obsolete ATP catabolic process (GO:0006200);; Molecular Function: electron carrier activity (GO:0009055);; Molecular Function: chlorophyll catabolite transmembrane transporte…	--	--	[Q]	Secondary metabolites biosynthesis, transport and catabolism	ABC transporter transmembrane region;; ABC transporter;; 50S ribosome-binding GTPase;; Miro-like protein;; Dynamin family	ABC transporter C family member 3 GN=MJG19.3 OS=Arabidopsis thaliana (Mouse-ear cress) PE=1 SV=1	Q	Secondary metabolites biosynthesis, transport and catabolism	unnamed protein product [Triticum aestivum]	cellular component: cell (GO:0005623);; cellular component: organelle (GO:0043226);; cellular component: cell part (GO:0044464);; molecular function: binding (GO:0005488);; cellular component: membrane (GO:0016020);; cellular component: organelle part (GO:0044422);; molecular function: electron carrier activity (GO:0009055);; molecular function: transporter activity (GO:0005215);; biological proc…
Triticum_aestivum_newGene_6654	0.700951	168.5	0.527752	106	0.341851	83	0	0	0	0	0	0	7.86039e-33	-5.0304	down	--	--	--	--	--	--	--	--	--	--	--	uncharacterized protein LOC109755999 [Aegilops tauschii subsp. tauschii]	--
Triticum_aestivum_newGene_79438	1.06964	135.5	0.65703	60.5	1.25872	168	0	0	0	0	0	0	4.06386e-34	-5.06807	down	--	--	--	--	--	--	--	--	DDT domain-containing protein DDR4 OS=Arabidopsis thaliana OX=3702 GN=DDR4 PE=1 SV=1	S	Function unknown	DDT domain-containing protein DDR4-like [Aegilops tauschii subsp. tauschii]	--
Triticum_aestivum_newGene_4926	1.09687	278	1.10811	193.5	1.24492	285	0.0052955	1.5	0	0	0	0	1.01795e-53	-5.88329	down	[G]	Carbohydrate transport and metabolism	Molecular Function: 6-phosphofructokinase activity (GO:0003872);; Molecular Function: ATP binding (GO:0005524);; Biological Process: fructose 6-phosphate metabolic process (GO:0006002);; Cellular Component: plastid (GO:0009536);; Molecular Function: metal ion binding (GO:0046872);; Biological Process: glycolytic process through fructose-6-phosphate (GO:0061615);;	K00850|4.23717e-45|sbi:SORBI_06g019610|K00850 6-phosphofructokinase 1 [EC:2.7.1.11] | (RefSeq) SORBIDRAFT_06g019610, Sb06g019610; hypothetical protein	Glycolysis / Gluconeogenesis (ko00010);; Pentose phosphate pathway (ko00030);; Fructose and mannose metabolism (ko00051);; Galactose metabolism (ko00052);; Carbon metabolism (ko01200);; Biosynthesis of amino acids (ko01230);; RNA degradation (ko03018)	[G]	Carbohydrate transport and metabolism	Phosphofructokinase	ATP-dependent 6-phosphofructokinase 2 OS=Arabidopsis thaliana OX=3702 GN=PFK2 PE=1 SV=1	G	Carbohydrate transport and metabolism	6-phosphofructokinase 2 [Triticum urartu]	molecular function: catalytic activity (GO:0003824);; biological process: metabolic process (GO:0008152);; biological process: cellular process (GO:0009987);; molecular function: binding (GO:0005488);; cellular component: cell (GO:0005623);; cellular component: organelle (GO:0043226);; cellular component: cell part (GO:0044464);; biological process: single-organism process (GO:0044699)
TraesCS1B01G001100	25.2969	2183.5	25.165	1605	26.5315	2153	0.198559	13.5	0.0869365	6	0.184416	13	4.83119e-209	-6.86254	down	--	--	Cellular Component: plasma membrane (GO:0005886);; Cellular Component: plastid (GO:0009536);;	K07466|1.79167e-59|bdi:100842852|K07466 replication factor A1 | (RefSeq) uncharacterized protein At4g28440	DNA replication (ko03030);; Nucleotide excision repair (ko03420);; Mismatch repair (ko03430);; Homologous recombination (ko03440)	--	--	--	Uncharacterized protein At4g28440 GN=At4g28440 OS=Arabidopsis thaliana (Mouse-ear cress) PE=1 SV=1	L	Replication, recombination and repair	hypothetical protein F775_30898 [Aegilops tauschii]	cellular component: cell (GO:0005623);; cellular component: membrane (GO:0016020);; cellular component: cell part (GO:0044464);; cellular component: organelle (GO:0043226)
TraesCS2D01G529900	1.23717	192.5	1.28489	138.5	1.26921	170.5	0	0	0	0	0	0	5.93237e-45	-5.6031	down	--	--	--	--	--	--	--	--	--	--	--	hypothetical protein F775_25303 [Aegilops tauschii]	--
TraesCSU01G173800	2.16779	339.5	2.7003	313	1.66398	245.5	54.1094	4692	20.5501	2286.5	42.7889	4558	0.00439649	1.68493	up	--	--	Molecular Function: endonuclease activity (GO:0004519);; Biological Process: oxidation-reduction process (GO:0055114);; Molecular Function: aromatase activity (GO:0070330);;	--	--	--	--	--	--	S	Function unknown	hypothetical protein [Zea mays]	molecular function: catalytic activity (GO:0003824);; biological process: metabolic process (GO:0008152);; biological process: cellular process (GO:0009987);; biological process: single-organism process (GO:0044699)
Triticum_aestivum_newGene_1790	2.11219	202.5	1.07946	69.5	1.68835	146.5	1.32359	62.5	1.09468	56.5	0.633837	56.5	0.00925249	-1.05678	down	--	--	--	--	--	--	--	--	--	--	--	--	--
Triticum_aestivum_newGene_86760	0	0	0.003568	1	0	0	1.03841	192.5	0.974495	189	0.625842	133.5	2.29409e-28	4.84785	up	--	--	--	--	--	--	--	--	--	--	--	hypothetical protein TRIUR3_24840 [Triticum urartu]	--
TraesCS4B01G094600	2.38515	595.5	2.42384	423	2.30614	504.5	0.0184175	2.5	0.175873	32.5	0.0629825	11.5	1.96632e-07	-2.56795	down	[L]	Replication, recombination and repair	Biological Process: mitotic G2 phase (GO:0000085);; Biological Process: mRNA splicing, via spliceosome (GO:0000398);; Molecular Function: nucleic acid binding (GO:0003676);; Molecular Function: RNA helicase activity (GO:0003724);; Molecular Function: ATP binding (GO:0005524);; Cellular Component: cytosol (GO:0005829);; Biological Process: cell adhesion (GO:0007155);; Molecular Function: ATP-depen…	K12598|0|bdi:100834961|K12598 ATP-dependent RNA helicase DOB1 [EC:3.6.4.13] | (RefSeq) protein HUA ENHANCER 2	RNA degradation (ko03018)	[A]	RNA processing and modification	rRNA-processing arch domain;; DSHCT (NUC185) domain;; DEAD/DEAH box helicase;; Helicase conserved C-terminal domain	DEAD-box ATP-dependent RNA helicase ISE2, chloroplastic (Precursor) GN=F20P5.20 OS=Arabidopsis thaliana (Mouse-ear cress) PE=1 SV=2	A	RNA processing and modification	Superkiller viralicidic activity 2-like 2 [Triticum urartu]	biological process: biological phase (GO:0044848);; biological process: metabolic process (GO:0008152);; biological process: cellular process (GO:0009987);; molecular function: binding (GO:0005488);; molecular function: catalytic activity (GO:0003824);; cellular component: cell (GO:0005623);; cellular component: cell part (GO:0044464);; biological process: biological adhesion (GO:0022610);; biolo…
Triticum_aestivum_newGene_37086	1.25637	115.5	1.39878	116	0.969656	114.5	0	0	0.011051	1.5	0	0	1.23672e-37	-4.96825	down	--	--	--	--	--	--	--	--	--	--	--	hypothetical protein TRIUR3_30719 [Triticum urartu]	--
TraesCS1B01G083900	3.66939	899.5	4.10041	655.5	3.87387	821.5	1.24507	152.5	1.73736	202.5	1.40425	180	1.22168e-11	-1.7731	down	--	--	Molecular Function: nucleic acid binding (GO:0003676);; Cellular Component: nucleus (GO:0005634);; Molecular Function: zinc ion binding (GO:0008270);; Molecular Function: ligase activity (GO:0016874);; Biological Process: protein sumoylation (GO:0016925);;	--	--	[K]	Transcription	MIZ/SP-RING zinc finger;; SAP domain;; PHD-finger	E3 SUMO-protein ligase SIZ1 GN=OSJNBb0079L11.3 OS=Oryza sativa subsp. japonica (Rice) PE=1 SV=1	K	Transcription	predicted protein [Hordeum vulgare subsp. vulgare]	molecular function: binding (GO:0005488);; cellular component: cell (GO:0005623);; cellular component: organelle (GO:0043226);; cellular component: cell part (GO:0044464);; molecular function: catalytic activity (GO:0003824);; biological process: metabolic process (GO:0008152);; biological process: cellular process (GO:0009987)
Triticum_aestivum_newGene_43090	0	0	0	0	0	0	2.43629	386	2.86258	496	2.03719	374	7.03991e-78	7.05859	up	--	--	Molecular Function: protein serine/threonine kinase activity (GO:0004674);; Molecular Function: ATP binding (GO:0005524);; Biological Process: protein phosphorylation (GO:0006468);;	--	--	[T]	Signal transduction mechanisms	--	Probable serine/threonine-protein kinase PBL12 OS=Arabidopsis thaliana OX=3702 GN=PBL12 PE=2 SV=1	T	Signal transduction mechanisms	putative receptor-like protein kinase [Zea mays]	molecular function: catalytic activity (GO:0003824);; biological process: metabolic process (GO:0008152);; biological process: cellular process (GO:0009987);; molecular function: binding (GO:0005488)
TraesCS1B01G142200	2.88027	262	4.05218	260	4.41659	364.5	0.23325	15.5	0.303393	22	0.305447	23.5	3.46224e-26	-3.04948	down	[S]	Function unknown	Cellular Component: endoplasmic reticulum membrane (GO:0005789);; Biological Process: protein folding (GO:0006457);; Biological Process: proteolysis (GO:0006508);; Biological Process: response to heat (GO:0009408);; Biological Process: response to high light intensity (GO:0009644);; Cellular Component: integral component of membrane (GO:0016021);; Biological Process: response to endoplasmic retic…	K13989|4.20094e-154|bdi:100831846|K13989 Derlin-2/3 | (RefSeq) derlin-1	Protein processing in endoplasmic reticulum (ko04141)	[S]	Function unknown	Der1-like family	Derlin-1 OS=Oryza sativa subsp. japonica (Rice) PE=2 SV=2	S	Function unknown	predicted protein [Hordeum vulgare subsp. vulgare]	cellular component: cell (GO:0005623);; cellular component: membrane (GO:0016020);; cellular component: organelle (GO:0043226);; cellular component: organelle part (GO:0044422);; cellular component: membrane part (GO:0044425);; cellular component: cell part (GO:0044464);; biological process: cellular process (GO:0009987);; biological process: metabolic process (GO:0008152);; biological process: r…
TraesCS7A01G499400	2.90094	101	2.99377	79.5	2.97488	103	21.2465	480	22.336	590.5	23.1613	621	1.09368e-06	2.23648	up	[U]	Intracellular trafficking, secretion, and vesicular transport	Cellular Component: endoplasmic reticulum membrane (GO:0005789);; Cellular Component: plasma membrane (GO:0005886);; Biological Process: protein targeting (GO:0006605);; Molecular Function: P-P-bond-hydrolysis-driven protein transmembrane transporter activity (GO:0015450);; Cellular Component: integral component of membrane (GO:0016021);;	K07342|2.65954e-31|osa:4328492|K07342 protein transport protein SEC61 subunit gamma and related proteins | (RefSeq) P0544B02.4; protein transport protein Sec61 subunit gamma	Protein export (ko03060);; Protein processing in endoplasmic reticulum (ko04141);; Phagosome (ko04145)	[U]	Intracellular trafficking, secretion, and vesicular transport	SecE/Sec61-gamma subunits of protein translocation complex	Protein transport protein Sec61 subunit gamma OS=Oryza sativa subsp. japonica (Rice) PE=3 SV=1	U	Intracellular trafficking, secretion, and vesicular transport	Os02g0178400 [Oryza sativa Japonica Group]	cellular component: cell (GO:0005623);; cellular component: membrane (GO:0016020);; cellular component: organelle (GO:0043226);; cellular component: organelle part (GO:0044422);; cellular component: membrane part (GO:0044425);; cellular component: cell part (GO:0044464);; biological process: localization (GO:0051179);; molecular function: transporter activity (GO:0005215)
Triticum_aestivum_newGene_77805	0.005269	2	0	0	0.0335955	9.5	0.391334	67	0.340326	67	0.297071	57.5	4.22152e-09	2.81175	up	--	--	Cellular Component: membrane (GO:0016020);;	--	--	--	--	--	Probable LRR receptor-like serine/threonine-protein kinase At1g63430 OS=Arabidopsis thaliana OX=3702 GN=At1g63430 PE=2 SV=1	T	Signal transduction mechanisms	probable LRR receptor-like serine/threonine-protein kinase At1g63430 [Aegilops tauschii subsp. tauschii]	cellular component: membrane (GO:0016020)
TraesCS1A01G440900	2.62822	97.5	1.67248	50	2.36851	86.5	0	0	0	0	0	0	2.67724e-24	-4.46776	down	--	--	--	--	--	--	--	--	--	--	--	hypothetical protein F775_24953 [Aegilops tauschii]	--
TraesCS1B01G013900	7.03558	582.5	5.43762	340.5	5.77848	452	0.784091	53	0.604797	45	0.810404	65	8.44746e-36	-2.59872	down	[R]	General function prediction only	Biological Process: karyogamy (GO:0000741);; Biological Process: protein folding (GO:0006457);; Biological Process: response to heat (GO:0009408);; Biological Process: embryo sac egg cell differentiation (GO:0009560);; Biological Process: response to high light intensity (GO:0009644);; Biological Process: response to endoplasmic reticulum stress (GO:0034976);; Biological Process: response to hydr…	--	--	[R]	General function prediction only	Ankyrin repeats (3 copies);; Ankyrin repeat;; Ankyrin repeats (many copies);; Ankyrin repeat;; Ankyrin repeats (many copies);; TPR repeat;; Tetratricopeptide repeat;; Tetratricopeptide repeat;; Tetratricopeptide repeat	Hsp70-Hsp90 organizing protein 3 GN=HOP3 OS=Arabidopsis thaliana (Mouse-ear cress) PE=2 SV=1	O	Posttranslational modification, protein turnover, chaperones	Ankyrin-1 [Aegilops tauschii]	biological process: cellular process (GO:0009987);; biological process: cellular component organization or biogenesis (GO:0071840);; biological process: response to stimulus (GO:0050896);; biological process: reproduction (GO:0000003);; biological process: reproductive process (GO:0022414);; biological process: multicellular organismal process (GO:0032501);; biological process: developmental proc…
Triticum_aestivum_newGene_18510	0	0	0	0	0	0	1.97662	194.5	1.85279	221	2.24488	234	6.07938e-55	6.19166	up	--	--	--	--	--	--	--	--	--	--	--	--	--
Triticum_aestivum_newGene_16638	1.15742	81.5	1.15559	64	2.20777	153	0	0	0	0	0	0	7.34434e-30	-4.80232	down	--	--	--	--	--	--	--	--	--	--	--	--	--
TraesCS1B01G147300	3.11461	289.5	3.25325	214.5	3.37995	295.5	0.159022	11.5	0.203125	14.5	0.06063	7	2.48557e-18	-3.55679	down	--	--	--	--	--	--	--	GDSL/SGNH-like Acyl-Esterase family found in Pmr5 and Cas1p;; PMR5 N terminal Domain	Protein trichome birefringence-like 25 GN=TBL25 OS=Arabidopsis thaliana (Mouse-ear cress) PE=2 SV=1	S	Function unknown	predicted protein [Hordeum vulgare subsp. vulgare]	--
TraesCS7A01G341800	32.2071	1946	32.7748	1425	35.4758	1882.5	4.14416	173.5	3.90196	167.5	4.08128	193	5.84069e-19	-2.66121	down	--	--	Molecular Function: nucleic acid binding (GO:0003676);; Cellular Component: nucleus (GO:0005634);; Cellular Component: membrane (GO:0016020);;	--	--	[U]	Intracellular trafficking, secretion, and vesicular transport	Reticulon	Reticulon-like protein B2 GN=F8L21.10 OS=Arabidopsis thaliana (Mouse-ear cress) PE=1 SV=1	U	Intracellular trafficking, secretion, and vesicular transport	predicted protein [Hordeum vulgare subsp. vulgare]	molecular function: binding (GO:0005488);; cellular component: cell (GO:0005623);; cellular component: organelle (GO:0043226);; cellular component: cell part (GO:0044464);; cellular component: membrane (GO:0016020)
Triticum_aestivum_newGene_94064	1.00792	117.5	1.36766	132	0.979662	114	0	0	0	0	0	0	1.94816e-42	-5.45687	down	--	--	--	--	--	--	--	--	--	--	--	predicted protein [Hordeum vulgare subsp. vulgare]	--
Triticum_aestivum_newGene_5093	1.98247	275	2.01724	251.5	2.07503	316	0	0	0	0	0	0	3.06654e-67	-6.51072	down	--	--	Biological Process: regulation of transcription, DNA-templated (GO:0006355);; Molecular Function: zinc ion binding (GO:0008270);;	--	--	--	--	FAR1 DNA-binding domain	--	--	--	predicted protein [Hordeum vulgare subsp. vulgare]	biological process: biological regulation (GO:0065007);; molecular function: binding (GO:0005488)
Triticum_aestivum_newGene_44766	1.0409	292	1.89232	383.5	1.59165	392	0.019352	5	0.0628385	13	0.009348	2	5.67967e-09	-2.83056	down	--	--	Molecular Function: nucleotide binding (GO:0000166);; Molecular Function: nucleic acid binding (GO:0003676);;	--	--	--	--	--	--	S	Function unknown	putative Mel2 like type 1-8, partial [Triticum aestivum]	molecular function: binding (GO:0005488)
Triticum_aestivum_newGene_48721	0	0	0	0	0	0	1.71777	138	1.59511	138.5	1.55875	146	1.13071e-67	6.36671	up	--	--	--	--	--	--	--	PIF1-like helicase	--	L	Replication, recombination and repair	uncharacterized protein LOC109753164 [Aegilops tauschii subsp. tauschii]	--
TraesCS5B01G341900	7.73803	1277.5	6.54642	801.5	6.27609	946.5	2.69278	319	2.30568	279.5	2.52703	337.5	2.786e-05	-1.32416	down	[O]	Posttranslational modification, protein turnover, chaperones	Molecular Function: ATP binding (GO:0005524);; Cellular Component: cell wall (GO:0005618);; Cellular Component: cytoplasm (GO:0005737);; Biological Process: protein folding (GO:0006457);; Cellular Component: anchored component of plasma membrane (GO:0046658);; Molecular Function: unfolded protein binding (GO:0051082);;	K09494|0|bdi:100821102|K09494 T-complex protein 1 subunit beta | (RefSeq) CCT2; T-complex protein 1 subunit beta	--	[O]	Posttranslational modification, protein turnover, chaperones	TCP-1/cpn60 chaperonin family	T-complex protein 1 subunit beta {ECO:0000303|PubMed:11599560} OS=Arabidopsis thaliana (Mouse-ear cress) PE=1 SV=1	O	Posttranslational modification, protein turnover, chaperones	predicted protein [Hordeum vulgare subsp. vulgare]	molecular function: binding (GO:0005488);; cellular component: cell (GO:0005623);; cellular component: cell part (GO:0044464);; biological process: cellular process (GO:0009987);; cellular component: membrane (GO:0016020);; cellular component: membrane part (GO:0044425)
TraesCS1B01G031100	3.33927	410.5	2.53342	228	2.96725	321.5	1.03327	92.5	0.880916	81	0.818611	85	0.000224286	-1.43983	down	[J]	Translation, ribosomal structure and biogenesis	Biological Process: pseudouridine synthesis (GO:0001522);; Molecular Function: RNA binding (GO:0003723);; Molecular Function: transporter activity (GO:0005215);; Cellular Component: mitochondrion (GO:0005739);; Biological Process: RNA processing (GO:0006396);; Biological Process: transport (GO:0006810);; Molecular Function: pseudouridine synthase activity (GO:0009982);; Biological Process: isopen…	K03177|0|zma:100284263|K03177 tRNA pseudouridine55 synthase [EC:5.4.99.25] | (RefSeq) GRMZM2G174716; pseudouridylate synthase/ transporter	--	[J]	Translation, ribosomal structure and biogenesis	TruB family pseudouridylate synthase (N terminal domain)	H/ACA ribonucleoprotein complex subunit 4 GN=F24I3.230 OS=Arabidopsis thaliana (Mouse-ear cress) PE=1 SV=1	J	Translation, ribosomal structure and biogenesis	tRNA pseudouridine synthase B [Aegilops tauschii]	biological process: metabolic process (GO:0008152);; biological process: cellular process (GO:0009987);; molecular function: binding (GO:0005488);; molecular function: transporter activity (GO:0005215);; cellular component: cell (GO:0005623);; cellular component: organelle (GO:0043226);; cellular component: cell part (GO:0044464);; biological process: localization (GO:0051179);; molecular functio…
TraesCS1D01G186300	0.679323	93.5	0.83079	83	0.889649	115	3.71311	376.5	3.15488	330	3.83354	435	8.00125e-19	1.93289	up	--	--	--	--	--	[S]	Function unknown	HIT zinc finger;; SHQ1 protein	--	R	General function prediction only	hypothetical protein F775_15420 [Aegilops tauschii]	--
Triticum_aestivum_newGene_43615	0.451479	115	0.414585	80.5	0.5967	140	1.80549	320.5	1.5095	282	1.48909	298	4.09489e-16	1.67084	up	--	--	--	--	--	--	--	--	--	--	--	uncharacterized protein LOC109783539 [Aegilops tauschii subsp. tauschii]	--
TraesCS1B01G032500	2.35102	303.5	2.07826	202	2.33885	279	0.789681	43.5	0.783834	46	0.747176	52	6.37766e-06	-1.64721	down	[RTKL]	General function prediction only;; Signal transduction mechanisms;; Transcription;; Replication, recombination and repair	Molecular Function: protein serine/threonine kinase activity (GO:0004674);; Molecular Function: ATP binding (GO:0005524);; Biological Process: protein phosphorylation (GO:0006468);;	K08867|0|bdi:100822321|K08867 WNK lysine deficient protein kinase [EC:2.7.11.1] | (RefSeq) probable serine/threonine-protein kinase WNK2	--	[R]	General function prediction only	Protein kinase domain;; Protein tyrosine kinase	Probable serine/threonine-protein kinase WNK2 GN=OSJNBa0068N01.12 OS=Oryza sativa subsp. japonica (Rice) PE=2 SV=1	T	Signal transduction mechanisms	putative serine/threonine-protein kinase WNK2 [Triticum urartu]	molecular function: catalytic activity (GO:0003824);; biological process: metabolic process (GO:0008152);; biological process: cellular process (GO:0009987);; molecular function: binding (GO:0005488)
Triticum_aestivum_newGene_10151	0.813016	189.5	0.619844	118	1.01248	214	0.0322965	6.5	0.037077	9.5	0.0371885	9	2.90249e-10	-2.78235	down	--	--	--	--	--	--	--	--	--	--	--	--	--
TraesCS5B01G426600	9.28652	638.5	9.08716	455.5	8.87914	536.5	1.80716	87.5	3.22495	157.5	2.27234	120	0.00504505	-1.4043	down	--	--	Molecular Function: DNA binding (GO:0003677);; Molecular Function: transcription factor activity, sequence-specific DNA binding (GO:0003700);; Cellular Component: nucleus (GO:0005634);; Biological Process: regulation of transcription, DNA-templated (GO:0006355);;	--	--	--	--	AP2 domain	Ethylene-responsive transcription factor 10 GN=F21M11.27 OS=Arabidopsis thaliana (Mouse-ear cress) PE=2 SV=1	S	Function unknown	predicted protein [Hordeum vulgare subsp. vulgare]	molecular function: binding (GO:0005488);; molecular function: nucleic acid binding transcription factor activity (GO:0001071);; biological process: biological regulation (GO:0065007);; cellular component: cell (GO:0005623);; cellular component: organelle (GO:0043226);; cellular component: cell part (GO:0044464)
TraesCS1B01G060100	3.79816	408	3.65655	287.5	2.81247	316.5	0	0	0.008462	1.5	0	0	3.52334e-38	-5.3616	down	--	--	Biological Process: glucuronoxylan metabolic process (GO:0010413);; Molecular Function: ligase activity (GO:0016874);; Biological Process: xylan biosynthetic process (GO:0045492);;	--	--	[S]	Function unknown	--	E3 UFM1-protein ligase 1 homolog OS=Oryza sativa subsp. japonica (Rice) PE=3 SV=1	S	Function unknown	hypothetical protein F775_30698 [Aegilops tauschii]	biological process: metabolic process (GO:0008152);; biological process: cellular process (GO:0009987);; molecular function: catalytic activity (GO:0003824);; biological process: single-organism process (GO:0044699);; biological process: cellular component organization or biogenesis (GO:0071840)
TraesCS3B01G583300	1.09276	108	0.749734	58.5	0.897757	85	0.379356	31	0.385544	30.5	0.235854	23	0.000602163	-1.31413	down	--	--	--	--	--	--	--	F-box domain	F-box/FBD/LRR-repeat protein At1g13570 GN=At1g13570 OS=Arabidopsis thaliana (Mouse-ear cress) PE=2 SV=1	R	General function prediction only	unnamed protein product [Triticum aestivum]	--
Triticum_aestivum_newGene_29992	0.429019	62.5	0.474005	54.5	0.459642	56	2.45531	211	1.99462	186.5	2.67423	311	4.49572e-07	1.6881	up	--	--	--	--	--	--	--	--	--	--	--	ribonuclease III domain-containing protein RNC1, chloroplastic-like isoform X3 [Aegilops tauschii subsp. tauschii]	--
TraesCS3A01G406700	4.35253	434.5	5.28386	318	4.33586	400.5	1.68882	112.5	3.03008	130	1.70602	136	1.70986e-16	-1.19725	down	--	--	Cellular Component: mitochondrion (GO:0005739);;	--	--	--	--	--	--	S	Function unknown	predicted protein [Hordeum vulgare subsp. vulgare]	cellular component: cell (GO:0005623);; cellular component: organelle (GO:0043226);; cellular component: cell part (GO:0044464)
TraesCS2B01G076200	1.61886	446.5	1.43128	288	1.46871	357.5	0.038763	7.5	0.032532	6.5	0.039062	9.5	2.18891e-34	-4.22948	down	--	--	Cellular Component: mitochondrion (GO:0005739);;	--	--	[R]	General function prediction only	PPR repeat family;; PPR repeat;; PPR repeat;; Pentatricopeptide repeat domain;; Tetratricopeptide repeat;; Tetratricopeptide repeat;; Tetratricopeptide repeat;; Tetratricopeptide repeat	Pentatricopeptide repeat-containing protein At1g10270 GN=GRP23 OS=Arabidopsis thaliana (Mouse-ear cress) PE=1 SV=1	R	General function prediction only	predicted protein [Hordeum vulgare subsp. vulgare]	cellular component: cell (GO:0005623);; cellular component: organelle (GO:0043226);; cellular component: cell part (GO:0044464)
Triticum_aestivum_newGene_25101	3.28612	232.5	2.65099	134.5	3.04266	187	0.0715035	4.5	0.020633	1.5	0.019924	1.5	4.50139e-40	-4.67688	down	--	--	--	--	--	--	--	--	--	--	--	uncharacterized protein LOC109736057 isoform X2 [Aegilops tauschii subsp. tauschii]	--
TraesCS2A01G481200	4.05466	336	3.84987	226.5	3.79763	277.5	1.23474	71	2.3045	142	1.59162	110	0.00345504	-1.00252	down	[MG]	Cell wall/membrane/envelope biogenesis;; Carbohydrate transport and metabolism	Molecular Function: catalytic activity (GO:0003824);; Biological Process: cellular metabolic process (GO:0044237);; Molecular Function: coenzyme binding (GO:0050662);;	K08695|4.25122e-180|bdi:100834459|K08695 anthocyanidin reductase [EC:1.3.1.77] | (RefSeq) anthocyanidin reductase-like	Flavonoid biosynthesis (ko00941)	[V]	Defense mechanisms	NAD dependent epimerase/dehydratase family;; 3-beta hydroxysteroid dehydrogenase/isomerase family;; NADH(P)-binding;; NmrA-like family;; Male sterility protein;; short chain dehydrogenase;; KR domain	Anthocyanidin reductase GN=T13M11.8 OS=Arabidopsis thaliana (Mouse-ear cress) PE=1 SV=2	Q	Secondary metabolites biosynthesis, transport and catabolism	Leucoanthocyanidin reductase [Aegilops tauschii]	molecular function: catalytic activity (GO:0003824);; biological process: metabolic process (GO:0008152);; biological process: cellular process (GO:0009987);; molecular function: binding (GO:0005488)
Triticum_aestivum_newGene_67424	0	0	0	0	0	0	0.690926	99.5	0.737302	106	0.615767	105.5	2.71242e-15	3.74766	up	--	--	--	K20456|1.16789e-23|bdi:100831858|K20456 oxysterol-binding protein 1 | (RefSeq) oxysterol-binding protein-related protein 2A-like	--	--	--	--	Oxysterol-binding protein-related protein 2A OS=Arabidopsis thaliana OX=3702 GN=ORP2A PE=2 SV=1	S	Function unknown	hypothetical protein TRIUR3_06390 [Triticum urartu]	--
TraesCS1B01G065900	17.2582	2311	17.1578	1484.5	17.8781	1953.5	6.68067	627	6.98283	604	8.17064	690.5	4.43409e-30	-1.41249	down	[R]	General function prediction only	Molecular Function: nucleotide binding (GO:0000166);; Molecular Function: nucleic acid binding (GO:0003676);; Cellular Component: mitochondrion (GO:0005739);; Molecular Function: zinc ion binding (GO:0008270);;	K12896|6.16231e-93|bdi:100826232|K12896 splicing factor, arginine/serine-rich 7 | (RefSeq) serine/arginine-rich splicing factor RS2Z33	Spliceosome (ko03040)	[A]	RNA processing and modification	RNA recognition motif. (a.k.a. RRM, RBD, or RNP domain);; Zinc knuckle;; RNA recognition motif. (a.k.a. RRM, RBD, or RNP domain);; RNA recognition motif (a.k.a. RRM, RBD, or RNP domain)	Serine/arginine-rich splicing factor RS2Z32 GN=F4P12.200 OS=Arabidopsis thaliana (Mouse-ear cress) PE=1 SV=1	A	RNA processing and modification	alternative splicing regulator [Triticum aestivum]	molecular function: binding (GO:0005488);; cellular component: cell (GO:0005623);; cellular component: organelle (GO:0043226);; cellular component: cell part (GO:0044464)
Triticum_aestivum_newGene_80237	0.006878	3	0.0781555	19.5	0.018052	5.5	1.11285	139.5	1.21692	219	0.682029	138	7.44347e-05	2.11483	up	--	--	--	--	--	--	--	--	--	--	--	hypothetical protein TRIUR3_29529 [Triticum urartu]	--
TraesCS6D01G384700	0	0	0.049466	6	0.057437	10.5	0.587242	66.5	0.457062	60.5	0.539888	78.5	0.0090467	1.60548	up	--	--	Molecular Function: zinc ion binding (GO:0008270);;	--	--	--	--	MULE transposase domain	Protein FAR1-RELATED SEQUENCE 5 GN=FRS5 OS=Arabidopsis thaliana (Mouse-ear cress) PE=2 SV=1	S	Function unknown	Protein FAR1-RELATED SEQUENCE 5 [Aegilops tauschii]	molecular function: binding (GO:0005488)
Triticum_aestivum_newGene_25765	0.037905	5	0.453437	35.5	0.304051	32.5	2.81452	251.5	2.84509	259	2.75696	271.5	0.00813687	1.59405	up	--	--	--	--	--	--	--	--	--	--	--	uncharacterized protein LOC109775074 isoform X3 [Aegilops tauschii subsp. tauschii]	--
TraesCS5B01G454300	7.9121	1079	7.81541	827.5	6.59894	843	0.317411	28	0.229634	22.5	0.366743	37.5	1.92309e-16	-3.22942	down	--	--	--	--	--	--	--	Protein of unknown function (DUF1618)	--	S	Function unknown	unnamed protein product [Triticum aestivum]	--
Triticum_aestivum_newGene_94659	1.0149	464	0.884069	292.5	1.08092	342.5	0	0	0	0	0	0	2.00073e-80	-6.86196	down	--	--	--	--	--	--	--	--	--	P	Inorganic ion transport and metabolism	unnamed protein product [Triticum aestivum]	--
Triticum_aestivum_newGene_30188	0.846579	186.5	0.914842	137	0.899968	174	0	0	0.0194965	4	0	0	0.00355389	-1.6916	down	--	--	Biological Process: metabolic process (GO:0008152);; Molecular Function: peptidase activity, acting on L-amino acid peptides (GO:0070011);;	--	--	--	--	--	--	S	Function unknown	uncharacterized protein LOC109743856 [Aegilops tauschii subsp. tauschii]	biological process: metabolic process (GO:0008152);; molecular function: catalytic activity (GO:0003824)
TraesCS6A01G407900	1.6643	158.5	1.94842	135.5	1.84253	168.5	5.27586	383	5.5607	414	5.01955	400	2.38624e-05	1.2292	up	--	--	--	--	--	--	--	F-box domain	F-box/FBD/LRR-repeat protein At3g52680 GN=At3g52680 OS=Arabidopsis thaliana (Mouse-ear cress) PE=2 SV=2	R	General function prediction only	hypothetical protein F775_18153 [Aegilops tauschii]	--
TraesCS1B01G141200	2.09649	132	1.25652	86	1.8955	137.5	0.191114	16	0.131704	11.5	0.177048	17.5	5.91845e-12	-2.49421	down	[E]	Amino acid transport and metabolism	Biological Process: metabolic process (GO:0008152);; Cellular Component: chloroplast (GO:0009507);; Molecular Function: oxidoreductase activity, acting on single donors with incorporation of molecular oxygen, incorporation of two atoms of oxygen (GO:0016702);;	K08234|6.34273e-113|bdi:100834312|K08234 glyoxylase I family protein | (RefSeq) uncharacterized protein YwkD	--	--	--	Glyoxalase-like domain;; Glyoxalase/Bleomycin resistance protein/Dioxygenase superfamily;; Glyoxalase/Bleomycin resistance protein/Dioxygenase superfamily	--	R	General function prediction only	PREDICTED: uncharacterized protein LOC100834312 [Brachypodium distachyon]	biological process: metabolic process (GO:0008152);; cellular component: cell (GO:0005623);; cellular component: organelle (GO:0043226);; cellular component: cell part (GO:0044464);; molecular function: catalytic activity (GO:0003824);; biological process: single-organism process (GO:0044699)
TraesCS2B01G503300	0.811415	54	0.863784	39.5	0.903037	52.5	2.67844	113	4.06548	185.5	3.90042	189	1.81461e-20	2.02778	up	--	--	Biological Process: xenobiotic metabolic process (GO:0006805);; Molecular Function: UDP-glucosyltransferase activity (GO:0035251);;	K08237|1.04203e-105|bdi:100831958|K08237 hydroquinone glucosyltransferase [EC:2.4.1.218] | (RefSeq) hydroquinone glucosyltransferase-like	--	[GC]	Carbohydrate transport and metabolism;; Energy production and conversion	--	Hydroquinone glucosyltransferase GN=AS OS=Rauvolfia serpentina (Serpentine wood) PE=1 SV=1	CG	Energy production and conversion;; Carbohydrate transport and metabolism	predicted protein [Hordeum vulgare subsp. vulgare]	biological process: metabolic process (GO:0008152);; biological process: cellular process (GO:0009987);; molecular function: catalytic activity (GO:0003824)
Triticum_aestivum_newGene_80488	5.95901	1525.5	5.25918	1064.5	4.66386	1234	1.49382	242.5	1.44853	283.5	1.04822	260	1.78513e-11	-1.98184	down	--	--	--	--	--	--	--	--	--	S	Function unknown	unnamed protein product [Triticum aestivum]	--
Triticum_aestivum_newGene_90458	0.63295	121.5	0.583536	80.5	0.623506	114.5	0	0	0	0	0	0	7.97345e-36	-5.15485	down	--	--	Cellular Component: membrane (GO:0016020);;	--	--	--	--	--	--	--	--	uncharacterized protein LOC109745299 isoform X1 [Aegilops tauschii subsp. tauschii]	cellular component: membrane (GO:0016020)
TraesCS6D01G374400	7.69974	612.5	7.55731	501.5	6.95601	574	15.8025	1270.5	15.367	1310	16.8113	1461	3.26155e-05	1.29599	up	[MG]	Cell wall/membrane/envelope biogenesis;; Carbohydrate transport and metabolism	Molecular Function: nucleotide binding (GO:0000166);; Molecular Function: catalytic activity (GO:0003824);; Cellular Component: mitochondrial respiratory chain complex I (GO:0005747);; Biological Process: ubiquitin-dependent protein catabolic process (GO:0006511);; Biological Process: response to salt stress (GO:0009651);; Biological Process: photorespiration (GO:0009853);; Molecular Function: co…	K03953|0|bdi:100831041|K03953 NADH dehydrogenase (ubiquinone) 1 alpha subcomplex subunit 9 | (RefSeq) NADH dehydrogenase [ubiquinone] 1 alpha subcomplex subunit 9, mitochondrial	Oxidative phosphorylation (ko00190)	[C]	Energy production and conversion	NADH(P)-binding;; NAD dependent epimerase/dehydratase family;; NmrA-like family;; RmlD substrate binding domain;; 3-beta hydroxysteroid dehydrogenase/isomerase family	NADH dehydrogenase [ubiquinone] 1 alpha subcomplex subunit 9, mitochondrial (Precursor) GN=At2g20360 OS=Arabidopsis thaliana (Mouse-ear cress) PE=1 SV=2	C	Energy production and conversion	predicted protein [Hordeum vulgare subsp. vulgare]	molecular function: binding (GO:0005488);; molecular function: catalytic activity (GO:0003824);; cellular component: cell (GO:0005623);; cellular component: membrane (GO:0016020);; cellular component: macromolecular complex (GO:0032991);; cellular component: organelle (GO:0043226);; cellular component: organelle part (GO:0044422);; cellular component: membrane part (GO:0044425);; cellular compone…
TraesCS7A01G545300	29.6377	2666.5	24.5198	1553.5	29.8172	2232.5	0	0	0	0	0	0	0.000181144	-2.02178	down	--	--	--	--	--	--	--	--	--	S	Function unknown	hypothetical protein OsJ_31208 [Oryza sativa Japonica Group]	--
Triticum_aestivum_newGene_12452	1.53293	247.5	1.57159	178	1.63144	198.5	0	0	0	0	0	0	2.66607e-67	-6.34087	down	--	--	--	--	--	--	--	--	--	--	--	--	--
TraesCS1B01G059300	0.929955	135.5	0.939429	95	0.967228	122.5	0.139833	17.5	0.149592	19	0.141884	19.5	3.56076e-24	-2.19652	down	--	--	--	--	--	--	--	F-box associated domain;; F-box domain	--	R	General function prediction only	predicted protein [Hordeum vulgare subsp. vulgare]	--
Triticum_aestivum_newGene_55867	0.470409	189	0.437426	100	0.493859	109.5	1.08312	228.5	1.7558	242.5	1.38816	271.5	8.37907e-06	1.1477	up	--	--	--	--	--	--	--	--	--	--	--	--	--
Triticum_aestivum_newGene_28198	1.51996	206.5	1.54702	132	1.3919	157	5.79233	328.5	4.5259	281.5	5.33203	344.5	3.80854e-10	1.25521	up	--	--	Molecular Function: SNARE binding (GO:0000149);; Molecular Function: SNAP receptor activity (GO:0005484);; Cellular Component: endoplasmic reticulum membrane (GO:0005789);; Cellular Component: Golgi apparatus (GO:0005794);; Biological Process: protein targeting to vacuole (GO:0006623);; Biological Process: ER to Golgi vesicle-mediated transport (GO:0006888);; Biological Process: intra-Golgi vesic…	K08493|1.48029e-11|bdi:100824985|K08493 vesicle transport through interaction with t-SNAREs 1 | (RefSeq) vesicle transport v-SNARE 13-like	SNARE interactions in vesicular transport (ko04130)	[U]	Intracellular trafficking, secretion, and vesicular transport	--	Vesicle transport v-SNARE 11 OS=Arabidopsis thaliana OX=3702 GN=VTI11 PE=1 SV=2	U	Intracellular trafficking, secretion, and vesicular transport	uncharacterized protein LOC109757708 isoform X1 [Aegilops tauschii subsp. tauschii]	molecular function: binding (GO:0005488);; cellular component: cell (GO:0005623);; cellular component: membrane (GO:0016020);; cellular component: organelle (GO:0043226);; cellular component: organelle part (GO:0044422);; cellular component: membrane part (GO:0044425);; cellular component: cell part (GO:0044464);; biological process: localization (GO:0051179);; cellular component: macromolecular …
TraesCS5B01G452500	2.90146	451	2.19387	270	2.94	365.5	0.64988	73	0.637591	83	0.627213	94	2.0655e-16	-1.63167	down	--	--	Cellular Component: nucleolus organizer region (GO:0005731);; Cellular Component: mitochondrion (GO:0005739);; Biological Process: male meiotic nuclear division (GO:0007140);; Biological Process: female meiotic nuclear division (GO:0007143);; Biological Process: megagametogenesis (GO:0009561);; Biological Process: gene silencing by RNA (GO:0031047);; Biological Process: histone H3-K9 demethylatio…	K11593|0|bdi:100829954|K11593 eukaryotic translation initiation factor 2C | (RefSeq) protein argonaute MEL1-like	--	[J]	Translation, ribosomal structure and biogenesis	Piwi domain;; PAZ domain;; Domain of unknown function (DUF1785)	Protein argonaute MEL1 GN=OSJNBa0052F07.11 OS=Oryza sativa subsp. japonica (Rice) PE=2 SV=1	J	Translation, ribosomal structure and biogenesis	predicted protein [Hordeum vulgare subsp. vulgare]	cellular component: cell (GO:0005623);; cellular component: membrane-enclosed lumen (GO:0031974);; cellular component: macromolecular complex (GO:0032991);; cellular component: organelle (GO:0043226);; cellular component: organelle part (GO:0044422);; cellular component: cell part (GO:0044464);; biological process: reproduction (GO:0000003);; biological process: cellular process (GO:0009987);; bi…
TraesCS2B01G115800	1.08975	195	0.892679	120	0.882069	153	0	0	0.010112	2	0	0	2.81112e-32	-4.80139	down	--	--	--	--	--	--	--	F-box-like	--	R	General function prediction only	hypothetical protein F775_22122 [Aegilops tauschii]	--
Triticum_aestivum_newGene_12268	0.15558	19.5	0.386066	56	0.851626	147	8.65613	1192.5	4.11043	585	6.29415	1000	0.00485993	1.68661	up	--	--	--	--	--	--	--	--	--	S	Function unknown	hypothetical protein TRIUR3_07550 [Triticum urartu]	--
Triticum_aestivum_newGene_6078	0.643081	140	0.770752	125.5	0.760775	127.5	0	0	0	0	0	0	2.16494e-42	-5.46662	down	--	--	--	--	--	--	--	--	--	--	--	--	--
TraesCS3A01G084200	1.90951	94	1.18885	44.5	1.35069	60	4.75728	168	3.39893	148.5	3.70879	150	2.62932e-08	1.50827	up	--	--	--	--	--	--	--	--	--	--	--	hypothetical protein TRIUR3_08108 [Triticum urartu]	--
Triticum_aestivum_newGene_2604	1.11559	215	1.52303	228.5	1.52414	299	0	0	0	0	0	0	1.56606e-38	-5.47965	down	--	--	--	--	--	--	--	--	--	--	--	--	--
Triticum_aestivum_newGene_15148	0.003712	1	0.0091945	2	0.08403	10	1.31136	110.5	0.992352	86.5	0.913905	72.5	4.77254e-05	2.17492	up	--	--	--	--	--	--	--	--	--	--	--	--	--
TraesCS1A01G409200	0.396446	117.5	0.711546	117.5	0.722092	146	1.55703	288	1.96331	359	1.7963	371	0.00511596	1.34997	up	--	--	Biological Process: defense response (GO:0006952);; Molecular Function: ADP binding (GO:0043531);;	--	--	[T]	Signal transduction mechanisms	Leucine Rich repeats (2 copies);; Leucine rich repeat	Probable disease resistance RPP8-like protein 2 GN=RPP8L2 OS=Arabidopsis thaliana (Mouse-ear cress) PE=3 SV=1	T	Signal transduction mechanisms	Disease resistance protein RPP8 [Aegilops tauschii]	biological process: response to stimulus (GO:0050896);; molecular function: binding (GO:0005488)
Triticum_aestivum_newGene_26833	1.20048	291.5	0.831428	133	0.905443	182	0.0387145	9	0.0213945	5	0.0724875	16	1.15436e-12	-2.9769	down	--	--	Molecular Function: RNA binding (GO:0003723);; Cellular Component: plastid (GO:0009536);;	K14944|3.28515e-24|zma:100273088|K14944 RNA-binding protein Nova | (RefSeq) uncharacterized LOC100273088	--	[AR]	RNA processing and modification;; General function prediction only	--	Protein BTR1 OS=Arabidopsis thaliana OX=3702 GN=BTR1 PE=1 SV=1	S	Function unknown	predicted protein [Hordeum vulgare subsp. vulgare]	molecular function: binding (GO:0005488);; cellular component: cell (GO:0005623);; cellular component: organelle (GO:0043226);; cellular component: cell part (GO:0044464)
TraesCS1B01G046300	5.83054	708.5	5.59875	545.5	6.05799	766	1.30275	118	1.20214	115.5	1.44986	144	4.31258e-09	-1.99915	down	--	--	Biological Process: metabolic process (GO:0008152);; Biological Process: response to sucrose (GO:0009744);; Biological Process: response to fructose (GO:0009750);; Molecular Function: amino acid binding (GO:0016597);;	--	--	--	--	ACT domain;; ACT domain	ACT domain-containing protein ACR9 {ECO:0000305} OS=Arabidopsis thaliana (Mouse-ear cress) PE=2 SV=1	S	Function unknown	predicted protein [Hordeum vulgare subsp. vulgare]	biological process: metabolic process (GO:0008152);; biological process: response to stimulus (GO:0050896);; molecular function: binding (GO:0005488)
TraesCS6A01G021200	0.546787	36.5	0.386551	25	0.461153	34	4.81215	174	4.32362	180	4.35927	224	5.99119e-09	2.46751	up	[U]	Intracellular trafficking, secretion, and vesicular transport	Biological Process: proteolysis (GO:0006508);; Biological Process: protein processing involved in protein targeting to mitochondrion (GO:0006627);; Molecular Function: serine-type peptidase activity (GO:0008236);; Cellular Component: integral component of membrane (GO:0016021);; Cellular Component: mitochondrial inner membrane peptidase complex (GO:0042720);;	K09647|8.96713e-85|bdi:100831078|K09647 mitochondrial inner membrane protease subunit 1 [EC:3.4.21.-] | (RefSeq) mitochondrial inner membrane protease subunit 1-like	Protein export (ko03060)	[O]	Posttranslational modification, protein turnover, chaperones	Peptidase S24-like;; Signal peptidase, peptidase S26	Probable thylakoidal processing peptidase 2, chloroplastic (Precursor) GN=TPP2 OS=Arabidopsis thaliana (Mouse-ear cress) PE=2 SV=1	O	Posttranslational modification, protein turnover, chaperones	predicted protein [Hordeum vulgare subsp. vulgare]	biological process: metabolic process (GO:0008152);; biological process: cellular process (GO:0009987);; molecular function: catalytic activity (GO:0003824);; cellular component: membrane (GO:0016020);; cellular component: membrane part (GO:0044425);; cellular component: cell (GO:0005623);; cellular component: macromolecular complex (GO:0032991);; cellular component: organelle (GO:0043226);; cell…
Triticum_aestivum_newGene_19183	0.186019	32.5	0.0924135	10	0.0543545	7.5	0.729458	68	1.15389	120	1.12155	133.5	3.10417e-06	2.16646	up	--	--	--	--	--	--	--	--	--	--	--	--	--
Triticum_aestivum_newGene_18409	0.0181815	6	0.0044235	1.5	0.012147	3.5	0.7501	140.5	0.67347	175.5	0.723205	192.5	3.43407e-09	2.94007	up	--		Molecular Function: ADP binding (GO:0043531);;	--	--	--	--	Leucine rich repeat;; Leucine Rich repeats (2 copies);; Reverse transcriptase-like;; Protein tyrosine kinase;; Protein kinase domain;; S-locus glycoprotein domain	Cysteine-rich receptor-like protein kinase 6 OS=Oryza sativa subsp. japonica OX=39947 GN=CRK6 PE=1 SV=1	S	Function unknown	Disease resistance protein RPS2 [Triticum urartu]	molecular function: binding (GO:0005488)
TraesCS1B01G136200	11.0928	2653	11.558	1946.5	12.1886	2560.5	1.64403	250.5	2.04219	332	1.92582	330	5.37317e-77	-2.60765	down	[M]	Cell wall/membrane/envelope biogenesis	Cellular Component: Golgi apparatus (GO:0005794);; Cellular Component: plasma membrane (GO:0005886);; Molecular Function: zinc ion binding (GO:0008270);; Biological Process: plant-type primary cell wall biogenesis (GO:0009833);; Cellular Component: integral component of membrane (GO:0016021);; Molecular Function: cellulose synthase (UDP-forming) activity (GO:0016760);; Biological Process: cellulo…	K10999|0|bdi:100821105|K10999 cellulose synthase A [EC:2.4.1.12] | (RefSeq) probable cellulose synthase A catalytic subunit 1 [UDP-forming]	--	--	--	Cellulose synthase;; Zinc-binding RING-finger;; Glycosyl transferase family group 2;; Glycosyltransferase like family 2	Probable cellulose synthase A catalytic subunit 1 [UDP-forming] OS=Oryza sativa subsp. japonica (Rice) PE=2 SV=1	O	Posttranslational modification, protein turnover, chaperones	Putative cellulose synthase A catalytic subunit 1 (UDP-forming) [Aegilops tauschii]	cellular component: cell (GO:0005623);; cellular component: organelle (GO:0043226);; cellular component: cell part (GO:0044464);; cellular component: membrane (GO:0016020);; molecular function: binding (GO:0005488);; biological process: cellular process (GO:0009987);; biological process: single-organism process (GO:0044699);; biological process: cellular component organization or biogenesis (GO:0…
Triticum_aestivum_newGene_54700	1.8521	218.5	1.94974	162.5	2.01757	207.5	0	0	0	0	0.0066375	1	7.63348e-58	-5.92136	down	--	--	--	--	--	--	--	--	--	--	--	hypothetical protein TRIUR3_13223 [Triticum urartu]	--
Triticum_aestivum_newGene_61045	0.988697	89	0.828874	59.5	0.997327	86	0	0	0	0	0	0	9.90154e-30	-4.78337	down	--	--	Biological Process: response to light stimulus (GO:0009416);; Cellular Component: photosystem I (GO:0009522);; Cellular Component: chloroplast thylakoid membrane (GO:0009535);; Biological Process: photosynthesis, light harvesting in photosystem I (GO:0009768);; Cellular Component: chloroplast envelope (GO:0009941);; Cellular Component: plastoglobule (GO:0010287);; Cellular Component: integral com…	K08911|1.11444e-45|bdi:100835021|K08911 light-harvesting complex I chlorophyll a/b binding protein 5 | (RefSeq) chlorophyll a-b binding protein 4, chloroplastic	Photosynthesis - antenna proteins (ko00196)	--	--	Chlorophyll A-B binding protein	Photosystem I chlorophyll a/b-binding protein 5, chloroplastic OS=Arabidopsis thaliana OX=3702 GN=LHCA5 PE=1 SV=1	S	Function unknown	Chlorophyll a-b binding protein CP24 10A, chloroplastic [Triticum urartu]	biological process: response to stimulus (GO:0050896);; cellular component: cell (GO:0005623);; cellular component: membrane (GO:0016020);; cellular component: macromolecular complex (GO:0032991);; cellular component: membrane part (GO:0044425);; cellular component: cell part (GO:0044464);; cellular component: organelle (GO:0043226);; cellular component: organelle part (GO:0044422);; biological p…
TraesCS1B01G139500	9.23171	1806	10.3443	1675.5	7.54487	1569.5	2.01906	331	2.57376	422	2.06793	375	5.56931e-10	-2.10843	down	[O]	Posttranslational modification, protein turnover, chaperones	Molecular Function: ATP binding (GO:0005524);; Cellular Component: cell wall (GO:0005618);; Cellular Component: plasma membrane (GO:0005886);; Biological Process: response to heat (GO:0009408);; Biological Process: response to cadmium ion (GO:0046686);;	K09489|0|bdi:100838785|K09489 heat shock 70kDa protein 4 | (RefSeq) heat shock 70 kDa protein 14-like	--	[O]	Posttranslational modification, protein turnover, chaperones	Hsp70 protein;; NAD-specific glutamate dehydrogenase	Heat shock 70 kDa protein 15 GN=HSP70-15 OS=Arabidopsis thaliana (Mouse-ear cress) PE=1 SV=1	O	Posttranslational modification, protein turnover, chaperones	Heat shock 70 kDa protein 4L [Triticum urartu]	molecular function: binding (GO:0005488);; cellular component: cell (GO:0005623);; cellular component: cell part (GO:0044464);; cellular component: membrane (GO:0016020);; biological process: response to stimulus (GO:0050896)
Triticum_aestivum_newGene_77066	1.80651	298	2.60242	343	2.00692	319	0.006388	1.5	0	0	0	0	1.23019e-65	-6.25508	down	--	--	Cellular Component: endoplasmic reticulum membrane (GO:0005789);; Cellular Component: integral component of membrane (GO:0016021);;	--	--	[S]	Function unknown	ORMDL family	NAC domain-containing protein 68 OS=Oryza sativa subsp. japonica OX=39947 GN=NAC068 PE=2 SV=1	S	Function unknown	uncharacterized protein C119.09c-like [Aegilops tauschii subsp. tauschii]	cellular component: cell (GO:0005623);; cellular component: membrane (GO:0016020);; cellular component: organelle (GO:0043226);; cellular component: organelle part (GO:0044422);; cellular component: membrane part (GO:0044425);; cellular component: cell part (GO:0044464)
TraesCS1B01G014000	7.40808	277.5	7.20606	203.5	8.48601	308	0.165023	5.5	0.213523	6.5	0.0694035	2.5	2.28189e-57	-4.80403	down	--	--	Molecular Function: copper ion binding (GO:0005507);;	--	--	--	--	--	--	S	Function unknown	predicted protein [Hordeum vulgare subsp. vulgare]	molecular function: binding (GO:0005488)
TraesCS6A01G045200	1.7926	182	2.12891	149	2.24934	188	5.44773	358.5	5.29256	368.5	5.54929	419	0.000559449	1.06935	up	[IQR]	Lipid transport and metabolism;; Secondary metabolites biosynthesis, transport and catabolism;; General function prediction only	Biological Process: meristem maintenance (GO:0010073);; Molecular Function: oxidoreductase activity (GO:0016491);; Biological Process: oxidation-reduction process (GO:0055114);;	--	--	[Q]	Secondary metabolites biosynthesis, transport and catabolism	short chain dehydrogenase;; KR domain	Short-chain dehydrogenase TIC 32, chloroplastic GN=TIC32 OS=Arabidopsis thaliana (Mouse-ear cress) PE=2 SV=1	Q	Secondary metabolites biosynthesis, transport and catabolism	predicted protein [Hordeum vulgare subsp. vulgare]	biological process: multicellular organismal process (GO:0032501);; biological process: single-organism process (GO:0044699);; molecular function: catalytic activity (GO:0003824);; biological process: metabolic process (GO:0008152)
Triticum_aestivum_newGene_66127	1.00726	137	1.28244	117	1.02666	129	0.012509	1	0.0044785	1	0.007897	1	2.20811e-37	-4.77411	down	--	--	--	K17800|3.23546e-18|pda:103706058|K17800 LETM1 and EF-hand domain-containing protein 1, mitochondrial | (RefSeq) LETM1 and EF-hand domain-containing protein 1, mitochondrial-like	--	[S]	Function unknown	--	--	S	Function unknown	LETM1 domain-containing protein LETM2, mitochondrial-like [Aegilops tauschii subsp. tauschii]	--
TraesCS1B01G137100	0.351614	99.5	0.331941	66.5	0.307865	82	0.0205895	4	0.004535	1.5	0.0084175	2	1.45598e-22	-3.67563	down	[R]	General function prediction only	Cellular Component: nucleus (GO:0005634);; Cellular Component: chromosome (GO:0005694);; Cellular Component: mitochondrion (GO:0005739);; Molecular Function: zinc ion binding (GO:0008270);; Molecular Function: histone-lysine N-methyltransferase activity (GO:0018024);; Biological Process: histone lysine methylation (GO:0034968);; Molecular Function: histone binding (GO:0042393);;	K11420|0|bdi:100840833|K11420 euchromatic histone-lysine N-methyltransferase [EC:2.1.1.43] | (RefSeq) histone-lysine N-methyltransferase, H3 lysine-9 specific SUVH6-like	Lysine degradation (ko00310)	[BK]	Chromatin structure and dynamics;; Transcription	SAD/SRA domain;; SET domain;; Pre-SET motif	Histone-lysine N-methyltransferase, H3 lysine-9 specific SUVH5 GN=T4C15.17 OS=Arabidopsis thaliana (Mouse-ear cress) PE=1 SV=1	BK	Chromatin structure and dynamics;; Transcription	Histone-lysine N-methyltransferase, H3 lysine-9 specific SUVH6 [Aegilops tauschii]	cellular component: cell (GO:0005623);; cellular component: organelle (GO:0043226);; cellular component: cell part (GO:0044464);; molecular function: binding (GO:0005488);; molecular function: catalytic activity (GO:0003824);; biological process: metabolic process (GO:0008152);; biological process: cellular process (GO:0009987);; biological process: cellular component organization or biogenesis (…
TraesCS5B01G446200	0.0727415	16	0.107678	16	0.110579	21	0.54822	76.5	0.382298	57.5	0.419403	67.5	0.000120369	1.74287	up	--	--	--	--	--	[R]	General function prediction only	Leucine rich repeat;; Leucine Rich repeats (2 copies);; Leucine Rich Repeat;; Leucine Rich repeat;; Leucine rich repeat;; Leucine rich repeat N-terminal domain	LRR receptor-like serine/threonine-protein kinase FLS2 (Precursor) GN=FLS2 OS=Arabidopsis thaliana (Mouse-ear cress) PE=1 SV=1	R	General function prediction only	Lysyl-tRNA synthetase [Aegilops tauschii]	--
TraesCS6B01G452700	1.17317	93.5	1.34417	76	1.86447	112.5	4.10847	247.5	2.99381	196	3.22589	250.5	3.02318e-05	1.21267	up	--	--	--	--	--	[S]	Function unknown	Hepatocellular carcinoma-associated antigen 59	--	S	Function unknown	predicted protein [Hordeum vulgare subsp. vulgare]	--
Triticum_aestivum_newGene_88730	0.621067	170	0.585598	47	0.580967	103.5	0.162428	32	0.184503	29.5	0.169819	27.5	0.000846617	-1.33107	down	--	--	--	--	--	--	--	--	Probable methyltransferase PMT10 OS=Arabidopsis thaliana OX=3702 GN=At1g77260 PE=2 SV=1	S	Function unknown	hypothetical protein BRADI_2g54840v3 [Brachypodium distachyon]	--
Triticum_aestivum_newGene_26100	0.82794	230	1.02724	210.5	0.879894	215.5	0	0	0	0	0	0	9.79534e-58	-6.13973	down	[CR]	Energy production and conversion;; General function prediction only	Molecular Function: structural constituent of ribosome (GO:0003735);; Cellular Component: cell wall (GO:0005618);; Cellular Component: mitochondrion (GO:0005739);; Cellular Component: vacuolar membrane (GO:0005774);; Biological Process: translation (GO:0006412);; Biological Process: transport (GO:0006810);; Cellular Component: chloroplast (GO:0009507);; Biological Process: response to salt stress…	K15102|5.0911e-37|pop:POPTR_0001s32950g|K15102 solute carrier family 25 (mitochondrial phosphate transporter), member 3 | (RefSeq) POPTRDRAFT_815615; mitochondrial phosphate transporter family protein	--	[C]	Energy production and conversion	Mitochondrial carrier protein	Mitochondrial phosphate carrier protein 3, mitochondrial OS=Arabidopsis thaliana OX=3702 GN=MPT3 PE=1 SV=1	S	Function unknown	hypothetical protein POPTR_001G322300v3 [Populus trichocarpa]	molecular function: structural molecule activity (GO:0005198);; cellular component: cell (GO:0005623);; cellular component: cell part (GO:0044464);; cellular component: organelle (GO:0043226);; cellular component: membrane (GO:0016020);; cellular component: organelle part (GO:0044422);; biological process: metabolic process (GO:0008152);; biological process: cellular process (GO:0009987);; biolog…
TraesCS1B01G002100	3.32666	402	2.6411	234.5	2.82932	306	0.32412	25	0.34205	30	0.375408	34.5	6.06183e-18	-2.51742	down	--	--	Cellular Component: plasma membrane (GO:0005886);; Biological Process: steroid biosynthetic process (GO:0006694);; Biological Process: response to abscisic acid (GO:0009737);; Biological Process: response to glucose (GO:0009749);; Biological Process: unidimensional cell growth (GO:0009826);; Biological Process: plant-type cell wall modification involved in multidimensional cell growth (GO:0009831…	--	--	--	--	Glycosyl transferase family 2	Glycosyltransferase-like KOBITO 1 {ECO:0000303|PubMed:12215501, ECO:0000303|PubMed:22457425} (Precursor) OS=Arabidopsis thaliana (Mouse-ear cress) PE=1 SV=1	S	Function unknown	hypothetical protein F775_20942 [Aegilops tauschii]	cellular component: cell (GO:0005623);; cellular component: membrane (GO:0016020);; cellular component: cell part (GO:0044464);; biological process: metabolic process (GO:0008152);; biological process: single-organism process (GO:0044699);; biological process: response to stimulus (GO:0050896);; biological process: cellular process (GO:0009987);; biological process: developmental process (GO:0032…
TraesCS1B01G086200	15.3379	688	14.095	453.5	16.6844	651.5	5.11889	159	3.60175	112.5	3.83695	132	0.000530836	-1.46901	down	--	--	Cellular Component: mitochondrion (GO:0005739);; Cellular Component: plastid (GO:0009536);;	--	--	--	--	--	--	S	Function unknown	predicted protein [Hordeum vulgare subsp. vulgare]	cellular component: cell (GO:0005623);; cellular component: organelle (GO:0043226);; cellular component: cell part (GO:0044464)
Triticum_aestivum_newGene_56668	1.49818	328	1.88205	301	1.67012	270.5	0.682957	105	0.679627	115.5	0.738676	114.5	0.000883992	-1.08363	down	--	--	Biological Process: obsolete protein import into nucleus, docking (GO:0000059);; Biological Process: protein import into nucleus, translocation (GO:0000060);; Cellular Component: cytoplasm (GO:0005737);; Biological Process: NLS-bearing protein import into nucleus (GO:0006607);; Biological Process: ribosomal protein import into nucleus (GO:0006610);; Molecular Function: nuclear localization sequen…	K20222|3.23768e-62|bdi:100821182|K20222 importin-5 | (RefSeq) importin-5	--	[YU]	Nuclear structure;; Intracellular trafficking, secretion, and vesicular transport	--	--	U	Intracellular trafficking, secretion, and vesicular transport	PREDICTED: importin-5 isoform X2 [Brachypodium distachyon]	biological process: localization (GO:0051179);; cellular component: cell (GO:0005623);; cellular component: cell part (GO:0044464);; biological process: single-organism process (GO:0044699);; molecular function: binding (GO:0005488);; molecular function: transporter activity (GO:0005215);; cellular component: membrane (GO:0016020);; cellular component: organelle (GO:0043226);; cellular component:…
Triticum_aestivum_newGene_76684	2.77749	720.5	2.89802	515	2.64998	630	0.003361	1	0.0066345	1.5	0.0040015	1.5	5.78485e-79	-6.67776	down	--	--	--	--	--	--	--	--	--	S	Function unknown	uncharacterized protein LOC109767711 [Aegilops tauschii subsp. tauschii]	--
Triticum_aestivum_newGene_81605	0	0	0.0046515	1	0	0	0.947658	232.5	1.28337	295.5	0.926713	245	9.09554e-68	6.351	up	[P]	Inorganic ion transport and metabolism	Molecular Function: ATP binding (GO:0005524);; Cellular Component: endoplasmic reticulum (GO:0005783);; Cellular Component: integral component of plasma membrane (GO:0005887);; Molecular Function: ATPase activity, coupled to transmembrane movement of ions, phosphorylative mechanism (GO:0015662);; Molecular Function: cation-transporting ATPase activity (GO:0019829);; Molecular Function: metal ion …	K01537|3.47594e-118|bdi:100840411|K01537 Ca2+-transporting ATPase [EC:3.6.3.8] | (RefSeq) calcium-transporting ATPase 4, endoplasmic reticulum-type-like	--	[P]	Inorganic ion transport and metabolism	E1-E2 ATPase	Calcium-transporting ATPase 1, endoplasmic reticulum-type OS=Arabidopsis thaliana OX=3702 GN=ECA1 PE=1 SV=2	P	Inorganic ion transport and metabolism	calcium-transporting ATPase 4, endoplasmic reticulum-type-like [Aegilops tauschii subsp. tauschii]	molecular function: binding (GO:0005488);; cellular component: cell (GO:0005623);; cellular component: organelle (GO:0043226);; cellular component: cell part (GO:0044464);; cellular component: membrane (GO:0016020);; cellular component: membrane part (GO:0044425);; molecular function: catalytic activity (GO:0003824);; molecular function: transporter activity (GO:0005215);; biological process: loc…
TraesCS1B01G080300	6.22071	1022.5	4.98224	563.5	4.39786	647.5	1.55623	189	3.10033	391	1.60235	218	0.000156622	-1.29396	down	[S]	Function unknown	Biological Process: response to cold (GO:0009409);; Cellular Component: integral component of membrane (GO:0016021);; Biological Process: hyperosmotic salinity response (GO:0042538);;	--	--	[R]	General function prediction only	Proteolipid membrane potential modulator	Low temperature-induced protein lt101.2 GN=LT101.2 OS=Hordeum vulgare (Barley) PE=2 SV=1	R	General function prediction only	Low temperature-induced protein [Aegilops tauschii]	biological process: response to stimulus (GO:0050896);; cellular component: membrane (GO:0016020);; cellular component: membrane part (GO:0044425)
TraesCSU01G002600	1.69664	329	1.93335	264	1.75897	304.5	0.180982	21.5	0.202006	26.5	0.177543	23.5	1.75864e-05	-2.01763	down	[J]	Translation, ribosomal structure and biogenesis	Molecular Function: nucleotide binding (GO:0000166);; Cellular Component: membrane (GO:0016020);; Molecular Function: ion binding (GO:0043167);; Cellular Component: intracellular membrane-bounded organelle (GO:0043231);; Biological Process: cellular metabolic process (GO:0044237);; Biological Process: primary metabolic process (GO:0044238);; Cellular Component: cytoplasmic part (GO:0044444);; Bio…	K03234|0|sita:101767476|K03234 elongation factor 2 | (RefSeq) elongation factor 2	--	[J]	Translation, ribosomal structure and biogenesis	Elongation factor Tu GTP binding domain;; Elongation factor G, domain IV;; Elongation factor Tu domain 2;; Elongation factor G C-terminus;; Elongation Factor G, domain II	Elongation factor 2 OS=Beta vulgaris (Sugar beet) PE=2 SV=1	J	Translation, ribosomal structure and biogenesis	Elongation factor 2 [Aegilops tauschii]	molecular function: binding (GO:0005488);; cellular component: membrane (GO:0016020);; cellular component: cell (GO:0005623);; cellular component: organelle (GO:0043226);; cellular component: cell part (GO:0044464);; biological process: metabolic process (GO:0008152);; biological process: cellular process (GO:0009987)
TraesCS1B01G118000	4.37881	780.5	4.47715	585	4.90501	833	1.06116	135.5	1.35723	183.5	1.55981	200	1.4667e-18	-1.81438	down	[O]	Posttranslational modification, protein turnover, chaperones	Cellular Component: condensed nuclear chromosome (GO:0000794);; Cellular Component: spindle (GO:0005819);; Biological Process: ubiquitin-dependent protein catabolic process (GO:0006511);; Cellular Component: phragmoplast (GO:0009524);; Biological Process: response to auxin (GO:0009733);; Biological Process: response to jasmonic acid (GO:0009753);; Biological Process: embryo development ending in …	K03347|0|bdi:100824498|K03347 cullin 1 | (RefSeq) cullin-1-like	Ubiquitin mediated proteolysis (ko04120);; Protein processing in endoplasmic reticulum (ko04141)	[D]	Cell cycle control, cell division, chromosome partitioning	Cullin family;; Cullin protein neddylation domain	Cullin-1 GN=CUL1 OS=Arabidopsis thaliana (Mouse-ear cress) PE=1 SV=1	D	Cell cycle control, cell division, chromosome partitioning	PREDICTED: cullin-1-like [Brachypodium distachyon]	cellular component: cell (GO:0005623);; cellular component: membrane-enclosed lumen (GO:0031974);; cellular component: organelle (GO:0043226);; cellular component: organelle part (GO:0044422);; cellular component: cell part (GO:0044464);; biological process: metabolic process (GO:0008152);; biological process: cellular process (GO:0009987);; biological process: response to stimulus (GO:0050896);;…
Triticum_aestivum_newGene_8479	3.3557	676	3.1072	457.5	2.98674	547	1.67176	238	1.14349	168.5	1.30691	208	2.41526e-06	-1.11639	down	--	--	Cellular Component: integral component of membrane (GO:0016021);; Molecular Function: sphingomyelin phosphodiesterase D activity (GO:0050290);;	--	--	--	--	Mitochondrial-associated sphingomyelin phosphodiesterase	--	S	Function unknown	uncharacterized protein LOC109776472 [Aegilops tauschii subsp. tauschii]	cellular component: membrane (GO:0016020);; cellular component: membrane part (GO:0044425);; molecular function: catalytic activity (GO:0003824)
Triticum_aestivum_newGene_83964	0.418861	57	0.381825	38.5	0.403062	41	0.941075	77	0.959809	83.5	0.731421	73	0.00111561	1.15936	up	--	--	--	--	--	--	--	--	--	--	--	--	--
TraesCS6A01G406900	3.2234	1492.5	2.46044	868.5	2.70255	1103	0.560549	79.5	0.364098	93.5	0.342239	96	1.5883e-60	-3.05318	down	--	--	--	--	--	--	--	--	F-box/FBD/LRR-repeat protein At3g52680 GN=At3g52680 OS=Arabidopsis thaliana (Mouse-ear cress) PE=2 SV=2	R	General function prediction only	hypothetical protein F775_31036 [Aegilops tauschii]	--
TraesCS1B01G071500	1.8999	454	1.54034	312.5	1.72789	360	0.349116	31.5	0.384736	33	0.436899	33.5	9.99289e-09	-2.49385	down	[Z]	Cytoskeleton	Molecular Function: microtubule motor activity (GO:0003777);; Molecular Function: ATP binding (GO:0005524);; Cellular Component: kinesin complex (GO:0005871);; Cellular Component: microtubule (GO:0005874);; Cellular Component: plasma membrane (GO:0005886);; Biological Process: microtubule-based movement (GO:0007018);; Molecular Function: microtubule binding (GO:0008017);;	K10398|0|bdi:100827675|K10398 kinesin family member 11 | (RefSeq) 125 kDa kinesin-related protein	--	[Z]	Cytoskeleton	Kinesin motor domain	125 kDa kinesin-related protein GN=TKRP125 OS=Nicotiana tabacum (Common tobacco) PE=1 SV=1	Z	Cytoskeleton	PREDICTED: 125 kDa kinesin-related protein [Brachypodium distachyon]	molecular function: catalytic activity (GO:0003824);; molecular function: binding (GO:0005488);; cellular component: cell (GO:0005623);; cellular component: macromolecular complex (GO:0032991);; cellular component: organelle (GO:0043226);; cellular component: organelle part (GO:0044422);; cellular component: cell part (GO:0044464);; cellular component: supramolecular complex (GO:0099080);; cellul…
TraesCS1B01G058700	3.50221	413.5	3.41569	277.5	3.57424	422.5	1.07454	90	1.18092	104	1.27848	109	0.000343244	-1.39915	down	[G]	Carbohydrate transport and metabolism	Molecular Function: beta-N-acetylhexosaminidase activity (GO:0004563);; Cellular Component: vacuole (GO:0005773);; Cellular Component: cytosol (GO:0005829);; Biological Process: carbohydrate metabolic process (GO:0005975);; Cellular Component: plant-type cell wall (GO:0009505);; Molecular Function: cation binding (GO:0043169);;	K12373|0|bdi:100823062|K12373 hexosaminidase [EC:3.2.1.52] | (RefSeq) beta-hexosaminidase 1	Other glycan degradation (ko00511);; Amino sugar and nucleotide sugar metabolism (ko00520);; Glycosaminoglycan degradation (ko00531);; Glycosphingolipid biosynthesis - globo series (ko00603);; Glycosphingolipid biosynthesis - ganglio series (ko00604)	[G]	Carbohydrate transport and metabolism	Glycosyl hydrolase family 20, catalytic domain;; beta-acetyl hexosaminidase like	Beta-hexosaminidase 1 (Precursor) GN=T26I12.140 OS=Arabidopsis thaliana (Mouse-ear cress) PE=1 SV=1	G	Carbohydrate transport and metabolism	predicted protein [Hordeum vulgare subsp. vulgare]	molecular function: catalytic activity (GO:0003824);; cellular component: cell (GO:0005623);; cellular component: organelle (GO:0043226);; cellular component: cell part (GO:0044464);; biological process: metabolic process (GO:0008152);; molecular function: binding (GO:0005488)
TraesCS6B01G453800	7.11876	1053	5.33071	605	6.24349	847	0.851719	79.5	1.00334	103.5	0.754262	82	6.02782e-32	-2.61545	down	--	--	--	--	--	--	--	F-box domain	Putative F-box protein At1g67390 GN=At1g67390 OS=Arabidopsis thaliana (Mouse-ear cress) PE=3 SV=1	R	General function prediction only	hypothetical protein TRIUR3_14505 [Triticum urartu]	--
TraesCS7A01G132500	8.28274	623	5.01361	269	7.60775	515.5	2.53635	135	2.39274	130	1.78531	101.5	7.2404e-05	-1.28454	down	[DKL]	Cell cycle control, cell division, chromosome partitioning;; Transcription;; Replication, recombination and repair	Cellular Component: nucleus (GO:0005634);; Biological Process: cell cycle (GO:0007049);; Molecular Function: kinase activity (GO:0016301);; Biological Process: phosphorylation (GO:0016310);;	K10842|3.2288e-112|bdi:100823414|K10842 CDK-activating kinase assembly factor MAT1 | (RefSeq) uncharacterized LOC100823414	Basal transcription factors (ko03022);; Nucleotide excision repair (ko03420)	[O]	Posttranslational modification, protein turnover, chaperones	CDK-activating kinase assembly factor MAT1	--	O	Posttranslational modification, protein turnover, chaperones	CDK-activating kinase assembly factor MAT1 [Triticum urartu]	cellular component: cell (GO:0005623);; cellular component: organelle (GO:0043226);; cellular component: cell part (GO:0044464);; biological process: cellular process (GO:0009987);; biological process: single-organism process (GO:0044699);; molecular function: catalytic activity (GO:0003824);; biological process: metabolic process (GO:0008152)
Triticum_aestivum_newGene_42855	0	0	0	0	0	0	1.18453	197.5	1.40537	271	1.11314	218.5	1.04218e-78	6.80111	up	--	--	--	--	--	--	--	--	--	--	--	hypothetical protein PSTG_19363 [Puccinia striiformis f. sp. tritici PST-78]	--
TraesCS1B01G150400	4.16446	581	4.14282	404.5	4.19215	518	0.706765	63.5	0.745746	70	0.698833	73	2.52681e-56	-2.52	down	[H]	Coenzyme transport and metabolism	Biological Process: maltose metabolic process (GO:0000023);; Molecular Function: ferrochelatase activity (GO:0004325);; Biological Process: pentose-phosphate shunt (GO:0006098);; Biological Process: heme biosynthetic process (GO:0006783);; Cellular Component: chloroplast (GO:0009507);; Biological Process: carotenoid biosynthetic process (GO:0016117);; Biological Process: methylglyoxal catabolic p…	K01772|0|bdi:100843857|K01772 protoporphyrin/coproporphyrin ferrochelatase [EC:4.99.1.1 4.99.1.9] | (RefSeq) ferrochelatase-2, chloroplastic	Porphyrin and chlorophyll metabolism (ko00860)	[H]	Coenzyme transport and metabolism	Ferrochelatase;; Chlorophyll A-B binding protein	Ferrochelatase-2, chloroplastic (Precursor) GN=HEMH OS=Oryza sativa subsp. indica (Rice) PE=2 SV=2	H	Coenzyme transport and metabolism	predicted protein [Hordeum vulgare subsp. vulgare]	biological process: metabolic process (GO:0008152);; biological process: cellular process (GO:0009987);; biological process: single-organism process (GO:0044699);; molecular function: catalytic activity (GO:0003824);; cellular component: cell (GO:0005623);; cellular component: organelle (GO:0043226);; cellular component: cell part (GO:0044464);; biological process: biological regulation (GO:00650…
TraesCS3D01G473000	34.6843	2276	35.5904	1703	35.6573	2088	1.67083	68.5	1.43841	71	1.38653	67.5	0.000435769	-1.95847	down	[R]	General function prediction only	Molecular Function: carboxylic ester hydrolase activity (GO:0004091);; Cellular Component: plastid (GO:0009536);; Cellular Component: cytoplasmic vesicle (GO:0016023);; Molecular Function: S-formylglutathione hydrolase activity (GO:0018738);; Biological Process: formaldehyde catabolic process (GO:0046294);; Biological Process: response to cadmium ion (GO:0046686);; Cellular Component: apoplast (G…	K01070|2.96071e-180|bdi:100825495|K01070 S-formylglutathione hydrolase [EC:3.1.2.12] | (RefSeq) S-formylglutathione hydrolase	Carbon metabolism (ko01200)	[R]	General function prediction only	Putative esterase;; Alpha/beta hydrolase family;; Prolyl oligopeptidase family;; Dienelactone hydrolase family	S-formylglutathione hydrolase GN=SFGH OS=Arabidopsis thaliana (Mouse-ear cress) PE=1 SV=2	R	General function prediction only	S-formylglutathione hydrolase-like protein [Triticum monococcum subsp. monococcum]	cellular component: cell (GO:0005623);; cellular component: organelle (GO:0043226);; cellular component: cell part (GO:0044464);; molecular function: catalytic activity (GO:0003824);; biological process: metabolic process (GO:0008152);; biological process: cellular process (GO:0009987);; biological process: single-organism process (GO:0044699);; biological process: response to stimulus (GO:005089…
Triticum_aestivum_newGene_6175	0.641683	121	0.640949	85.5	0.330843	87.5	0.039794	10	0	0	0.0862075	13	0.00692518	-1.64222	down	--	--	--	--	--	--	--	--	--	--	--	uncharacterized protein LOC109741552 [Aegilops tauschii subsp. tauschii]	--
Triticum_aestivum_newGene_32418	2.87429	1204.5	2.49329	875.5	2.90567	956	1.91498	294	1.07602	271	1.74927	303.5	8.85611e-07	-1.47277	down	--	--	--	K13106|0|bdi:100835445|K13106 pre-mRNA-splicing factor CWC26 | (RefSeq) BUD13 homolog	--	[S]	Function unknown	Pre-mRNA-splicing factor of RES complex;; Pre-mRNA-splicing factor of RES complex;; Reverse transcriptase (RNA-dependent DNA polymerase)	Retrovirus-related Pol polyprotein from transposon RE2 OS=Arabidopsis thaliana OX=3702 GN=RE2 PE=4 SV=1	S	Function unknown	BUD13 homolog [Aegilops tauschii subsp. tauschii]	--
TraesCS5B01G550900	0.12367	12.5	0.084127	7	0.147624	14.5	1.69717	112	1.05205	61	1.66992	133.5	9.20591e-17	3.00901	up	--	--	--	--	--	--	--	Uncharacterized integral membrane protein (DUF2301)	--	S	Function unknown	hypothetical protein TRIUR3_25087 [Triticum urartu]	--
TraesCS1B01G053900	1.60702	192	1.51429	139.5	1.30252	162.5	0.299945	30	0.137222	14.5	0.156769	16.5	2.21955e-09	-2.40173	down	[R]	General function prediction only	--	--	--	[R]	General function prediction only	Ankyrin repeats (3 copies);; Ankyrin repeat;; Ankyrin repeat;; Ankyrin repeats (many copies);; Ankyrin repeats (many copies);; TPR repeat	Probable serine/threonine-protein kinase At4g35230 GN=At4g35230 OS=Arabidopsis thaliana (Mouse-ear cress) PE=1 SV=1	R	General function prediction only	predicted protein [Hordeum vulgare subsp. vulgare]	--
TraesCS5B01G350800	0.255835	34.5	0.503263	34	0.358129	38.5	1.38673	101	1.28304	103.5	1.36956	124	3.95796e-13	1.70615	up	--	--	--	--	--	--	--	--	--	S	Function unknown	hypothetical protein F775_08357 [Aegilops tauschii]	--
TraesCS7A01G243900	0.004529	1.5	0.005187	1	0.005044	1.5	12.026	1146	10.8387	1238.5	11.8	1330.5	1.32045e-05	2.2891	up	[C]	Energy production and conversion	Biological Process: glycerol metabolic process (GO:0006071);; Biological Process: lipid metabolic process (GO:0006629);; Molecular Function: glycerophosphodiester phosphodiesterase activity (GO:0008889);; Cellular Component: plant-type cell wall (GO:0009505);; Cellular Component: chloroplast (GO:0009507);; Biological Process: cell tip growth (GO:0009932);; Biological Process: trichome differentia…	--	--	[C]	Energy production and conversion	Glycerophosphoryl diester phosphodiesterase family	Glycerophosphodiester phosphodiesterase GDPDL4 {ECO:0000305} (Precursor) GN=MTE17.19 OS=Arabidopsis thaliana (Mouse-ear cress) PE=1 SV=1	C	Energy production and conversion	putative glycerophosphoryl diester phosphodiesterase 1 [Triticum urartu]	biological process: metabolic process (GO:0008152);; biological process: cellular process (GO:0009987);; biological process: single-organism process (GO:0044699);; molecular function: catalytic activity (GO:0003824);; cellular component: cell (GO:0005623);; cellular component: cell part (GO:0044464);; cellular component: organelle (GO:0043226);; biological process: developmental process (GO:00325…
TraesCS4B01G253100	0.186576	32.5	0.130559	16.5	0.189707	30	0.554046	68	0.790748	91	0.938026	133	1.16768e-17	2.04395	up	[D]	Cell cycle control, cell division, chromosome partitioning	Biological Process: regulation of cell cycle (GO:0051726);;	K06627|1.66612e-120|bdi:100845231|K06627 cyclin A | (RefSeq) cyclin-A3-2-like	--	[D]	Cell cycle control, cell division, chromosome partitioning	Cyclin, N-terminal domain;; Cyclin, C-terminal domain	Putative cyclin-A3-1 GN=CYCA3-1 OS=Arabidopsis thaliana (Mouse-ear cress) PE=3 SV=1	D	Cell cycle control, cell division, chromosome partitioning	PREDICTED: cyclin-A3-2-like isoform X1 [Brachypodium distachyon]	biological process: biological regulation (GO:0065007)
Triticum_aestivum_newGene_31364	0.245765	33.5	0.274981	27.5	0.134459	18	0.866622	78.5	1.13167	104	1.49447	107	4.99559e-05	1.87994	up	--	--	--	--	--	--	--	--	--	S	Function unknown	hypothetical protein [Zea mays]	--
Triticum_aestivum_newGene_32540	3.00774	167	4.02201	155.5	4.04972	209	16.9078	707	14.9956	629.5	17.1381	807.5	0.000187079	1.52146	up	--	--	--	--	--	--	--	--	--	--	--	uncharacterized protein LOC109782781 [Aegilops tauschii subsp. tauschii]	--
TraesCS5B01G442000	4.15321	174	3.7697	109	3.85915	139	28.745	842.5	25.0244	719.5	20.6568	661.5	0.00636187	1.60568	up	--	--	--	--	--	--	--	--	--	S	Function unknown	PREDICTED: basic proline-rich protein-like [Brachypodium distachyon]	--
Triticum_aestivum_newGene_4090	0	0	0	0	0	0	0.503552	122.5	0.501449	139.5	0.511865	147	5.7561e-25	4.62815	up	--	--	--	--	--	--	--	Zinc-ribbon containing domain	--	--	--	--	--
TraesCS7A01G447400	0.0130035	3	0.249838	24.5	0.277046	36	11.8916	602	13.5278	673	11.5309	644	0.00799543	1.61645	up	--	--	Molecular Function: nucleic acid binding (GO:0003676);;	--	--	[L]	Replication, recombination and repair	hAT family C-terminal dimerisation region;; Domain of unknown function (DUF4413);; BED zinc finger	Putative AC transposase OS=Zea mays (Maize) PE=2 SV=2	L	Replication, recombination and repair	Os11g0613900 [Oryza sativa Japonica Group]	molecular function: binding (GO:0005488)
TraesCS5D01G163700	0.0249785	9	0.062125	12.5	0.262528	26	0.804598	158	1.43166	211.5	1.0143	200	5.83424e-10	2.57409	up	[V]	Defense mechanisms	Molecular Function: ATP binding (GO:0005524);; Cellular Component: mitochondrion (GO:0005739);; Biological Process: obsolete ATP catabolic process (GO:0006200);; Cellular Component: membrane (GO:0016020);; Molecular Function: ATPase activity (GO:0016887);;	--	--	[Q]	Secondary metabolites biosynthesis, transport and catabolism	ABC-2 type transporter;; ABC transporter;; Plant PDR ABC transporter associated;; ABC-transporter extracellular N-terminal;; AAA domain;; AAA domain;; AAA ATPase domain;; ATPase family associated with various cellular activities (AAA);; Protein of unknown function, DUF258	Pleiotropic drug resistance protein 3 GN=PDR3 OS=Nicotiana tabacum (Common tobacco) PE=2 SV=1	Q	Secondary metabolites biosynthesis, transport and catabolism	PREDICTED: pleiotropic drug resistance protein 3-like [Brachypodium distachyon]	molecular function: binding (GO:0005488);; cellular component: cell (GO:0005623);; cellular component: organelle (GO:0043226);; cellular component: cell part (GO:0044464);; cellular component: membrane (GO:0016020);; molecular function: catalytic activity (GO:0003824)
TraesCS5B01G455100	11.6351	1714	10.1278	1113	10.7296	1513	0.0202815	2.5	0.017692	2	0	0	1.54492e-107	-7.49007	down	--	--	--	--	--	--	--	Protein of unknown function (DUF1618)	--	S	Function unknown	unnamed protein product [Triticum aestivum]	--
Triticum_aestivum_newGene_9022	1.18196	174.5	1.21542	125	1.27704	163.5	2.38482	219.5	2.08162	205	2.35961	253.5	0.000466496	1.07965	up	--	--	--	--	--	--	--	--	--	--	--	uncharacterized protein LOC109754095 [Aegilops tauschii subsp. tauschii]	--
TraesCS1B01G017100	1.45898	174	1.35654	111	1.41667	149	0	0	0	0	0	0	8.73154e-55	-5.90391	down	--	--	Cellular Component: plastid (GO:0009536);; Molecular Function: kinase activity (GO:0016301);; Biological Process: phosphorylation (GO:0016310);;	K08880|2.05537e-44|bdi:100826007|K08880 serine/threonine kinase 19 [EC:2.7.11.1] | (RefSeq) serine/threonine-protein kinase 19	--	--	--	Serine-threonine protein kinase 19	--	R	General function prediction only	hypothetical protein TRIUR3_08602 [Triticum urartu]	cellular component: cell (GO:0005623);; cellular component: organelle (GO:0043226);; cellular component: cell part (GO:0044464);; molecular function: catalytic activity (GO:0003824);; biological process: metabolic process (GO:0008152);; biological process: cellular process (GO:0009987)
TraesCS3A01G415400	7.26271	2872	6.90543	1855	6.91137	2326	1.86841	467	2.29335	583	2.02856	550.5	6.6668e-11	-1.52839	down	[K]	Transcription	Molecular Function: DNA binding (GO:0003677);; Molecular Function: RNA binding (GO:0003723);; Molecular Function: helicase activity (GO:0004386);; Molecular Function: ribonuclease III activity (GO:0004525);; Molecular Function: ATP binding (GO:0005524);; Cellular Component: nucleus (GO:0005634);; Biological Process: RNA processing (GO:0006396);; Biological Process: gene silencing by RNA (GO:00310…	K11592|0|osa:4324864|K11592 endoribonuclease Dicer [EC:3.1.26.-] | (RefSeq) DCL3A, OsDCL3a; endoribonuclease Dicer homolog 3a	--	[A]	RNA processing and modification	Ribonuclease III domain;; Ribonuclease-III-like;; Dicer dimerisation domain;; Helicase conserved C-terminal domain;; Type III restriction enzyme, res subunit;; DEAD/DEAH box helicase;; PAZ domain;; Double-stranded RNA binding motif	Endoribonuclease Dicer homolog 3a GN=P0456E05.21 OS=Oryza sativa subsp. japonica (Rice) PE=2 SV=1	A	RNA processing and modification	Endoribonuclease Dicer-3a-like protein [Aegilops tauschii]	molecular function: binding (GO:0005488);; molecular function: catalytic activity (GO:0003824);; biological process: metabolic process (GO:0008152);; biological process: cellular process (GO:0009987);; cellular component: cell (GO:0005623);; cellular component: organelle (GO:0043226);; cellular component: cell part (GO:0044464);; biological process: single-organism process (GO:0044699);; biologic…
TraesCS6A01G092000	1.19965	383.5	1.15337	202	0.525953	157.5	0.141585	34	0.07311	19.5	0.088308	25	7.18253e-07	-2.24397	down	--	--	Molecular Function: binding (GO:0005488);;	K10739|3.00182e-21|bdi:100821528|K10739 replication factor A2 | (RefSeq) replication protein A 32 kDa subunit B-like	DNA replication (ko03030);; Nucleotide excision repair (ko03420);; Mismatch repair (ko03430);; Homologous recombination (ko03440)	--	--	Replication protein A C terminal	Replication protein A 32 kDa subunit B GN=OJ1643_A10.19 OS=Oryza sativa subsp. japonica (Rice) PE=1 SV=1	L	Replication, recombination and repair	predicted protein [Hordeum vulgare subsp. vulgare]	molecular function: binding (GO:0005488)
TraesCS1A01G182000	3.27162	371	2.71027	222.5	2.5251	251	1.11933	84.5	0.726177	62.5	1.08972	94	0.000279007	-1.14022	down	[L]	Replication, recombination and repair	Biological Process: double-strand break repair via homologous recombination (GO:0000724);; Biological Process: nuclear-transcribed mRNA catabolic process (GO:0000956);; Molecular Function: damaged DNA binding (GO:0003684);; Cellular Component: nucleus (GO:0005634);; Biological Process: base-excision repair (GO:0006284);; Biological Process: nucleotide-excision repair, preincision complex assembly…	K10849|0|bdi:100833808|K10849 DNA excision repair protein ERCC-1 | (RefSeq) DNA excision repair protein ERCC-1	Nucleotide excision repair (ko03420)	[L]	Replication, recombination and repair	Binding domain of DNA repair protein Ercc1 (rad10/Swi10);; Helix-hairpin-helix domain;; Helix-hairpin-helix motif	DNA excision repair protein ERCC-1 GN=T12H1.18 OS=Arabidopsis thaliana (Mouse-ear cress) PE=2 SV=1	L	Replication, recombination and repair	DNA excision repair protein ERCC-1 [Triticum urartu]	biological process: metabolic process (GO:0008152);; biological process: cellular process (GO:0009987);; biological process: response to stimulus (GO:0050896);; biological process: biological regulation (GO:0065007);; molecular function: binding (GO:0005488);; cellular component: cell (GO:0005623);; cellular component: organelle (GO:0043226);; cellular component: cell part (GO:0044464);; biologic…
TraesCS3A01G017800	0.253246	24.5	0.420364	28.5	0.463389	42	2.04982	135	2.34877	175.5	2.18682	169.5	1.857e-05	1.85772	up	--	--	--	--	--	--	--	--	--	R	General function prediction only	unnamed protein product [Triticum aestivum]	--
TraesCS2B01G536000	3.20838	380.5	2.91913	246.5	3.06156	325.5	1.42811	106.5	1.39638	120.5	1.2281	105	0.001257	-1.01575	down	--	--	Biological Process: gravitropism (GO:0009630);;	--	--	--	--	--	Golgin candidate 2 GN=GC2 OS=Arabidopsis thaliana (Mouse-ear cress) PE=1 SV=1	S	Function unknown	predicted protein [Hordeum vulgare subsp. vulgare]	biological process: response to stimulus (GO:0050896)
TraesCS6A01G035200	31.328	1193	29.1864	783.5	32.3582	1025	1.41337	37.5	0.988086	26	1.31168	38.5	0.00339246	-1.72174	down	[B]	Chromatin structure and dynamics	Cellular Component: nucleosome (GO:0000786);; Molecular Function: DNA binding (GO:0003677);; Cellular Component: nucleus (GO:0005634);; Biological Process: nucleosome assembly (GO:0006334);; Molecular Function: protein heterodimerization activity (GO:0046982);;	K11251|1.61962e-51|zma:100501869|K11251 histone H2A | (RefSeq) uncharacterized LOC100501869	--	[B]	Chromatin structure and dynamics	Core histone H2A/H2B/H3/H4;; Histone-like transcription factor (CBF/NF-Y) and archaeal histone	Protein H2A.5 GN=H2A-2 OS=Triticum aestivum (Wheat) PE=2 SV=3	B	Chromatin structure and dynamics	Histone H2A.1 [Triticum urartu]	cellular component: cell (GO:0005623);; cellular component: macromolecular complex (GO:0032991);; cellular component: organelle (GO:0043226);; cellular component: organelle part (GO:0044422);; cellular component: cell part (GO:0044464);; molecular function: binding (GO:0005488);; biological process: cellular process (GO:0009987);; biological process: cellular component organization or biogenesis …
TraesCS1B01G132800	4.41771	362.5	3.67998	230.5	4.51367	365.5	0.959106	56.5	0.706287	46	0.761668	53	2.35689e-14	-2.17389	down	[O]	Posttranslational modification, protein turnover, chaperones	Molecular Function: zinc ion binding (GO:0008270);; Cellular Component: membrane (GO:0016020);;	K02866|0|bdi:100834597|K02866 large subunit ribosomal protein L10e | (RefSeq) 60S ribosomal protein L10-2	Ribosome (ko03010)	[S]	Function unknown	Ring finger domain;; Zinc finger, C3HC4 type (RING finger);; Zinc finger, C3HC4 type (RING finger);; Zinc finger, C3HC4 type (RING finger);; zinc-RING finger domain;; RING-H2 zinc finger	ERAD-associated E3 ubiquitin-protein ligase HRD1A {ECO:0000305} OS=Arabidopsis thaliana (Mouse-ear cress) PE=2 SV=1	O	Posttranslational modification, protein turnover, chaperones	predicted protein [Hordeum vulgare subsp. vulgare]	molecular function: binding (GO:0005488);; cellular component: membrane (GO:0016020)
Triticum_aestivum_newGene_2366	1.38837	140.5	1.34414	99	1.3247	120.5	0	0	0	0	0	0	2.4405e-43	-5.42629	down	--	--	--	--	--	--	--	--	--	--	--	hypothetical protein TRIUR3_33281 [Triticum urartu]	--
TraesCS2D01G548700	3.69041	413.5	3.26319	280	3.19448	357.5	5.49069	426	9.13281	794.5	8.60223	803	0.00541497	1.11062	up	[Q]	Secondary metabolites biosynthesis, transport and catabolism	Molecular Function: monooxygenase activity (GO:0004497);; Molecular Function: iron ion binding (GO:0005506);; Molecular Function: electron carrier activity (GO:0009055);; Cellular Component: cytoplasmic vesicle (GO:0016023);; Molecular Function: oxidoreductase activity, acting on paired donors, with incorporation or reduction of molecular oxygen (GO:0016705);; Molecular Function: heme binding (GO…	--	--	[Q]	Secondary metabolites biosynthesis, transport and catabolism	Cytochrome P450	Cytochrome P450 89A9 GN=CYP89A9 OS=Arabidopsis thaliana (Mouse-ear cress) PE=2 SV=1	Q	Secondary metabolites biosynthesis, transport and catabolism	hypothetical protein F775_52712 [Aegilops tauschii]	molecular function: catalytic activity (GO:0003824);; biological process: metabolic process (GO:0008152);; biological process: single-organism process (GO:0044699);; molecular function: binding (GO:0005488);; molecular function: electron carrier activity (GO:0009055);; biological process: cellular process (GO:0009987)
TraesCS7A01G562700	2.9733	165.5	4.93375	149.5	4.65707	186	18.2285	597	14.1959	459.5	14.6106	524.5	0.00133565	1.42054	up	--	--	--	K12871|1.53915e-77|bdi:100830291|K12871 coiled-coil domain-containing protein 12 | (RefSeq) coiled-coil domain-containing protein 12	Spliceosome (ko03040)	[S]	Function unknown	cwf18 pre-mRNA splicing factor	--	S	Function unknown	hypothetical protein F775_07814 [Aegilops tauschii]	--
Triticum_aestivum_newGene_62783	1.97749	147.5	1.39626	79.5	1.82149	129	0	0	0	0	0	0	1.08136e-45	-5.54892	down	--	--	Molecular Function: catalytic activity (GO:0003824);; Molecular Function: starch binding (GO:2001070);;	--	--	--	--	--	--	--	--	hypothetical protein TRIUR3_10389 [Triticum urartu]	molecular function: catalytic activity (GO:0003824);; molecular function: binding (GO:0005488)
TraesCS1B01G110400	0.87664	112	0.760127	70	0.946019	111	0.324416	30	0.203628	20	0.255936	27.5	1.50781e-11	-1.63695	down	[O]	Posttranslational modification, protein turnover, chaperones	Molecular Function: serine-type endopeptidase activity (GO:0004252);; Biological Process: proteolysis (GO:0006508);; Cellular Component: chloroplast stromal thylakoid (GO:0009533);; Cellular Component: chloroplast thylakoid membrane (GO:0009535);; Biological Process: chloroplast organization (GO:0009658);; Cellular Component: chloroplast envelope (GO:0009941);; Biological Process: regulation of m…	--	--	[O]	Posttranslational modification, protein turnover, chaperones	Trypsin;; Trypsin-like peptidase domain;; PDZ domain	Protease Do-like 2, chloroplastic (Precursor) GN=DEGP2 OS=Arabidopsis thaliana (Mouse-ear cress) PE=1 SV=2	O	Posttranslational modification, protein turnover, chaperones	predicted protein [Hordeum vulgare subsp. vulgare]	molecular function: catalytic activity (GO:0003824);; biological process: metabolic process (GO:0008152);; cellular component: cell (GO:0005623);; cellular component: organelle (GO:0043226);; cellular component: organelle part (GO:0044422);; cellular component: cell part (GO:0044464);; cellular component: membrane (GO:0016020);; biological process: cellular process (GO:0009987);; biological proce…
TraesCS4D01G035100	2.92542	612.5	2.59615	406.5	2.12566	421.5	0.951441	144	1.09329	172.5	0.95715	165	0.0014692	-1.29251	down	--	--	Molecular Function: iron ion binding (GO:0005506);; Cellular Component: chloroplast (GO:0009507);; Biological Process: response to abscisic acid (GO:0009737);; Biological Process: response to jasmonic acid (GO:0009753);; Biological Process: defense response to bacterium, incompatible interaction (GO:0009816);; Molecular Function: linoleate 13S-lipoxygenase activity (GO:0016165);; Biological Proce…	K15718|0|bdi:100821461|K15718 linoleate 9S-lipoxygenase [EC:1.13.11.58] | (RefSeq) probable linoleate 9S-lipoxygenase 4	Linoleic acid metabolism (ko00591)	--	--	Lipoxygenase;; PLAT/LH2 domain	Probable linoleate 9S-lipoxygenase 4 OS=Oryza sativa subsp. japonica (Rice) PE=2 SV=1	S	Function unknown	lipoxygenase 3 [Triticum aestivum]	molecular function: binding (GO:0005488);; cellular component: cell (GO:0005623);; cellular component: organelle (GO:0043226);; cellular component: cell part (GO:0044464);; biological process: response to stimulus (GO:0050896);; biological process: immune system process (GO:0002376);; biological process: multi-organism process (GO:0051704);; molecular function: catalytic activity (GO:0003824);; b…
Triticum_aestivum_newGene_77921	3.10386	652.5	2.73433	412	2.62027	507.5	0	0	0	0	0	0	1.10432e-99	-7.41736	down	--	--	--	K19366|3.96393e-13|bdi:100826709|K19366 spartin | (RefSeq) uncharacterized LOC100826709	Endocytosis (ko04144)	--	--	--	Senescence/dehydration-associated protein At3g51250 OS=Arabidopsis thaliana OX=3702 GN=At3g51250 PE=2 SV=1	S	Function unknown	predicted protein [Hordeum vulgare subsp. vulgare]	--
Triticum_aestivum_newGene_77191	0	0	0	0	0	0	0.733749	48	0.839732	51.5	0.848745	52	5.9318e-28	4.67524	up	--	--	--	--	--	--	--	--	--	--	--	uncharacterized protein LOC109735275 [Aegilops tauschii subsp. tauschii]	--
Triticum_aestivum_newGene_80314	0.0061505	1	0.011061	2	0	0	0.848031	152	0.803374	147	0.788075	158.5	8.05066e-08	2.71204	up	--	--	--	--	--	--	--	SWIM zinc finger;; FAR1 DNA-binding domain;; MULE transposase domain	Protein FAR1-RELATED SEQUENCE 5 OS=Arabidopsis thaliana OX=3702 GN=FRS5 PE=1 SV=1	S	Function unknown	protein FAR1-RELATED SEQUENCE 5-like isoform X2 [Aegilops tauschii subsp. tauschii]	--
Triticum_aestivum_newGene_62287	4.80722	777	3.65607	528	3.52384	646.5	0.17324	26	0.133555	22.5	0.190244	35.5	9.76161e-11	-2.8438	down	--	--	Molecular Function: nucleic acid binding (GO:0003676);; Molecular Function: structural constituent of ribosome (GO:0003735);; Cellular Component: ribosome (GO:0005840);; Biological Process: translation (GO:0006412);; Cellular Component: integral component of membrane (GO:0016021);;	--	--	--	--	--	Phosphate transporter PHO1-2 OS=Oryza sativa subsp. japonica OX=39947 GN=PHO1-2 PE=2 SV=1	S	Function unknown	Retrovirus-related Pol polyprotein LINE-1 [Triticum urartu]	molecular function: binding (GO:0005488);; molecular function: structural molecule activity (GO:0005198);; cellular component: cell (GO:0005623);; cellular component: macromolecular complex (GO:0032991);; cellular component: organelle (GO:0043226);; cellular component: cell part (GO:0044464);; biological process: metabolic process (GO:0008152);; biological process: cellular process (GO:0009987);;…
TraesCS1A01G265800	42.5552	850.5	39.129	597	42.8403	796	107.121	1563.5	77.6717	1127	101.217	1642	0.00439649	1.11481	up	--	--	Molecular Function: serine-type endopeptidase inhibitor activity (GO:0004867);; Cellular Component: extracellular region (GO:0005576);; Biological Process: proteolysis (GO:0006508);; Molecular Function: peptidase activity (GO:0008233);;	--	--	--	--	--	--	R	General function prediction only	putative proteinase inhibitor-related protein [Triticum aestivum]	molecular function: molecular function regulator (GO:0098772);; biological process: biological regulation (GO:0065007);; cellular component: extracellular region (GO:0005576);; biological process: metabolic process (GO:0008152);; molecular function: catalytic activity (GO:0003824)
TraesCS1B01G150500	4.00756	1592.5	4.54466	1179.5	5.02294	1545	0.660131	154.5	0.630609	155	0.409266	127.5	3.01372e-39	-2.84206	down	[L]	Replication, recombination and repair	Molecular Function: helicase activity (GO:0004386);;	K10706|0|bdi:100842761|K10706 senataxin [EC:3.6.4.-] | (RefSeq) uncharacterized ATP-dependent helicase C29A10.10c-like	--	[A]	RNA processing and modification	AAA domain;; AAA domain;; Part of AAA domain;; AAA domain	Probable helicase MAGATAMA 3 GN=MAA3 OS=Arabidopsis thaliana (Mouse-ear cress) PE=2 SV=1	A	RNA processing and modification	hypothetical protein F775_09216 [Aegilops tauschii]	molecular function: catalytic activity (GO:0003824)
TraesCSU01G127800	0	0	0.0506195	4	0.078451	9.5	2.26905	207.5	2.28232	204	2.09093	212	3.99782e-05	2.2008	up	[O]	Posttranslational modification, protein turnover, chaperones	Cellular Component: intracellular (GO:0005622);; Biological Process: ubiquitin-dependent protein catabolic process (GO:0006511);; Molecular Function: zinc ion binding (GO:0008270);;	--	--	[O]	Posttranslational modification, protein turnover, chaperones	Ubiquitin fusion degradation protein UFD1	--	O	Posttranslational modification, protein turnover, chaperones	Ubiquitin fusion degradation protein 1-like protein [Triticum urartu]	cellular component: cell (GO:0005623);; cellular component: cell part (GO:0044464);; biological process: metabolic process (GO:0008152);; biological process: cellular process (GO:0009987);; molecular function: binding (GO:0005488)
Triticum_aestivum_newGene_70523	1.93562	343	1.92904	270	1.86102	297.5	0	0	0.0135285	3	0	0	2.20661e-72	-6.09833	down	--	--	--	--	--	--	--	--	--	--	--	--	--
TraesCS3B01G256900	0	0	0	0	0	0	3.99428	343	4.84154	456.5	4.66708	413.5	8.00615e-94	7.38111	up	--	--	--	--	--	[O]	Posttranslational modification, protein turnover, chaperones	--	--	O	Posttranslational modification, protein turnover, chaperones	predicted protein [Hordeum vulgare subsp. vulgare]	--
Triticum_aestivum_newGene_36924	13.9038	2679.5	11.5416	1608.5	12.0324	2024	0.037596	5.5	0.0362005	5.5	0.028565	4.5	2.0951e-86	-6.63962	down	--	--	Molecular Function: DNA binding (GO:0003677);; Cellular Component: plastid (GO:0009536);;	--	--	--	--	Protein of unknown function (DUF 659)	--	S	Function unknown	predicted protein [Hordeum vulgare subsp. vulgare]	molecular function: binding (GO:0005488);; cellular component: cell (GO:0005623);; cellular component: organelle (GO:0043226);; cellular component: cell part (GO:0044464)
Triticum_aestivum_newGene_92881	1.41564	295.5	1.25269	193	1.53143	281	0.005277	1.5	0	0	0	0	9.06039e-69	-6.22451	down	--	--	--	--	--	--	--	zinc-binding in reverse transcriptase	--	S	Function unknown	uncharacterized protein LOC109775815 [Aegilops tauschii subsp. tauschii]	--
Triticum_aestivum_newGene_46737	0	0	0	0	0	0	2.22991	474	2.05002	446	1.83883	426	1.51777e-75	7.02897	up	[R]	General function prediction only	--	--	--	--	--	von Willebrand factor type A domain;; von Willebrand factor type A domain;; von Willebrand factor type A domain	E3 ubiquitin-protein ligase WAV3 OS=Arabidopsis thaliana OX=3702 GN=WAV3 PE=1 SV=1	S	Function unknown	uncharacterized protein LOC109774795 isoform X1 [Aegilops tauschii subsp. tauschii]	--
TraesCS5B01G349800	1.0641	168	2.18693	180.5	2.72351	289	5.98215	460.5	6.82955	567	5.86057	522.5	4.77413e-05	1.44048	up	[P]	Inorganic ion transport and metabolism	Molecular Function: N,N-dimethylaniline monooxygenase activity (GO:0004499);; Molecular Function: peroxidase activity (GO:0004601);; Biological Process: response to oxidative stress (GO:0006979);; Cellular Component: chloroplast (GO:0009507);; Cellular Component: membrane (GO:0016020);; Molecular Function: flavin adenine dinucleotide binding (GO:0050660);; Molecular Function: NADP binding (GO:005…	K00485|0|bdi:100824340|K00485 dimethylaniline monooxygenase (N-oxide forming) [EC:1.14.13.8] | (RefSeq) probable flavin-containing monooxygenase 1	--	[Q]	Secondary metabolites biosynthesis, transport and catabolism	Flavin-binding monooxygenase-like;; Pyridine nucleotide-disulphide oxidoreductase;; L-lysine 6-monooxygenase (NADPH-requiring);; NAD(P)-binding Rossmann-like domain;; Pyridine nucleotide-disulphide oxidoreductase;; FAD-NAD(P)-binding	Probable flavin-containing monooxygenase 1 GN=FMO1 OS=Arabidopsis thaliana (Mouse-ear cress) PE=2 SV=1	Q	Secondary metabolites biosynthesis, transport and catabolism	predicted protein [Hordeum vulgare subsp. vulgare]	molecular function: catalytic activity (GO:0003824);; biological process: metabolic process (GO:0008152);; biological process: single-organism process (GO:0044699);; molecular function: antioxidant activity (GO:0016209);; biological process: cellular process (GO:0009987);; biological process: response to stimulus (GO:0050896);; biological process: detoxification (GO:0098754);; cellular component:…
Triticum_aestivum_newGene_38547	0.016465	3.5	0.176586	30.5	0.0732615	20.5	0.887318	151	1.2647	197.5	1.25404	194	0.003513	1.70874	up	--	--	--	--	--	--	--	--	--	--	--	hypothetical protein BRADI_5g11115v3, partial [Brachypodium distachyon]	--
TraesCS6A01G393600	0	0	0.17036	14.5	0.085692	11.5	1.629	159.5	1.84725	197	1.37586	154.5	0.00322509	1.73785	up	--	--	Molecular Function: binding (GO:0005488);; Cellular Component: membrane (GO:0016020);;	--	--	--	--	Domain of unknown function (DUF4371);; hAT family C-terminal dimerisation region	--	S	Function unknown	PREDICTED: uncharacterized protein LOC103645974 [Zea mays]	molecular function: binding (GO:0005488);; cellular component: membrane (GO:0016020)
TraesCS7A01G148800	1.6484	348.5	1.41937	212	1.45193	260	0.424885	64.5	0.416191	66	0.447388	79	1.57963e-11	-1.59351	down	--	--	--	--	--	--	--	--	--	R	General function prediction only	hypothetical protein F775_07540 [Aegilops tauschii]	--
TraesCS2B01G046600	1.33853	131.5	3.27691	204	3.54877	274	10.7566	651.5	9.99718	685.5	9.14811	663	5.71244e-05	1.58916	up	--	--	Cellular Component: intracellular (GO:0005622);; Molecular Function: zinc ion binding (GO:0008270);;	K13811|0|bdi:100837643|K13811 3'-phosphoadenosine 5'-phosphosulfate synthase [EC:2.7.7.4 2.7.1.25] | (RefSeq) ATP sulfurylase 2	Purine metabolism (ko00230);; Monobactam biosynthesis (ko00261);; Selenocompound metabolism (ko00450);; Sulfur metabolism (ko00920)	[R]	General function prediction only	Zn-finger in Ran binding protein and others	--	R	General function prediction only	predicted protein [Hordeum vulgare subsp. vulgare]	cellular component: cell (GO:0005623);; cellular component: cell part (GO:0044464);; molecular function: binding (GO:0005488)
Triticum_aestivum_newGene_53411	1.03618	166	1.13248	144.5	0.835511	151	0	0	0	0	0	0	2.02019e-33	-5.1304	down	--	--	--	--	--	--	--	--	--	S	Function unknown	PREDICTED: coumaroyl-CoA:anthocyanidin 3-O-glucoside-6&apos;&apos;-O-coumaroyltransferase 2-like [Brachypodium distachyon]	--
TraesCS1B01G060000	6.99349	1412.5	6.98013	998	7.13663	1416	4.62552	553.5	7.88103	494	8.09325	594.5	2.55131e-06	-1.19694	down	--	--	Biological Process: glucuronoxylan metabolic process (GO:0010413);; Molecular Function: ligase activity (GO:0016874);; Biological Process: xylan biosynthetic process (GO:0045492);;	--	--	[S]	Function unknown	Uncharacterized conserved protein (DUF2042)	E3 UFM1-protein ligase 1 homolog OS=Oryza sativa subsp. japonica (Rice) PE=3 SV=1	S	Function unknown	hypothetical protein TRIUR3_17287 [Triticum urartu]	biological process: metabolic process (GO:0008152);; biological process: cellular process (GO:0009987);; molecular function: catalytic activity (GO:0003824);; biological process: single-organism process (GO:0044699);; biological process: cellular component organization or biogenesis (GO:0071840)
TraesCS6B01G034500	0.579215	90.5	0.636538	75	0.598558	92.5	0	0	0	0	0	0	2.29069e-16	-3.84063	down	--	--	Molecular Function: purine ribonucleoside binding (GO:0032550);; Molecular Function: adenyl ribonucleotide binding (GO:0032559);; Molecular Function: anion binding (GO:0043168);;	--	--	[T]	Signal transduction mechanisms	NB-ARC domain	Disease resistance protein RPP13 GN=RPP13 OS=Arabidopsis thaliana (Mouse-ear cress) PE=2 SV=2	T	Signal transduction mechanisms	Disease resistance protein RPM1 [Triticum urartu]	molecular function: binding (GO:0005488)
Triticum_aestivum_newGene_65723	2.18796	340	1.8997	243.5	1.98772	291.5	0.118286	14	0.048379	10	0.133701	28.5	1.36495e-11	-2.84199	down	--	--	--	--	--	--	--	Mitochondrial carrier protein	--	--	--	uncharacterized protein LOC109748881 [Aegilops tauschii subsp. tauschii]	--
TraesCS1B01G068000	1.47028	320.5	1.55074	248	3.57045	843.5	0.38929	72.5	0.409286	80	0.454017	95.5	1.8152e-07	-1.87897	down	--	--	Cellular Component: plastid (GO:0009536);;	--	--	--	--	Weak chloroplast movement under blue light	Putative WEB family protein At1g65010, chloroplastic (Precursor) GN=At1g65010 OS=Arabidopsis thaliana (Mouse-ear cress) PE=1 SV=1	S	Function unknown	hypothetical protein F775_31651 [Aegilops tauschii]	cellular component: cell (GO:0005623);; cellular component: organelle (GO:0043226);; cellular component: cell part (GO:0044464)
TraesCS2B01G046400	1.8937	329.5	1.73434	223	1.91126	296	0.638596	77	0.595579	75.5	0.602823	85	4.55379e-23	-1.48468	down	[J]	Translation, ribosomal structure and biogenesis	Biological Process: spliceosomal tri-snRNP complex assembly (GO:0000244);; Cellular Component: U4/U6 x U5 tri-snRNP complex (GO:0046540);;	K12844|0|zma:100194058|K12844 U4/U6 small nuclear ribonucleoprotein PRP31 | (RefSeq) GRMZM2G003307; uncharacterized LOC100194058	Spliceosome (ko03040)	[A]	RNA processing and modification	Putative snoRNA binding domain;; Prp31 C terminal domain;; NOSIC (NUC001) domain	Probable nucleolar protein 5-2 GN=T12H1.2 OS=Arabidopsis thaliana (Mouse-ear cress) PE=2 SV=1	A	RNA processing and modification	hypothetical protein F775_27553 [Aegilops tauschii]	biological process: metabolic process (GO:0008152);; biological process: cellular process (GO:0009987);; biological process: cellular component organization or biogenesis (GO:0071840);; cellular component: cell (GO:0005623);; cellular component: macromolecular complex (GO:0032991);; cellular component: organelle (GO:0043226);; cellular component: organelle part (GO:0044422);; cellular component: …
Triticum_aestivum_newGene_41754	3.23598	287.5	2.7916	173	3.32923	288.5	0	0	0	0	0	0	1.23564e-65	-6.38613	down	[O]	Posttranslational modification, protein turnover, chaperones	Molecular Function: ATP binding (GO:0005524);;	--	--	[O]	Posttranslational modification, protein turnover, chaperones	AAA domain (Cdc48 subfamily);; C-terminal, D2-small domain, of ClpB protein;; AAA domain (dynein-related subfamily);; ATPase family associated with various cellular activities (AAA);; AAA domain	Chaperone protein ClpB1 OS=Arabidopsis thaliana OX=3702 GN=CLPB1 PE=1 SV=2	O	Posttranslational modification, protein turnover, chaperones	chaperone protein ClpB1-like isoform X1 [Aegilops tauschii subsp. tauschii]	molecular function: binding (GO:0005488)
TraesCS1B01G135000	3.05244	407.5	2.80216	273	3.17612	406.5	0.537095	56.5	0.34489	36	0.425198	49.5	4.63511e-30	-2.68739	down	[QR]	Secondary metabolites biosynthesis, transport and catabolism;; General function prediction only	Molecular Function: RNA binding (GO:0003723);; Molecular Function: mRNA (guanine-N7-)-methyltransferase activity (GO:0004482);; Cellular Component: nucleus (GO:0005634);; Biological Process: 7-methylguanosine mRNA capping (GO:0006370);; Biological Process: proline transport (GO:0015824);; Biological Process: RNA (guanine-N7)-methylation (GO:0036265);;	K00565|0|bdi:100845209|K00565 mRNA (guanine-N7-)-methyltransferase [EC:2.1.1.56] | (RefSeq) mRNA cap guanine-N7 methyltransferase 1	mRNA surveillance pathway (ko03015)	[A]	RNA processing and modification	mRNA capping enzyme;; Methyltransferase domain;; Methyltransferase domain;; Methyltransferase domain;; Methyltransferase domain;; Methyltransferase domain;; Methyltransferase domain	mRNA cap guanine-N7 methyltransferase 1 OS=Oryza sativa subsp. japonica (Rice) PE=2 SV=1	A	RNA processing and modification	mRNA cap guanine-N7 methyltransferase 1 [Aegilops tauschii]	molecular function: binding (GO:0005488);; molecular function: catalytic activity (GO:0003824);; biological process: metabolic process (GO:0008152);; biological process: cellular process (GO:0009987);; cellular component: cell (GO:0005623);; cellular component: organelle (GO:0043226);; cellular component: cell part (GO:0044464);; biological process: single-organism process (GO:0044699);; biologic…
TraesCS1B01G403700	1.53552	38.5	2.32556	37	3.30798	74.5	14.9622	265	14.049	252.5	14.8796	297	1.47438e-08	2.02121	up	--	--	Biological Process: cellulose biosynthetic process (GO:0030244);; Biological Process: Golgi vesicle transport (GO:0048193);;	--	--	[S]	Function unknown	Rab5-interacting protein (Rab5ip)	--	S	Function unknown	PREDICTED: ER membrane protein complex subunit 6-like [Brachypodium distachyon]	biological process: metabolic process (GO:0008152);; biological process: cellular process (GO:0009987);; biological process: single-organism process (GO:0044699);; biological process: localization (GO:0051179)
TraesCS1B01G130800	0.705105	94	0.720191	65.5	0.87151	104.5	0.0239035	3	0.0090105	1	0	0	6.00612e-28	-4.28199	down	[TK]	Signal transduction mechanisms;; Transcription	Molecular Function: calcium ion binding (GO:0005509);; Molecular Function: GTP diphosphokinase activity (GO:0008728);; Cellular Component: chloroplast (GO:0009507);; Biological Process: guanosine tetraphosphate metabolic process (GO:0015969);;	--	--	[T]	Signal transduction mechanisms	Region found in RelA / SpoT proteins;; HD domain;; EF hand;; EF hand;; EF-hand domain pair;; EF-hand domain	Probable GTP diphosphokinase CRSH1, chloroplastic (Precursor) OS=Oryza sativa subsp. japonica (Rice) PE=2 SV=1	T	Signal transduction mechanisms	predicted protein [Hordeum vulgare subsp. vulgare]	molecular function: binding (GO:0005488);; molecular function: catalytic activity (GO:0003824);; cellular component: cell (GO:0005623);; cellular component: organelle (GO:0043226);; cellular component: cell part (GO:0044464);; biological process: metabolic process (GO:0008152);; biological process: cellular process (GO:0009987);; biological process: single-organism process (GO:0044699)
TraesCS6B01G465300	0.249642	153	0.651396	156	0.602901	182	1.22156	298.5	1.28844	280	1.10727	287	2.44362e-05	1.07556	up	--	--	Cellular Component: cytoplasmic vesicle (GO:0016023);;	K19022|0|bdi:100842049|K19022 AP-5 complex subunit beta-1 | (RefSeq) uncharacterized LOC100842049	--	--	--	--	--	S	Function unknown	predicted protein [Hordeum vulgare subsp. vulgare]	--
TraesCS1B01G066000	0.537469	83.5	0.670099	82.5	0.620374	95.5	0.041501	5.5	0.203296	27	0.184444	27	0.00228271	-1.64388	down	[V]	Defense mechanisms	Molecular Function: ATP binding (GO:0005524);; Cellular Component: vacuolar lumen (GO:0005775);; Cellular Component: plasma membrane (GO:0005886);; Biological Process: obsolete ATP catabolic process (GO:0006200);; Biological Process: vacuolar transport (GO:0007034);; Biological Process: response to nematode (GO:0009624);; Molecular Function: ATPase activity, coupled to transmembrane movement of s…	--	--	[Q]	Secondary metabolites biosynthesis, transport and catabolism	ABC-2 type transporter;; ABC transporter;; AAA ATPase domain	ABC transporter G family member 5 {ECO:0000303|PubMed:18299247} OS=Oryza sativa subsp. japonica (Rice) PE=1 SV=1	Q	Secondary metabolites biosynthesis, transport and catabolism	predicted protein [Hordeum vulgare subsp. vulgare]	molecular function: binding (GO:0005488);; cellular component: cell (GO:0005623);; cellular component: membrane-enclosed lumen (GO:0031974);; cellular component: organelle (GO:0043226);; cellular component: organelle part (GO:0044422);; cellular component: cell part (GO:0044464);; cellular component: membrane (GO:0016020);; biological process: localization (GO:0051179);; biological process: respo…
TraesCS2A01G576400	1.1494	82	3.30983	149.5	2.31374	140.5	15.9247	804	15.0275	800	14.8761	855	2.10891e-06	1.98589	up	[C]	Energy production and conversion	Molecular Function: magnesium ion binding (GO:0000287);; Molecular Function: inorganic diphosphatase activity (GO:0004427);; Cellular Component: nucleus (GO:0005634);; Cellular Component: vacuolar membrane (GO:0005774);; Biological Process: phosphate-containing compound metabolic process (GO:0006796);; Biological Process: ion transport (GO:0006811);; Cellular Component: integral component of memb…	K01507|4.94388e-150|zma:541666|K01507 inorganic pyrophosphatase [EC:3.6.1.1] | (RefSeq) pco131913, GRMZM2G061928, IPP; uncharacterized LOC541666	Oxidative phosphorylation (ko00190)	[C]	Energy production and conversion	Inorganic pyrophosphatase	Soluble inorganic pyrophosphatase GN=IPP OS=Zea mays (Maize) PE=2 SV=1	C	Energy production and conversion	Soluble inorganic pyrophosphatase [Triticum urartu]	molecular function: binding (GO:0005488);; molecular function: catalytic activity (GO:0003824);; cellular component: cell (GO:0005623);; cellular component: organelle (GO:0043226);; cellular component: cell part (GO:0044464);; cellular component: membrane (GO:0016020);; cellular component: organelle part (GO:0044422);; biological process: metabolic process (GO:0008152);; biological process: cellu…
TraesCS5B01G444700	3.6579	359	2.92736	217	3.58994	312.5	0.69809	62.5	0.496833	38.5	0.690773	63	2.22976e-15	-1.95915	down	[J]	Translation, ribosomal structure and biogenesis	Biological Process: very long-chain fatty acid metabolic process (GO:0000038);; Biological Process: RNA splicing, via endonucleolytic cleavage and ligation (GO:0000394);; Biological Process: pseudouridine synthesis (GO:0001522);; Molecular Function: RNA binding (GO:0003723);; Cellular Component: mitochondrion (GO:0005739);; Cellular Component: cytosol (GO:0005829);; Biological Process: methionine…	--	--	[A]	RNA processing and modification	RNA pseudouridylate synthase	RNA pseudouridine synthase 7 OS=Oryza sativa subsp. japonica (Rice) PE=2 SV=2	A	RNA processing and modification	predicted protein [Hordeum vulgare subsp. vulgare]	biological process: metabolic process (GO:0008152);; biological process: cellular process (GO:0009987);; biological process: single-organism process (GO:0044699);; molecular function: binding (GO:0005488);; cellular component: cell (GO:0005623);; cellular component: organelle (GO:0043226);; cellular component: cell part (GO:0044464);; biological process: response to stimulus (GO:0050896);; molecu…
TraesCS7B01G049000	0.656521	154	0.590921	98.5	0.645031	138.5	0.0879265	16	0.023749	4.5	0.0370515	8	4.42904e-23	-3.11059	down	[TK]	Signal transduction mechanisms;; Transcription	Molecular Function: phosphorelay response regulator activity (GO:0000156);; Biological Process: phosphorelay signal transduction system (GO:0000160);; Molecular Function: DNA binding (GO:0003677);; Molecular Function: chromatin binding (GO:0003682);; Biological Process: regulation of transcription, DNA-templated (GO:0006355);; Biological Process: intracellular signal transduction (GO:0035556);;	K14491|0|bdi:100828175|K14491 two-component response regulator ARR-B family | (RefSeq) two-component response regulator ORR22	Plant hormone signal transduction (ko04075)	[K]	Transcription	Response regulator receiver domain;; Myb-like DNA-binding domain	Two-component response regulator ARR12 GN=ARR12 OS=Arabidopsis thaliana (Mouse-ear cress) PE=2 SV=2	K	Transcription	Two-component response regulator ARR12 [Triticum urartu]	molecular function: signal transducer activity (GO:0004871);; biological process: cellular process (GO:0009987);; biological process: signaling (GO:0023052);; biological process: single-organism process (GO:0044699);; biological process: response to stimulus (GO:0050896);; biological process: biological regulation (GO:0065007);; molecular function: binding (GO:0005488)
Triticum_aestivum_newGene_29523	0	0	0	0	0	0	0.881143	148	1.34759	243	1.23182	244.5	4.6338e-65	6.45267	up	--	--	--	--	--	--	--	MULE transposase domain;; SWIM zinc finger;; MULE transposase domain;; FAR1 DNA-binding domain	Protein FAR1-RELATED SEQUENCE 3 OS=Arabidopsis thaliana OX=3702 GN=FRS3 PE=1 SV=2	S	Function unknown	uncharacterized protein LOC109771528 [Aegilops tauschii subsp. tauschii]	--
TraesCS7D01G070400	0.515602	13	1.37009	33.5	1.73923	48.5	7.98655	162.5	7.96997	171	6.14495	136.5	0.000198422	1.90048	up	--	--	--	--	--	[R]	General function prediction only	--	--	R	General function prediction only	hypothetical protein F775_11147 [Aegilops tauschii]	--
TraesCS6B01G307400	5.09507	1437	4.40582	877.5	4.05379	973	0.226959	39.5	0.307572	58	0.20079	39	2.51073e-08	-2.52584	down	[R]	General function prediction only	Molecular Function: nucleotide binding (GO:0000166);; Biological Process: formation of translation preinitiation complex (GO:0001731);; Molecular Function: translation initiation factor activity (GO:0003743);; Cellular Component: nucleus (GO:0005634);; Cellular Component: cytosol (GO:0005829);; Cellular Component: eukaryotic translation initiation factor 3 complex (GO:0005852);; Biological Proces…	K03253|0|bdi:100822093|K03253 translation initiation factor 3 subunit B | (RefSeq) eukaryotic translation initiation factor 3 subunit B-like	RNA transport (ko03013)	[J]	Translation, ribosomal structure and biogenesis	Eukaryotic translation initiation factor eIF2A;; RNA recognition motif. (a.k.a. RRM, RBD, or RNP domain)	Eukaryotic translation initiation factor 3 subunit B {ECO:0000255|HAMAP-Rule:MF_03001} GN=TIF3B1 OS=Arabidopsis thaliana (Mouse-ear cress) PE=1 SV=1	J	Translation, ribosomal structure and biogenesis	predicted protein [Hordeum vulgare subsp. vulgare]	molecular function: binding (GO:0005488);; biological process: cellular process (GO:0009987);; biological process: cellular component organization or biogenesis (GO:0071840);; biological process: metabolic process (GO:0008152);; cellular component: cell (GO:0005623);; cellular component: organelle (GO:0043226);; cellular component: cell part (GO:0044464);; cellular component: macromolecular compl…
TraesCS5B01G322200	21.8904	294.5	16.6269	166.5	20.5	250	0	0	0.152301	1.5	0.12036	1.5	6.61231e-40	-5.11929	down	--	--	Cellular Component: plastid (GO:0009536);; Cellular Component: cytoplasmic vesicle (GO:0016023);;	--	--	--	--	--	--	S	Function unknown	PREDICTED: uncharacterized protein LOC101770825 [Setaria italica]	cellular component: cell (GO:0005623);; cellular component: organelle (GO:0043226);; cellular component: cell part (GO:0044464)
Triticum_aestivum_newGene_57968	1.23371	231.5	1.72529	217	1.72595	245	0.006309	1.5	0	0	0.011266	2.5	4.16632e-57	-5.58091	down	[MR]	Cell wall/membrane/envelope biogenesis;; General function prediction only	Molecular Function: ATP binding (GO:0005524);; Molecular Function: D-alanine-D-alanine ligase activity (GO:0008716);; Cellular Component: chloroplast (GO:0009507);; Molecular Function: metal ion binding (GO:0046872);;	--	--	--	--	--	Nucleobase-ascorbate transporter 7 OS=Arabidopsis thaliana OX=3702 GN=NAT7 PE=2 SV=2	M	Cell wall/membrane/envelope biogenesis	D-alanine--D-alanine ligase [Triticum urartu]	molecular function: binding (GO:0005488);; molecular function: catalytic activity (GO:0003824);; cellular component: cell (GO:0005623);; cellular component: organelle (GO:0043226);; cellular component: cell part (GO:0044464)
TraesCS1D01G453600	2.23879	519.5	4.65452	796	3.67718	808.5	18.0521	3114	15.6675	2837.5	16.5176	3310	2.30998e-07	1.70989	up	--	--	Cellular Component: nuclear euchromatin (GO:0005719);; Cellular Component: nucleolus (GO:0005730);; Cellular Component: cytoplasm (GO:0005737);; Biological Process: DNA methylation (GO:0006306);; Biological Process: chromatin silencing (GO:0006342);; Biological Process: defense response to bacterium, incompatible interaction (GO:0009816);; Biological Process: negative regulation of transposition …	K11593|0|osa:4335025|K11593 eukaryotic translation initiation factor 2C | (RefSeq) AGO4B, OsAGO4b, OsJ_13701; protein argonaute 4B	--	[J]	Translation, ribosomal structure and biogenesis	Piwi domain;; PAZ domain;; Domain of unknown function (DUF1785)	Protein argonaute 4B GN=OsJ_13701 OS=Oryza sativa subsp. japonica (Rice) PE=2 SV=1	J	Translation, ribosomal structure and biogenesis	argonaute 4, partial [Triticum aestivum]	cellular component: cell (GO:0005623);; cellular component: membrane-enclosed lumen (GO:0031974);; cellular component: organelle (GO:0043226);; cellular component: organelle part (GO:0044422);; cellular component: cell part (GO:0044464);; biological process: metabolic process (GO:0008152);; biological process: cellular process (GO:0009987);; biological process: single-organism process (GO:0044699…
TraesCS5B01G321600	8.95246	913.5	6.38821	560	7.9754	771.5	0.556695	71	0.451975	62	0.609611	93	3.10769e-05	-2.10531	down	[R]	General function prediction only	Cellular Component: cytoplasmic vesicle (GO:0016023);; Molecular Function: hydrolase activity (GO:0016787);;	--	--	[R]	General function prediction only	Calcineurin-like phosphoesterase	Probable inactive purple acid phosphatase 29 (Precursor) GN=PAP29 OS=Arabidopsis thaliana (Mouse-ear cress) PE=2 SV=1	R	General function prediction only	putative inactive purple acid phosphatase 29 [Triticum urartu]	molecular function: catalytic activity (GO:0003824)
Triticum_aestivum_newGene_76917	15.1018	1074	14.7987	768.5	15.6147	1025.5	2.09866	106	2.57616	135.5	2.64609	148.5	6.20602e-44	-2.47726	down	--	--	--	--	--	--	--	--	--	--	--	--	--
TraesCS1B01G128400	11.4313	477.5	10.3473	305.5	13.9476	519.5	0.804654	24	0.912045	27.5	0.705636	25.5	2.09106e-16	-3.13131	down	--	--	Cellular Component: endosome (GO:0005768);; Cellular Component: Golgi apparatus (GO:0005794);; Cellular Component: trans-Golgi network (GO:0005802);; Biological Process: Golgi organization (GO:0007030);; Biological Process: protein secretion (GO:0009306);; Biological Process: unidimensional cell growth (GO:0009826);; Cellular Component: integral component of membrane (GO:0016021);; Cellular Compo…	--	--	[R]	General function prediction only	Eukaryotic protein of unknown function (DUF846)	Golgi apparatus membrane protein-like protein ECHIDNA GN=ECH OS=Arabidopsis thaliana (Mouse-ear cress) PE=1 SV=1	S	Function unknown	predicted protein [Hordeum vulgare subsp. vulgare]	cellular component: cell (GO:0005623);; cellular component: organelle (GO:0043226);; cellular component: cell part (GO:0044464);; cellular component: organelle part (GO:0044422);; biological process: cellular process (GO:0009987);; biological process: cellular component organization or biogenesis (GO:0071840);; biological process: single-organism process (GO:0044699);; biological process: localiz…
TraesCS2B01G013500	0.27712	41	0.381546	40	0.371679	46	4.54455	428.5	3.66499	358.5	4.02503	424.5	8.66596e-06	2.2353	up	--	--	Cellular Component: mitochondrion (GO:0005739);;	--	--	--	--	--	--	S	Function unknown	hypothetical protein TRIUR3_07334 [Triticum urartu]	cellular component: cell (GO:0005623);; cellular component: organelle (GO:0043226);; cellular component: cell part (GO:0044464)
TraesCS5A01G075300	1.65125	285	1.43924	173	1.78677	280.5	4.06067	494.5	3.22414	406	3.47068	480	1.10144e-09	1.02526	up	--	--	Cellular Component: plasma membrane (GO:0005886);;	--	--	--	--	Protein of unknown function (DUF1336)	Protein ENHANCED DISEASE RESISTANCE 2 GN=EDR2 OS=Arabidopsis thaliana (Mouse-ear cress) PE=2 SV=1	S	Function unknown	hypothetical protein TRIUR3_30233 [Triticum urartu]	cellular component: cell (GO:0005623);; cellular component: membrane (GO:0016020);; cellular component: cell part (GO:0044464)
Triticum_aestivum_newGene_4177	0.556832	118.5	0.617512	80.5	0.458761	93.5	0	0	0	0	0	0	2.37867e-40	-5.30753	down	--	--	Cellular Component: nucleus (GO:0005634);; Biological Process: regulation of transcription, DNA-templated (GO:0006355);; Biological Process: regulation of translation (GO:0006417);; Biological Process: auxin-activated signaling pathway (GO:0009734);; Biological Process: flower development (GO:0009908);; Biological Process: longitudinal axis specification (GO:0009942);; Biological Process: leaf va…	K14486|1.15064e-19|dosa:Os04t0664400-01|K14486 auxin response factor | (RAP-DB) Os04g0664400; Auxin response factor 1.	Plant hormone signal transduction (ko04075)	--	--	--	Auxin response factor 11 OS=Oryza sativa subsp. japonica OX=39947 GN=ARF11 PE=2 SV=1	K	Transcription	auxin response factor 11 isoform X1 [Aegilops tauschii subsp. tauschii]	cellular component: cell (GO:0005623);; cellular component: organelle (GO:0043226);; cellular component: cell part (GO:0044464);; biological process: biological regulation (GO:0065007);; biological process: cellular process (GO:0009987);; biological process: signaling (GO:0023052);; biological process: single-organism process (GO:0044699);; biological process: response to stimulus (GO:0050896);; …
TraesCS1B01G053600	22.6423	3887	23.3593	2816	23.947	3764.5	1.14375	135	1.28456	157	1.26253	160	6.08721e-38	-3.5956	down	[G]	Carbohydrate transport and metabolism	Molecular Function: glucose-6-phosphate isomerase activity (GO:0004347);; Cellular Component: cytosol (GO:0005829);; Biological Process: gluconeogenesis (GO:0006094);; Biological Process: glycolytic process (GO:0006096);; Biological Process: defense response to fungus, incompatible interaction (GO:0009817);; Biological Process: response to cadmium ion (GO:0046686);;	K01810|0|bdi:100821500|K01810 glucose-6-phosphate isomerase [EC:5.3.1.9] | (RefSeq) glucose-6-phosphate isomerase, cytosolic	Glycolysis / Gluconeogenesis (ko00010);; Pentose phosphate pathway (ko00030);; Starch and sucrose metabolism (ko00500);; Amino sugar and nucleotide sugar metabolism (ko00520);; Carbon metabolism (ko01200)	[G]	Carbohydrate transport and metabolism	Phosphoglucose isomerase	Glucose-6-phosphate isomerase, cytosolic GN=PHI1 OS=Zea mays (Maize) PE=2 SV=1	G	Carbohydrate transport and metabolism	glucose-6-phosphate isomerase [Triticum aestivum]	molecular function: catalytic activity (GO:0003824);; cellular component: cell (GO:0005623);; cellular component: cell part (GO:0044464);; biological process: metabolic process (GO:0008152);; biological process: single-organism process (GO:0044699);; biological process: cellular process (GO:0009987);; biological process: immune system process (GO:0002376);; biological process: response to stimulu…
TraesCS1B01G068500	29.4221	1501.5	28.5369	1135	30.8155	1632	2.37207	126.5	4.08327	240	3.50491	222	2.10676e-11	-2.36891	down	--	--	--	--	--	--	--	--	--	--	--	hypothetical protein TRIUR3_16979 [Triticum urartu]	--
Triticum_aestivum_newGene_76826	0	0	0	0	0.013227	4	0.976227	121	0.707372	109.5	0.708021	94.5	1.69945e-06	2.48049	up	--	--	--	--	--	--	--	--	--	--	--	--	--
Triticum_aestivum_newGene_38161	0.393746	62.5	0.311269	61	0.604102	69.5	1.1792	202.5	1.16183	223	1.01723	191	1.93284e-13	1.97103	up	--	--	Molecular Function: catalytic activity (GO:0003824);; Biological Process: tRNA metabolic process (GO:0006399);; Biological Process: gene expression (GO:0010467);;	K00783|8.89564e-18|bdi:100826310|K00783 23S rRNA (pseudouridine1915-N3)-methyltransferase [EC:2.1.1.177] | (RefSeq) putative RNA methyltransferase At5g10620	--	--	--	--	Putative RNA methyltransferase At5g10620 OS=Arabidopsis thaliana OX=3702 GN=At5g10620 PE=3 SV=1	S	Function unknown	putative RNA methyltransferase At5g10620 [Aegilops tauschii subsp. tauschii]	molecular function: catalytic activity (GO:0003824);; biological process: metabolic process (GO:0008152);; biological process: cellular process (GO:0009987)
Triticum_aestivum_newGene_91624	3.5433	249	2.6817	135.5	3.36836	209.5	0	0	0	0	0.01414	1	1.13898e-33	-4.97245	down	--	--	--	--	--	--	--	--	--	--	--	--	--
TraesCS3B01G167900	0	0	0.0260305	2.5	0	0	8.69387	806.5	8.70373	845.5	8.29885	871	4.58735e-08	2.76403	up	--	--	--	--	--	--	--	Protein of unknown function (DUF1618)	--	R	General function prediction only	unnamed protein product [Triticum aestivum]	--
Triticum_aestivum_newGene_2433	0.919564	191.5	0.760081	101.5	1.07148	166	0	0	0	0	0	0	9.00206e-48	-5.71638	down	--	--	Cellular Component: membrane (GO:0016020);;	--	--	--	--	--	--	--	--	hypothetical protein TRIUR3_14845 [Triticum urartu]	cellular component: membrane (GO:0016020)
Triticum_aestivum_newGene_95431	0.324007	54	0.410537	62.5	0.251563	54.5	0.457102	97.5	0.822832	112	0.787332	113	1.64792e-05	1.17933	up	--	--	Biological Process: phosphorelay signal transduction system (GO:0000160);; Molecular Function: transcription factor activity, sequence-specific DNA binding (GO:0003700);; Molecular Function: ATP binding (GO:0005524);; Cellular Component: nucleus (GO:0005634);; Biological Process: cytokinin-activated signaling pathway (GO:0009736);; Molecular Function: sequence-specific DNA binding (GO:0043565);; …	K14491|2.8516e-13|bdi:100829000|K14491 two-component response regulator ARR-B family | (RefSeq) two-component response regulator ORR23	Plant hormone signal transduction (ko04075)	[K]	Transcription	Response regulator receiver domain	Two-component response regulator ORR22 OS=Oryza sativa subsp. indica OX=39946 GN=RR22 PE=3 SV=1	K	Transcription	uncharacterized protein LOC109778063 [Aegilops tauschii subsp. tauschii]	biological process: cellular process (GO:0009987);; biological process: signaling (GO:0023052);; biological process: single-organism process (GO:0044699);; biological process: response to stimulus (GO:0050896);; biological process: biological regulation (GO:0065007);; molecular function: nucleic acid binding transcription factor activity (GO:0001071);; molecular function: binding (GO:0005488);; c…
TraesCS1B01G048800	8.50792	1064.5	9.23311	776.5	9.29618	937	0.089011	8.5	0.096567	9.5	0.0842755	9	2.42511e-10	-3.10129	down	--	--	--	--	--	--	--	--	--	S	Function unknown	hypothetical protein F775_27537 [Aegilops tauschii]	--
TraesCS1B01G180300	1.84596	150	2.01479	115.5	2.08896	156	4.79128	283.5	4.00892	253	4.37593	292.5	1.21707e-09	1.18778	up	--	--	--	--	--	--	--	--	Protein FLX-like 3 OS=Arabidopsis thaliana (Mouse-ear cress) PE=1 SV=1	S	Function unknown	hypothetical protein F775_11967 [Aegilops tauschii]	--
TraesCS6D01G381400	2.6118	261	1.83758	137.5	1.9737	181.5	0	0	0	0	0	0	1.20712e-51	-5.88525	down	--	--	--	--	--	--	--	F-box domain	--	R	General function prediction only	hypothetical protein F775_08313 [Aegilops tauschii]	--
TraesCS6A01G397700	2.68462	393.5	2.18769	248.5	2.65337	354.5	1.06035	107	0.897479	94	1.3235	146.5	7.11586e-11	-1.11078	down	--	--	--	--	--	--	--	F-box domain	--	R	General function prediction only	predicted protein [Hordeum vulgare subsp. vulgare]	--
Triticum_aestivum_newGene_59171	0.999082	123.5	0.635095	54.5	1.3178	152	0.506911	48.5	0.358703	33.5	0.492609	47.5	0.00117004	-1.0951	down	--	--	--	--	--	--	--	--	--	--	--	--	--
TraesCS5A01G385700	0.38532	18	1.24939	36.5	1.04628	40	8.17871	244.5	14.3816	443.5	12.0233	416	1.33741e-05	2.19633	up	--	--	--	--	--	--	--	Seed maturation protein	Late embryogenesis abundant protein D-34 OS=Gossypium hirsutum (Upland cotton) PE=4 SV=1	S	Function unknown	hypothetical protein F775_28182 [Aegilops tauschii]	--
Triticum_aestivum_newGene_48918	0	0	0	0	0	0	7.79177	578.5	12.2142	951	10.7328	879.5	3.74127e-120	8.10889	up	--	--	--	--	--	--	--	--	--	--	--	hypothetical protein PSTG_18465, partial [Puccinia striiformis f. sp. tritici PST-78]	--
Triticum_aestivum_newGene_41478	0	0	0	0	0	0	0.997684	84	0.953422	84	1.11472	107	2.74475e-45	5.53608	up	--	--	--	--	--	--	--	--	--	--	--	phytoene synthase 2, chloroplastic-like [Aegilops tauschii subsp. tauschii]	--
TraesCS3B01G256800	0.694204	90.5	0.802153	72.5	0.782316	93	1.41476	193	1.18238	173.5	1.81625	215.5	0.00170588	1.23257	up	[H]	Coenzyme transport and metabolism	Molecular Function: uroporphyrin-III C-methyltransferase activity (GO:0004851);; Biological Process: threonine catabolic process (GO:0006567);; Cellular Component: chloroplast (GO:0009507);; Biological Process: siroheme biosynthetic process (GO:0019354);; Biological Process: methylation (GO:0032259);; Molecular Function: precorrin-2 dehydrogenase activity (GO:0043115);; Biological Process: oxidat…	--	--	[H]	Coenzyme transport and metabolism	Tetrapyrrole (Corrin/Porphyrin) Methylases	Uroporphyrinogen-III C-methyltransferase GN=cobA OS=Cyanidium caldarium PE=3 SV=1	H	Coenzyme transport and metabolism	unnamed protein product [Triticum aestivum]	molecular function: catalytic activity (GO:0003824);; biological process: metabolic process (GO:0008152);; biological process: cellular process (GO:0009987);; biological process: single-organism process (GO:0044699);; cellular component: cell (GO:0005623);; cellular component: organelle (GO:0043226);; cellular component: cell part (GO:0044464)
TraesCS6B01G406800	3.32138	685.5	2.77661	429	3.59766	617	1.03093	113	0.829049	97	0.831001	110.5	2.14114e-05	-1.57786	down	--	--	--	--	--	--	--	--	--	R	General function prediction only	hypothetical protein F775_00685 [Aegilops tauschii]	--
TraesCS5B01G005300	2.74554	861.5	2.84375	587	2.73461	718.5	0.0032385	1.5	0	0	0.0027855	1	1.10444e-108	-7.32466	down	--	--	Molecular Function: catalytic activity (GO:0003824);; Biological Process: metabolic process (GO:0008152);;	--	--	--	--	--	--	R	General function prediction only	hypothetical protein TRIUR3_01336 [Triticum urartu]	molecular function: catalytic activity (GO:0003824);; biological process: metabolic process (GO:0008152)
TraesCS1B01G057900	16.3203	499.5	14.7002	334	15.4965	428.5	0.209027	5	0.176706	4.5	0.194882	5.5	1.07528e-38	-4.82211	down	[H]	Coenzyme transport and metabolism	Molecular Function: dihydroneopterin aldolase activity (GO:0004150);; Cellular Component: mitochondrion (GO:0005739);; Biological Process: folic acid-containing compound metabolic process (GO:0006760);; Biological Process: RNA splicing (GO:0008380);; Molecular Function: Ran GTPase binding (GO:0008536);; Cellular Component: plastid (GO:0009536);; Biological Process: mitochondrial respiratory chain…	K01633|3.33519e-75|bdi:100821030|K01633 dihydroneopterin aldolase / 7,8-dihydroneopterin epimerase [EC:4.1.2.25 5.1.99.8] | (RefSeq) dihydroneopterin aldolase 1-like	Folate biosynthesis (ko00790)	--	--	Dihydroneopterin aldolase	Dihydroneopterin aldolase 2 {ECO:0000305} OS=Arabidopsis thaliana (Mouse-ear cress) PE=1 SV=1	H	Coenzyme transport and metabolism	Dihydroneopterin aldolase [Aegilops tauschii]	molecular function: catalytic activity (GO:0003824);; cellular component: cell (GO:0005623);; cellular component: organelle (GO:0043226);; cellular component: cell part (GO:0044464);; biological process: metabolic process (GO:0008152);; biological process: cellular process (GO:0009987);; biological process: single-organism process (GO:0044699);; molecular function: binding (GO:0005488);; biologic…
TraesCS2A01G255300	0.469585	77.5	0.60646	72	0.523621	78.5	0	0	0	0	0	0	7.54505e-32	-4.87603	down	--	--	Molecular Function: protein kinase activity (GO:0004672);; Molecular Function: ATP binding (GO:0005524);; Biological Process: protein phosphorylation (GO:0006468);;	--	--	--	--	Protein tyrosine kinase;; Protein kinase domain;; Leucine Rich Repeat	Probable LRR receptor-like serine/threonine-protein kinase At2g16250 (Precursor) GN=At2g16250 OS=Arabidopsis thaliana (Mouse-ear cress) PE=2 SV=1	T	Signal transduction mechanisms	predicted protein [Hordeum vulgare subsp. vulgare]	molecular function: catalytic activity (GO:0003824);; biological process: metabolic process (GO:0008152);; biological process: cellular process (GO:0009987);; molecular function: binding (GO:0005488)
Triticum_aestivum_newGene_5653	0	0	0	0	0.004326	0.5	0.656085	54.5	0.589723	55	0.550288	56	7.34003e-30	4.72736	up	--	--	--	--	--	--	--	--	--	--	--	--	--
TraesCS1D01G000100	0.0700365	22	0.0710455	15.5	0.0950835	24	0.645351	82.5	0.629219	105	0.980221	120	1.96336e-08	2.4377	up	--	--	Biological Process: defense response (GO:0006952);; Molecular Function: ADP binding (GO:0043531);;	--	--	[T]	Signal transduction mechanisms	NB-ARC domain;; Leucine Rich Repeat;; Leucine rich repeat;; Leucine Rich repeats (2 copies);; Leucine rich repeat	Putative disease resistance protein RGA4 GN=RGA4 OS=Solanum bulbocastanum (Wild potato) PE=2 SV=1	T	Signal transduction mechanisms	Putative disease resistance protein RGA4 [Triticum urartu]	biological process: response to stimulus (GO:0050896);; molecular function: binding (GO:0005488)
Triticum_aestivum_newGene_90046	4.0011	1894	4.46759	1516.5	4.6285	1991	0	0	0	0	0	0	1.73473e-145	-8.65837	down	--	--	Molecular Function: peptidase activity (GO:0008233);;	--	--	--	--	Ulp1 protease family, C-terminal catalytic domain	--	S	Function unknown	uncharacterized protein LOC109734124 isoform X1 [Aegilops tauschii subsp. tauschii]	molecular function: catalytic activity (GO:0003824)
TraesCS5B01G332400	2.67857	583.5	2.69705	353	1.85499	442.5	0.572009	106	0.713258	134.5	0.668431	136	6.93837e-15	-1.43648	down	[OJ]	Posttranslational modification, protein turnover, chaperones;; Translation, ribosomal structure and biogenesis	Cellular Component: plastid (GO:0009536);;	--	--	[OJ]	Posttranslational modification, protein turnover, chaperones;; Translation, ribosomal structure and biogenesis	La domain	La-related protein 1B GN=LARP1B OS=Arabidopsis thaliana (Mouse-ear cress) PE=2 SV=1	JO	Translation, ribosomal structure and biogenesis;; Posttranslational modification, protein turnover, chaperones	hypothetical protein F775_22814 [Aegilops tauschii]	cellular component: cell (GO:0005623);; cellular component: organelle (GO:0043226);; cellular component: cell part (GO:0044464)
TraesCS4B01G043000	0	0	0.0680345	7	0.092818	13	0.781421	80.5	0.877618	95.5	0.900365	106.5	0.000207771	2.00889	up	[GER]	Carbohydrate transport and metabolism;; Amino acid transport and metabolism;; General function prediction only	Cellular Component: plastid (GO:0009536);; Cellular Component: membrane (GO:0016020);;	--	--	--	--	EamA-like transporter family;; Multidrug resistance efflux transporter	--	S	Function unknown	integral membrane protein [Triticum aestivum]	cellular component: cell (GO:0005623);; cellular component: organelle (GO:0043226);; cellular component: cell part (GO:0044464);; cellular component: membrane (GO:0016020)
TraesCS1B01G150100	0.944044	233.5	0.850223	175	1.3395	317	0.026101	5.5	0	0	0.003384	2	1.62432e-21	-4.17847	down	--	--	Cellular Component: plastid (GO:0009536);; Biological Process: plastid organization (GO:0009657);; Biological Process: gene expression (GO:0010467);; Biological Process: RNA metabolic process (GO:0016070);; Biological Process: cellular biosynthetic process (GO:0044249);; Biological Process: organic substance biosynthetic process (GO:1901576);;	--	--	[R]	General function prediction only	PPR repeat family;; PPR repeat;; Pentatricopeptide repeat domain;; PPR repeat	Pentatricopeptide repeat-containing protein MRL1, chloroplastic (Precursor) GN=T11I11.70/T11I11.60 OS=Arabidopsis thaliana (Mouse-ear cress) PE=2 SV=2	S	Function unknown	PREDICTED: pentatricopeptide repeat-containing protein MRL1, chloroplastic [Brachypodium distachyon]	cellular component: cell (GO:0005623);; cellular component: organelle (GO:0043226);; cellular component: cell part (GO:0044464);; biological process: cellular process (GO:0009987);; biological process: cellular component organization or biogenesis (GO:0071840);; biological process: metabolic process (GO:0008152)
TraesCS6B01G214300	5.71969	368.5	4.8695	226	5.35736	296.5	0.32414	13	0.773726	35.5	0.73761	37	0.00360405	-1.69387	down	--	--	Cellular Component: plasma membrane (GO:0005886);; Biological Process: meristem structural organization (GO:0009933);; Biological Process: radial pattern formation (GO:0009956);; Biological Process: root morphogenesis (GO:0010015);; Biological Process: leaf vascular tissue pattern formation (GO:0010305);; Cellular Component: integral component of membrane (GO:0016021);; Cellular Component: cytopl…	--	--	--	--	Tetraspanin family	Tetraspanin-2 GN=TET2 OS=Arabidopsis thaliana (Mouse-ear cress) PE=2 SV=1	R	General function prediction only	predicted protein [Hordeum vulgare subsp. vulgare]	cellular component: cell (GO:0005623);; cellular component: membrane (GO:0016020);; cellular component: cell part (GO:0044464);; biological process: developmental process (GO:0032502);; biological process: single-organism process (GO:0044699);; biological process: multicellular organismal process (GO:0032501);; cellular component: membrane part (GO:0044425)
Triticum_aestivum_newGene_94887	2.13456	304.5	2.4515	265	1.46957	186	0	0	0	0	0	0	7.19341e-58	-6.19139	down	--	--	Biological Process: ion transport (GO:0006811);;	--	--	[P]	Inorganic ion transport and metabolism	--	Sodium/hydrogen exchanger 2 OS=Arabidopsis thaliana OX=3702 GN=NHX2 PE=2 SV=2	P	Inorganic ion transport and metabolism	uncharacterized protein LOC109772578 [Aegilops tauschii subsp. tauschii]	biological process: localization (GO:0051179)
Triticum_aestivum_newGene_55644	2.13776	306	2.46737	282	1.95478	274.5	0.0255075	5	0	0	0	0	8.83859e-13	-3.43916	down	--	--	Molecular Function: nucleotide binding (GO:0000166);;	K10403|7.02329e-11|bdi:100843836|K10403 kinesin family member 22 | (RefSeq) kinesin-like protein KIF22-B	--	--	--	--	Protein LOL3 OS=Oryza sativa subsp. japonica OX=39947 GN=LOL3 PE=2 SV=1	Z	Cytoskeleton	kinesin-like protein KIN-10B [Aegilops tauschii subsp. tauschii]	molecular function: binding (GO:0005488)
TraesCS3A01G499900	7.23546	582	5.8539	347	6.17657	456.5	1.79143	103	1.52264	87.5	1.62111	101.5	9.38771e-10	-1.67062	down	--	--	Biological Process: formation of translation preinitiation complex (GO:0001731);; Molecular Function: translation initiation factor activity (GO:0003743);; Cellular Component: eukaryotic translation initiation factor 3 complex (GO:0005852);; Biological Process: regulation of translational initiation (GO:0006446);; Cellular Component: eukaryotic 43S preinitiation complex (GO:0016282);; Cellular Co…	K15030|3.0284e-169|osa:4334895|K15030 translation initiation factor 3 subunit M | (RefSeq) eukaryotic translation initiation factor 3 subunit M	--	[R]	General function prediction only	PCI domain	--	R	General function prediction only	hypothetical protein F775_32020 [Aegilops tauschii]	biological process: cellular process (GO:0009987);; biological process: cellular component organization or biogenesis (GO:0071840);; molecular function: binding (GO:0005488);; biological process: metabolic process (GO:0008152);; cellular component: cell (GO:0005623);; cellular component: macromolecular complex (GO:0032991);; cellular component: cell part (GO:0044464);; biological process: biologi…
Triticum_aestivum_newGene_92000	0	0	0.0924665	3	0.0344875	2	0.949845	93.5	0.663822	76.5	0.70624	95.5	5.50634e-15	3.54762	up	--	--	--	--	--	--	--	--	--	S	Function unknown	replication protein A 70 kDa DNA-binding subunit B-like [Aegilops tauschii subsp. tauschii]	--
Triticum_aestivum_newGene_42436	0	0	0	0	0	0	1.19545	243.5	1.35541	271.5	1.31467	299	5.42068e-32	5.10986	up	--	--	--	--	--	--	--	--	--	S	Function unknown	unnamed protein product [Triticum aestivum]	--
Triticum_aestivum_newGene_21683	0	0	0	0	0	0	1.84126	206	1.46767	181.5	1.54172	206.5	2.37561e-55	6.17671	up	--	--	Cellular Component: mitochondrion (GO:0005739);;	K17662|3.02371e-13|bdi:100842726|K17662 cytochrome b pre-mRNA-processing protein 3 | (RefSeq) ubiquinol-cytochrome-c reductase complex assembly factor 1	--	[C]	Energy production and conversion	--	--	S	Function unknown	hypothetical protein TRIUR3_20939 [Triticum urartu]	cellular component: cell (GO:0005623);; cellular component: organelle (GO:0043226);; cellular component: cell part (GO:0044464)
Triticum_aestivum_newGene_4470	0	0	0	0	0.0283095	6	1.72519	242	1.7388	200.5	1.46018	204	2.07274e-12	3.36877	up	--	--	Molecular Function: calcium ion binding (GO:0005509);; Cellular Component: integral component of membrane (GO:0016021);;	--	--	--	--	--	Vacuolar-sorting receptor 2 OS=Arabidopsis thaliana OX=3702 GN=VSR2 PE=2 SV=1	--	--	uncharacterized protein LOC109784699 [Aegilops tauschii subsp. tauschii]	molecular function: binding (GO:0005488);; cellular component: membrane (GO:0016020);; cellular component: membrane part (GO:0044425)
Triticum_aestivum_newGene_25930	1.01934	72	1.18088	65	1.2386	79.5	0.04133	4.5	0	0	0	0	5.5268e-07	-2.56756	down	--	--	--	--	--	--	--	--	--	--	--	--	--
Triticum_aestivum_newGene_24262	2.15576	188	1.59584	102.5	1.70402	138	0	0	0	0	0	0	6.36078e-53	-5.83612	down	--	--	Molecular Function: serine-type carboxypeptidase activity (GO:0004185);; Biological Process: proteolysis (GO:0006508);; Cellular Component: integral component of membrane (GO:0016021);;	--	--	--	--	--	Serine carboxypeptidase-like 26 OS=Oryza sativa subsp. japonica OX=39947 GN=SCP26 PE=2 SV=1	K	Transcription	uncharacterized protein LOC109761925 isoform X4 [Aegilops tauschii subsp. tauschii]	molecular function: catalytic activity (GO:0003824);; biological process: metabolic process (GO:0008152);; cellular component: membrane (GO:0016020);; cellular component: membrane part (GO:0044425)
Triticum_aestivum_newGene_67417	0	0	0.009377	1.5	0	0	2.86526	279	3.09249	321.5	3.3659	379	3.30739e-80	6.71953	up	--	--	Molecular Function: nucleic acid binding (GO:0003676);; Molecular Function: aspartate-tRNA ligase activity (GO:0004815);; Molecular Function: ATP binding (GO:0005524);; Cellular Component: cytoplasm (GO:0005737);; Biological Process: aspartyl-tRNA aminoacylation (GO:0006422);;	K01876|2.44776e-22|obr:102715035|K01876 aspartyl-tRNA synthetase [EC:6.1.1.12] | (RefSeq) aspartate--tRNA ligase 2, cytoplasmic-like	Aminoacyl-tRNA biosynthesis (ko00970)	[J]	Translation, ribosomal structure and biogenesis	--	Aspartate--tRNA ligase 2, cytoplasmic OS=Arabidopsis thaliana OX=3702 GN=IBI1 PE=1 SV=1	J	Translation, ribosomal structure and biogenesis	aspartate--tRNA ligase 2, cytoplasmic-like [Aegilops tauschii subsp. tauschii]	molecular function: binding (GO:0005488);; molecular function: catalytic activity (GO:0003824);; cellular component: cell (GO:0005623);; cellular component: cell part (GO:0044464);; biological process: metabolic process (GO:0008152);; biological process: cellular process (GO:0009987);; biological process: single-organism process (GO:0044699)
TraesCS7B01G017200	29.1956	1624.5	31.5778	1231	20.2049	940	3.56981	130	3.05784	116.5	2.8874	122	0.00589989	-1.64582	down	--	--	--	--	--	--	--	--	--	--	--	hypothetical protein F775_06221 [Aegilops tauschii]	--
TraesCS4A01G127700	8.93789	742	6.9432	427	7.72035	603.5	0.079604	5.5	0.352833	23.5	0.522771	37	1.81789e-09	-2.89175	down	--	--	--	K20367|0|bdi:100843594|K20367 endoplasmic reticulum-Golgi intermediate compartment protein 3 | (RefSeq) endoplasmic reticulum-Golgi intermediate compartment protein 3-like	--	[U]	Intracellular trafficking, secretion, and vesicular transport	Endoplasmic reticulum vesicle transporter;; Endoplasmic Reticulum-Golgi Intermediate Compartment (ERGIC)	Protein disulfide-isomerase 5-4 (Precursor) GN=T24A18.30 OS=Arabidopsis thaliana (Mouse-ear cress) PE=2 SV=1	U	Intracellular trafficking, secretion, and vesicular transport	PREDICTED: endoplasmic reticulum-Golgi intermediate compartment protein 3-like [Brachypodium distachyon]	--
TraesCS4D01G071400	6.31113	327.5	9.2375	253.5	6.19867	300.5	0.177383	3	0	0	0	0	1.57064e-22	-4.35201	down	--	--	Cellular Component: mitochondrion (GO:0005739);; Cellular Component: plastid (GO:0009536);;	--	--	--	--	--	--	S	Function unknown	PREDICTED: uncharacterized protein LOC100826416 isoform X1 [Brachypodium distachyon]	cellular component: cell (GO:0005623);; cellular component: organelle (GO:0043226);; cellular component: cell part (GO:0044464)
TraesCSU01G136600	0	0	0	0	0	0	6.81721	344	4.82191	258.5	6.849	393	1.08751e-59	6.38593	up	--	--	--	--	--	--	--	Protein of unknown function (DUF295)	--	S	Function unknown	unnamed protein product [Triticum aestivum]	--
TraesCS7B01G045100	1.4939	141	1.49293	104.5	1.62061	141.5	0.758675	55.5	0.667412	51.5	0.625421	53.5	1.07408e-05	-1.15535	down	[T]	Signal transduction mechanisms	Molecular Function: DNA binding (GO:0003677);; Molecular Function: protein serine/threonine phosphatase activity (GO:0004722);; Biological Process: protein dephosphorylation (GO:0006470);; Molecular Function: metal ion binding (GO:0046872);;	K14803|0|bdi:100832424|K14803 protein phosphatase PTC2/3 [EC:3.1.3.16] | (RefSeq) probable protein phosphatase 2C 54	--	[T]	Signal transduction mechanisms	Protein phosphatase 2C	Probable protein phosphatase 2C 54 OS=Oryza sativa subsp. japonica (Rice) PE=2 SV=1	T	Signal transduction mechanisms	predicted protein [Hordeum vulgare subsp. vulgare]	molecular function: binding (GO:0005488);; molecular function: catalytic activity (GO:0003824);; biological process: metabolic process (GO:0008152);; biological process: cellular process (GO:0009987)
TraesCSU01G064700	20.5824	1665.5	19.8504	1174.5	18.7514	1415	7.79577	450	8.37755	505.5	7.64621	502.5	2.4963e-44	-1.32703	down	--	--	Cellular Component: membrane (GO:0016020);; Cellular Component: cytoplasmic vesicle (GO:0016023);;	--	--	--	--	Protein of unknown function (DUF1218)	--	S	Function unknown	PREDICTED: uncharacterized protein LOC102706663 [Oryza brachyantha]	cellular component: membrane (GO:0016020)
TraesCS1B01G021300	2.46702	252	2.12195	159	2.30112	210	0.149766	6.5	0.15577	10	0.21573	8.5	2.49763e-69	-4.04205	down	[I]	Lipid transport and metabolism	Molecular Function: phosphatidate cytidylyltransferase activity (GO:0004605);; Cellular Component: integral component of membrane (GO:0016021);; Biological Process: CDP-diacylglycerol biosynthetic process (GO:0016024);;	K00981|0|bdi:100836536|K00981 phosphatidate cytidylyltransferase [EC:2.7.7.41] | (RefSeq) phosphatidate cytidylyltransferase 1-like	Glycerophospholipid metabolism (ko00564);; Phosphatidylinositol signaling system (ko04070)	[I]	Lipid transport and metabolism	Cytidylyltransferase family	Phosphatidate cytidylyltransferase GN=CDS1 OS=Arabidopsis thaliana (Mouse-ear cress) PE=1 SV=1	I	Lipid transport and metabolism	Phosphatidate cytidylyltransferase [Aegilops tauschii]	molecular function: catalytic activity (GO:0003824);; cellular component: membrane (GO:0016020);; cellular component: membrane part (GO:0044425);; biological process: metabolic process (GO:0008152);; biological process: cellular process (GO:0009987);; biological process: single-organism process (GO:0044699)
TraesCS1B01G141700	1.70332	188	1.34873	116.5	1.74007	195.5	0.495126	37.5	0.261189	24	0.239711	23	0.000132512	-1.75858	down	[C]	Energy production and conversion	Molecular Function: malate dehydrogenase (decarboxylating) (NADP+) activity (GO:0004473);; Cellular Component: cell wall (GO:0005618);; Cellular Component: cytosol (GO:0005829);; Cellular Component: plasma membrane (GO:0005886);; Biological Process: malate metabolic process (GO:0006108);; Molecular Function: zinc ion binding (GO:0008270);; Cellular Component: chloroplast (GO:0009507);; Molecular …	K00029|0|bdi:100833074|K00029 malate dehydrogenase (oxaloacetate-decarboxylating)(NADP+) [EC:1.1.1.40] | (RefSeq) NADP-dependent malic enzyme, chloroplastic	Pyruvate metabolism (ko00620);; Carbon fixation in photosynthetic organisms (ko00710);; Carbon metabolism (ko01200)	[C]	Energy production and conversion	Malic enzyme, NAD binding domain;; Malic enzyme, N-terminal domain	NADP-dependent malic enzyme, chloroplastic (Precursor) OS=Oryza sativa subsp. japonica (Rice) PE=2 SV=2	C	Energy production and conversion	NADP-dependent malic enzyme [Triticum aestivum]	molecular function: catalytic activity (GO:0003824);; biological process: metabolic process (GO:0008152);; biological process: single-organism process (GO:0044699);; cellular component: cell (GO:0005623);; cellular component: cell part (GO:0044464);; cellular component: membrane (GO:0016020);; biological process: cellular process (GO:0009987);; molecular function: binding (GO:0005488);; cellular …
TraesCS7A01G431600	3.63936	649	3.25399	429	3.53104	601.5	8.37386	1027	8.97455	1193	9.49062	1348.5	4.77662e-05	1.29309	up	[T]	Signal transduction mechanisms	Cellular Component: nucleus (GO:0005634);; Cellular Component: cytosol (GO:0005829);; Biological Process: blue light signaling pathway (GO:0009785);; Molecular Function: blue light photoreceptor activity (GO:0009882);; Biological Process: flower development (GO:0009908);; Biological Process: response to red light (GO:0010114);; Biological Process: proteasomal protein catabolic process (GO:0010498…	K12115|0|bdi:100832311|K12115 clock-associated PAS protein ZTL | (RefSeq) adagio-like protein 1	Circadian rhythm - plant (ko04712)	--	--	Galactose oxidase, central domain;; Galactose oxidase, central domain;; Kelch motif;; Kelch motif;; Kelch motif;; Kelch motif;; PAS domain;; F-box-like;; F-box domain	Adagio-like protein 1 OS=Oryza sativa subsp. japonica (Rice) PE=2 SV=1	R	General function prediction only	predicted protein [Hordeum vulgare subsp. vulgare]	cellular component: cell (GO:0005623);; cellular component: organelle (GO:0043226);; cellular component: cell part (GO:0044464);; biological process: cellular process (GO:0009987);; biological process: signaling (GO:0023052);; biological process: single-organism process (GO:0044699);; biological process: response to stimulus (GO:0050896);; biological process: biological regulation (GO:0065007);; …
Triticum_aestivum_newGene_37133	0	0	0	0	0	0	0.662836	65	0.779709	82	0.613017	75	2.90074e-44	5.45957	up	--	--	--	--	--	--	--	--	--	--	--	hypothetical protein TRIUR3_31077 [Triticum urartu]	--
Triticum_aestivum_newGene_5560	1.50551	166.5	1.22531	108	1.53752	177.5	0	0	0	0	0	0	1.4708e-46	-5.67741	down	[E]	Amino acid transport and metabolism	Molecular Function: 3-phosphoshikimate 1-carboxyvinyltransferase activity (GO:0003866);; Biological Process: aromatic amino acid family biosynthetic process (GO:0009073);; Biological Process: chorismate biosynthetic process (GO:0009423);; Cellular Component: plastid (GO:0009536);; Biological Process: shikimate biosynthetic process (GO:0033587);;	K00800|5.32461e-50|bdi:100837810|K00800 3-phosphoshikimate 1-carboxyvinyltransferase [EC:2.5.1.19] | (RefSeq) 3-phosphoshikimate 1-carboxyvinyltransferase 2-like	Phenylalanine, tyrosine and tryptophan biosynthesis (ko00400);; Biosynthesis of amino acids (ko01230)	[E]	Amino acid transport and metabolism	EPSP synthase (3-phosphoshikimate 1-carboxyvinyltransferase)	3-phosphoshikimate 1-carboxyvinyltransferase, chloroplastic OS=Petunia hybrida OX=4102 PE=1 SV=1	E	Amino acid transport and metabolism	putative 3-phosphoshikimate 1-carboxyvinyltransferase, partial [Oryza sativa Japonica Group]	molecular function: catalytic activity (GO:0003824);; biological process: metabolic process (GO:0008152);; biological process: cellular process (GO:0009987);; biological process: single-organism process (GO:0044699);; cellular component: cell (GO:0005623);; cellular component: organelle (GO:0043226);; cellular component: cell part (GO:0044464)
[truncated: 1,402 more rows]

## Sheet: Table S8
Li QY, Gao C, Xu KG, Jiang YM, Niu JS, Yin GH & Wang CY. Transcriptome-based analysis of resistance mechanism to black point caused by Bipolaris sorokiniana in wheat
[truncated: 5,081 more rows]
[truncated: 12 more columns]

[truncated: 5 more sheets: Table S9, Table S10, Table S11, Table S12, Table S13]
